# Supplementary material for: HBV polymerase recruits the phosphatase PP1 to dephosphorylate HBc-Ser170 to complete encapsidation
Source: PLoS Pathog. 2025 Feb 11;21(2):e1012905. doi: 10.1371/journal.ppat.1012905 (PMC11813143; doi:10.1371/journal.ppat.1012905)
Supplement: S2 Table — (XLSX) [file ppat.1012905.s008.xlsx]

## Sheet: Fig 1B
peptide	O.D.	Mean
Ser155	0.018	0.017
	0.016
pSer155	0.013	0.0145
	0.016
Ser162	0.735	0.682
	0.629
pSer162	0.012	0.0115
	0.011
Ser170	2.908	2.856
	2.804
pSer170	0.02	0.019
	0.018

## Sheet: Fig 1C
peptide	[Ab] ng/mL	O.D.	Mean
Ser155	0.0001	0.001	0.003
		0.005
	0.001	0.003	0.004
		0.005
	0.01	0.001	0.001
		0.001
	0.1	0.014	0.018
		0.022
Ser162	0.0001	0.011	0.022
		0.033
	0.001	0.022	0.0235
		0.025
	0.01	0.104	0.11
		0.116
	0.1	0.925	0.9745
		1.024
Ser170	0.0001	0.008	0.008
		0.008
	0.001	0.034	0.032
		0.03
	0.01	0.255	0.2715
		0.288
	0.1	1.753	1.8015
		1.85

## Sheet: Fig 1D
peptide	% of binding	Mean
Ser155	81.7263	80.5518
	79.3772
Ser162	86.4791	87.681
	88.8828
Ser170	52.8271	52.3627
	51.8984
pSer170	100	100
	100
w/o peptide	100	100
	100

## Sheet: Fig 1F
peptide	[Ab] ng/mL	inhibition %	Mean
Ser155	10	18.2737	19.4482
		20.6228
	1	2.97733	7.70281
		12.4283
	0.1	0	1.27015
		2.54029
	0.01	0	0.505327
		1.01065
	0.001	0	1.65255
		3.30511
Ser162	10	13.5209	12.319
		11.1172
	1	1.99399	2.64955
		3.30511
	0.1	0	0
		0
	0.01	0	1.24283
		2.48566
	0.001	1.55695	1.47501
		1.39306
Ser170	10	47.1729	47.6373
		48.1016
	1	25.3209	24.2557
		23.1904
	0.1	4.99863	6.28244
		7.56624
	0.01	2.43103	3.60557
		4.78012
	0.001	0	0.204862
		0.409724
pSer170	10	0	0
		0
	1	0	0
		0
	0.1	0	0.996996
		1.99399
	0.01	1.39306	0.846763
		0.300464
	0.001	0	0.805791
		1.61158

## Sheet: Fig 6G
Input	Sample	HBV titer(copies/mL)	Mean
	EC- +Flag	1940000000	2555000000
		3170000000
	EC- +Flag-Pol	5610000000	4075000000
		2540000000
	EC- +Flag-Pol-V782Y	2170000000	4835000000
		7500000000
IP:Flag	Sample	HBV titer(copies/mL)	Mean
	EC- +Flag	263000	131500
		0
	EC- +Flag-Pol	19500000	29400000
		39300000
	EC- +Flag-Pol-V782Y	42000000	52550000
		63100000

## Sheet: S2C Fig
Sample	Fraction	HBV titer(copies/mL)
Pc- Extracellular	1	0
	2	5630
	3	21300
	4	16300
	5	28600
	6	66400
	7	243000
	8	1160000
	9	912000
	10	956000
	11	519000
	12	337000
	13	298000
