# Supplementary material for: HBV polymerase recruits the phosphatase PP1 to dephosphorylate HBc-Ser170 to complete encapsidation
Source: PLoS Pathog. 2025 Feb 11;21(2):e1012905. doi: 10.1371/journal.ppat.1012905 (PMC11813143; doi:10.1371/journal.ppat.1012905)
Supplement: S1 File — The predicted interaction model of Pol-RNase H domain and PP1Cα using AlphaFold. (PDB) [file ppat.1012905.s009.pdb]

ATOM      1  N   ARG A   1      20.016 -17.613 -14.931  1.00 31.89           N  
ATOM      2  H   ARG A   1      19.942 -16.617 -15.081  1.00 31.89           H  
ATOM      3  H2  ARG A   1      20.992 -17.855 -14.845  1.00 31.89           H  
ATOM      4  H3  ARG A   1      19.531 -17.818 -14.069  1.00 31.89           H  
ATOM      5  CA  ARG A   1      19.365 -18.347 -16.047  1.00 31.89           C  
ATOM      6  HA  ARG A   1      19.796 -18.020 -16.993  1.00 31.89           H  
ATOM      7  C   ARG A   1      17.888 -17.965 -16.042  1.00 31.89           C  
ATOM      8  CB  ARG A   1      19.497 -19.889 -15.935  1.00 31.89           C  
ATOM      9  HB2 ARG A   1      18.739 -20.340 -16.577  1.00 31.89           H  
ATOM     10  HB3 ARG A   1      19.287 -20.198 -14.911  1.00 31.89           H  
ATOM     11  O   ARG A   1      17.330 -17.997 -14.951  1.00 31.89           O  
ATOM     12  CG  ARG A   1      20.863 -20.453 -16.374  1.00 31.89           C  
ATOM     13  HG2 ARG A   1      21.064 -20.133 -17.396  1.00 31.89           H  
ATOM     14  HG3 ARG A   1      21.644 -20.058 -15.724  1.00 31.89           H  
ATOM     15  CD  ARG A   1      20.893 -21.994 -16.320  1.00 31.89           C  
ATOM     16  HD2 ARG A   1      20.091 -22.383 -16.948  1.00 31.89           H  
ATOM     17  HD3 ARG A   1      20.719 -22.315 -15.293  1.00 31.89           H  
ATOM     18  NE  ARG A   1      22.182 -22.542 -16.792  1.00 31.89           N  
ATOM     19  HE  ARG A   1      22.868 -21.885 -17.137  1.00 31.89           H  
ATOM     20  NH1 ARG A   1      21.733 -24.780 -16.484  1.00 31.89           N  
ATOM     21 HH11 ARG A   1      20.799 -24.558 -16.169  1.00 31.89           H  
ATOM     22 HH12 ARG A   1      22.023 -25.743 -16.576  1.00 31.89           H  
ATOM     23  NH2 ARG A   1      23.700 -24.159 -17.319  1.00 31.89           N  
ATOM     24 HH21 ARG A   1      24.355 -23.463 -17.645  1.00 31.89           H  
ATOM     25 HH22 ARG A   1      23.960 -25.132 -17.390  1.00 31.89           H  
ATOM     26  CZ  ARG A   1      22.529 -23.819 -16.861  1.00 31.89           C  
ATOM     27  N   PRO A   2      17.282 -17.614 -17.186  1.00 39.57           N  
ATOM     28  CA  PRO A   2      15.831 -17.466 -17.325  1.00 39.57           C  
ATOM     29  HA  PRO A   2      15.440 -16.715 -16.639  1.00 39.57           H  
ATOM     30  C   PRO A   2      15.185 -18.827 -17.023  1.00 39.57           C  
ATOM     31  CB  PRO A   2      15.615 -17.005 -18.774  1.00 39.57           C  
ATOM     32  HB2 PRO A   2      14.675 -17.369 -19.191  1.00 39.57           H  
ATOM     33  HB3 PRO A   2      15.638 -15.916 -18.811  1.00 39.57           H  
ATOM     34  O   PRO A   2      15.165 -19.720 -17.864  1.00 39.57           O  
ATOM     35  CG  PRO A   2      16.826 -17.559 -19.526  1.00 39.57           C  
ATOM     36  HG2 PRO A   2      17.068 -16.955 -20.400  1.00 39.57           H  
ATOM     37  HG3 PRO A   2      16.638 -18.592 -19.819  1.00 39.57           H  
ATOM     38  CD  PRO A   2      17.936 -17.513 -18.482  1.00 39.57           C  
ATOM     39  HD2 PRO A   2      18.629 -18.335 -18.660  1.00 39.57           H  
ATOM     40  HD3 PRO A   2      18.456 -16.557 -18.552  1.00 39.57           H  
ATOM     41  N   GLY A   3      14.829 -19.080 -15.766  1.00 49.10           N  
ATOM     42  H   GLY A   3      14.867 -18.334 -15.087  1.00 49.10           H  
ATOM     43  CA  GLY A   3      14.301 -20.377 -15.357  1.00 49.10           C  
ATOM     44  HA2 GLY A   3      14.880 -21.184 -15.808  1.00 49.10           H  
ATOM     45  HA3 GLY A   3      14.349 -20.470 -14.272  1.00 49.10           H  
ATOM     46  C   GLY A   3      12.846 -20.488 -15.781  1.00 49.10           C  
ATOM     47  O   GLY A   3      12.043 -19.642 -15.400  1.00 49.10           O  
ATOM     48  N   LEU A   4      12.487 -21.525 -16.538  1.00 57.98           N  
ATOM     49  H   LEU A   4      13.190 -22.174 -16.861  1.00 57.98           H  
ATOM     50  CA  LEU A   4      11.081 -21.834 -16.771  1.00 57.98           C  
ATOM     51  HA  LEU A   4      10.588 -20.928 -17.126  1.00 57.98           H  
ATOM     52  C   LEU A   4      10.473 -22.243 -15.424  1.00 57.98           C  
ATOM     53  CB  LEU A   4      10.944 -22.941 -17.838  1.00 57.98           C  
ATOM     54  HB2 LEU A   4      11.802 -22.915 -18.510  1.00 57.98           H  
ATOM     55  HB3 LEU A   4      10.958 -23.913 -17.344  1.00 57.98           H  
ATOM     56  O   LEU A   4      10.943 -23.203 -14.806  1.00 57.98           O  
ATOM     57  CG  LEU A   4       9.655 -22.786 -18.670  1.00 57.98           C  
ATOM     58  HG  LEU A   4       8.897 -22.268 -18.084  1.00 57.98           H  
ATOM     59  CD1 LEU A   4       9.944 -21.990 -19.944  1.00 57.98           C  
ATOM     60 HD11 LEU A   4       9.015 -21.824 -20.490  1.00 57.98           H  
ATOM     61 HD12 LEU A   4      10.649 -22.524 -20.582  1.00 57.98           H  
ATOM     62 HD13 LEU A   4      10.365 -21.019 -19.682  1.00 57.98           H  
ATOM     63  CD2 LEU A   4       9.086 -24.141 -19.087  1.00 57.98           C  
ATOM     64 HD21 LEU A   4       8.195 -23.980 -19.695  1.00 57.98           H  
ATOM     65 HD22 LEU A   4       9.824 -24.703 -19.660  1.00 57.98           H  
ATOM     66 HD23 LEU A   4       8.785 -24.691 -18.196  1.00 57.98           H  
ATOM     67  N   CYS A   5       9.456 -21.522 -14.953  1.00 70.71           N  
ATOM     68  H   CYS A   5       9.123 -20.722 -15.471  1.00 70.71           H  
ATOM     69  CA  CYS A   5       8.689 -21.993 -13.811  1.00 70.71           C  
ATOM     70  HA  CYS A   5       9.374 -22.238 -13.000  1.00 70.71           H  
ATOM     71  C   CYS A   5       7.969 -23.271 -14.252  1.00 70.71           C  
ATOM     72  CB  CYS A   5       7.741 -20.901 -13.315  1.00 70.71           C  
ATOM     73  HB2 CYS A   5       6.953 -20.731 -14.048  1.00 70.71           H  
ATOM     74  HB3 CYS A   5       8.286 -19.973 -13.145  1.00 70.71           H  
ATOM     75  O   CYS A   5       7.125 -23.251 -15.142  1.00 70.71           O  
ATOM     76  SG  CYS A   5       7.009 -21.466 -11.761  1.00 70.71           S  
ATOM     77  HG  CYS A   5       8.116 -21.559 -11.019  1.00 70.71           H  
ATOM     78  N   GLN A   6       8.401 -24.402 -13.705  1.00 75.47           N  
ATOM     79  H   GLN A   6       9.198 -24.356 -13.087  1.00 75.47           H  
ATOM     80  CA  GLN A   6       7.824 -25.716 -13.997  1.00 75.47           C  
ATOM     81  HA  GLN A   6       7.057 -25.628 -14.766  1.00 75.47           H  
ATOM     82  C   GLN A   6       7.131 -26.309 -12.782  1.00 75.47           C  
ATOM     83  CB  GLN A   6       8.914 -26.669 -14.498  1.00 75.47           C  
ATOM     84  HB2 GLN A   6       8.508 -27.680 -14.545  1.00 75.47           H  
ATOM     85  HB3 GLN A   6       9.759 -26.667 -13.809  1.00 75.47           H  
ATOM     86  O   GLN A   6       6.557 -27.387 -12.882  1.00 75.47           O  
ATOM     87  CG  GLN A   6       9.383 -26.282 -15.901  1.00 75.47           C  
ATOM     88  HG2 GLN A   6       9.875 -25.310 -15.868  1.00 75.47           H  
ATOM     89  HG3 GLN A   6       8.510 -26.212 -16.549  1.00 75.47           H  
ATOM     90  CD  GLN A   6      10.340 -27.298 -16.509  1.00 75.47           C  
ATOM     91  NE2 GLN A   6      10.776 -27.083 -17.730  1.00 75.47           N  
ATOM     92 HE21 GLN A   6      11.392 -27.792 -18.099  1.00 75.47           H  
ATOM     93 HE22 GLN A   6      10.483 -26.266 -18.246  1.00 75.47           H  
ATOM     94  OE1 GLN A   6      10.705 -28.303 -15.927  1.00 75.47           O  
ATOM     95  N   VAL A   7       7.217 -25.641 -11.638  1.00 82.00           N  
ATOM     96  H   VAL A   7       7.588 -24.702 -11.644  1.00 82.00           H  
ATOM     97  CA  VAL A   7       6.645 -26.115 -10.391  1.00 82.00           C  
ATOM     98  HA  VAL A   7       6.105 -27.046 -10.563  1.00 82.00           H  
ATOM     99  C   VAL A   7       5.677 -25.076  -9.911  1.00 82.00           C  
ATOM    100  CB  VAL A   7       7.720 -26.437  -9.359  1.00 82.00           C  
ATOM    101  HB  VAL A   7       8.375 -25.579  -9.207  1.00 82.00           H  
ATOM    102  O   VAL A   7       6.081 -23.941  -9.721  1.00 82.00           O  
ATOM    103  CG1 VAL A   7       7.095 -26.838  -8.019  1.00 82.00           C  
ATOM    104 HG11 VAL A   7       6.389 -27.657  -8.154  1.00 82.00           H  
ATOM    105 HG12 VAL A   7       6.570 -25.981  -7.598  1.00 82.00           H  
ATOM    106 HG13 VAL A   7       7.875 -27.130  -7.316  1.00 82.00           H  
ATOM    107  CG2 VAL A   7       8.529 -27.607  -9.921  1.00 82.00           C  
ATOM    108 HG21 VAL A   7       9.213 -27.979  -9.159  1.00 82.00           H  
ATOM    109 HG22 VAL A   7       9.112 -27.290 -10.786  1.00 82.00           H  
ATOM    110 HG23 VAL A   7       7.859 -28.416 -10.213  1.00 82.00           H  
ATOM    111  N   PHE A   8       4.431 -25.468  -9.716  1.00 84.08           N  
ATOM    112  H   PHE A   8       4.184 -26.423  -9.931  1.00 84.08           H  
ATOM    113  CA  PHE A   8       3.383 -24.598  -9.220  1.00 84.08           C  
ATOM    114  HA  PHE A   8       3.845 -23.664  -8.900  1.00 84.08           H  
ATOM    115  C   PHE A   8       2.727 -25.237  -8.003  1.00 84.08           C  
ATOM    116  CB  PHE A   8       2.384 -24.250 -10.324  1.00 84.08           C  
ATOM    117  HB2 PHE A   8       1.739 -25.106 -10.523  1.00 84.08           H  
ATOM    118  HB3 PHE A   8       1.752 -23.450  -9.938  1.00 84.08           H  
ATOM    119  O   PHE A   8       2.647 -26.467  -7.922  1.00 84.08           O  
ATOM    120  CG  PHE A   8       3.017 -23.778 -11.622  1.00 84.08           C  
ATOM    121  CD1 PHE A   8       3.132 -22.404 -11.887  1.00 84.08           C  
ATOM    122  HD1 PHE A   8       2.723 -21.698 -11.180  1.00 84.08           H  
ATOM    123  CD2 PHE A   8       3.511 -24.705 -12.559  1.00 84.08           C  
ATOM    124  HD2 PHE A   8       3.433 -25.764 -12.364  1.00 84.08           H  
ATOM    125  CE1 PHE A   8       3.797 -21.966 -13.050  1.00 84.08           C  
ATOM    126  HE1 PHE A   8       4.009 -20.924 -13.239  1.00 84.08           H  
ATOM    127  CE2 PHE A   8       4.120 -24.258 -13.744  1.00 84.08           C  
ATOM    128  HE2 PHE A   8       4.508 -24.970 -14.457  1.00 84.08           H  
ATOM    129  CZ  PHE A   8       4.252 -22.888 -13.994  1.00 84.08           C  
ATOM    130  HZ  PHE A   8       4.732 -22.543 -14.899  1.00 84.08           H  
ATOM    131  N   ALA A   9       2.301 -24.400  -7.070  1.00 86.87           N  
ATOM    132  H   ALA A   9       2.397 -23.409  -7.237  1.00 86.87           H  
ATOM    133  CA  ALA A   9       1.621 -24.752  -5.840  1.00 86.87           C  
ATOM    134  HA  ALA A   9       1.385 -25.816  -5.831  1.00 86.87           H  
ATOM    135  C   ALA A   9       0.321 -23.957  -5.746  1.00 86.87           C  
ATOM    136  CB  ALA A   9       2.538 -24.424  -4.662  1.00 86.87           C  
ATOM    137  HB1 ALA A   9       2.648 -23.343  -4.574  1.00 86.87           H  
ATOM    138  HB2 ALA A   9       3.523 -24.865  -4.818  1.00 86.87           H  
ATOM    139  HB3 ALA A   9       2.090 -24.805  -3.744  1.00 86.87           H  
ATOM    140  O   ALA A   9       0.285 -22.796  -6.148  1.00 86.87           O  
ATOM    141  N   ASP A  10      -0.712 -24.602  -5.235  1.00 82.11           N  
ATOM    142  H   ASP A  10      -0.613 -25.569  -4.962  1.00 82.11           H  
ATOM    143  CA  ASP A  10      -2.020 -24.014  -4.969  1.00 82.11           C  
ATOM    144  HA  ASP A  10      -1.939 -22.956  -4.719  1.00 82.11           H  
ATOM    145  C   ASP A  10      -2.651 -24.774  -3.810  1.00 82.11           C  
ATOM    146  CB  ASP A  10      -2.893 -24.192  -6.206  1.00 82.11           C  
ATOM    147  HB2 ASP A  10      -3.167 -25.244  -6.284  1.00 82.11           H  
ATOM    148  HB3 ASP A  10      -2.320 -23.941  -7.099  1.00 82.11           H  
ATOM    149  O   ASP A  10      -2.351 -25.961  -3.594  1.00 82.11           O  
ATOM    150  CG  ASP A  10      -4.146 -23.332  -6.186  1.00 82.11           C  
ATOM    151  OD1 ASP A  10      -4.025 -22.204  -6.685  1.00 82.11           O  
ATOM    152  OD2 ASP A  10      -5.212 -23.890  -5.844  1.00 82.11           O  
ATOM    153  N   ALA A  11      -3.555 -24.143  -3.082  1.00 80.81           N  
ATOM    154  H   ALA A  11      -3.738 -23.163  -3.247  1.00 80.81           H  
ATOM    155  CA  ALA A  11      -4.304 -24.801  -2.046  1.00 80.81           C  
ATOM    156  HA  ALA A  11      -4.363 -25.861  -2.295  1.00 80.81           H  
ATOM    157  C   ALA A  11      -5.744 -24.312  -1.952  1.00 80.81           C  
ATOM    158  CB  ALA A  11      -3.557 -24.681  -0.720  1.00 80.81           C  
ATOM    159  HB1 ALA A  11      -2.486 -24.806  -0.880  1.00 80.81           H  
ATOM    160  HB2 ALA A  11      -3.910 -25.459  -0.043  1.00 80.81           H  
ATOM    161  HB3 ALA A  11      -3.741 -23.694  -0.295  1.00 80.81           H  
ATOM    162  O   ALA A  11      -6.154 -23.238  -2.356  1.00 80.81           O  
ATOM    163  N   THR A  12      -6.541 -25.162  -1.337  1.00 71.09           N  
ATOM    164  H   THR A  12      -6.106 -26.002  -0.983  1.00 71.09           H  
ATOM    165  CA  THR A  12      -7.840 -24.837  -0.781  1.00 71.09           C  
ATOM    166  HA  THR A  12      -8.070 -23.789  -0.973  1.00 71.09           H  
ATOM    167  C   THR A  12      -7.754 -25.062   0.723  1.00 71.09           C  
ATOM    168  CB  THR A  12      -8.940 -25.707  -1.404  1.00 71.09           C  
ATOM    169  HB  THR A  12      -9.903 -25.403  -0.995  1.00 71.09           H  
ATOM    170  O   THR A  12      -6.855 -25.771   1.189  1.00 71.09           O  
ATOM    171  CG2 THR A  12      -9.008 -25.575  -2.923  1.00 71.09           C  
ATOM    172 HG21 THR A  12      -8.074 -25.892  -3.386  1.00 71.09           H  
ATOM    173 HG22 THR A  12      -9.192 -24.535  -3.190  1.00 71.09           H  
ATOM    174 HG23 THR A  12      -9.823 -26.194  -3.297  1.00 71.09           H  
ATOM    175  OG1 THR A  12      -8.752 -27.076  -1.109  1.00 71.09           O  
ATOM    176  HG1 THR A  12      -8.085 -27.376  -1.731  1.00 71.09           H  
ATOM    177  N   PRO A  13      -8.715 -24.570   1.517  1.00 67.75           N  
ATOM    178  CA  PRO A  13      -8.753 -24.896   2.938  1.00 67.75           C  
ATOM    179  HA  PRO A  13      -7.900 -24.423   3.425  1.00 67.75           H  
ATOM    180  C   PRO A  13      -8.705 -26.410   3.210  1.00 67.75           C  
ATOM    181  CB  PRO A  13     -10.051 -24.257   3.444  1.00 67.75           C  
ATOM    182  HB2 PRO A  13     -10.885 -24.946   3.318  1.00 67.75           H  
ATOM    183  HB3 PRO A  13      -9.975 -23.945   4.486  1.00 67.75           H  
ATOM    184  O   PRO A  13      -8.164 -26.841   4.220  1.00 67.75           O  
ATOM    185  CG  PRO A  13     -10.233 -23.063   2.506  1.00 67.75           C  
ATOM    186  HG2 PRO A  13      -9.569 -22.251   2.805  1.00 67.75           H  
ATOM    187  HG3 PRO A  13     -11.269 -22.725   2.472  1.00 67.75           H  
ATOM    188  CD  PRO A  13      -9.780 -23.640   1.169  1.00 67.75           C  
ATOM    189  HD2 PRO A  13      -9.445 -22.844   0.505  1.00 67.75           H  
ATOM    190  HD3 PRO A  13     -10.607 -24.183   0.712  1.00 67.75           H  
ATOM    191  N   THR A  14      -9.228 -27.242   2.302  1.00 77.28           N  
ATOM    192  H   THR A  14      -9.649 -26.838   1.478  1.00 77.28           H  
ATOM    193  CA  THR A  14      -9.340 -28.701   2.474  1.00 77.28           C  
ATOM    194  HA  THR A  14      -9.278 -28.942   3.535  1.00 77.28           H  
ATOM    195  C   THR A  14      -8.254 -29.527   1.789  1.00 77.28           C  
ATOM    196  CB  THR A  14     -10.705 -29.179   1.970  1.00 77.28           C  
ATOM    197  HB  THR A  14     -10.726 -30.269   1.952  1.00 77.28           H  
ATOM    198  O   THR A  14      -8.119 -30.716   2.080  1.00 77.28           O  
ATOM    199  CG2 THR A  14     -11.828 -28.687   2.882  1.00 77.28           C  
ATOM    200 HG21 THR A  14     -11.862 -27.598   2.895  1.00 77.28           H  
ATOM    201 HG22 THR A  14     -11.668 -29.059   3.894  1.00 77.28           H  
ATOM    202 HG23 THR A  14     -12.782 -29.065   2.514  1.00 77.28           H  
ATOM    203  OG1 THR A  14     -10.974 -28.684   0.673  1.00 77.28           O  
ATOM    204  HG1 THR A  14     -10.176 -28.679   0.140  1.00 77.28           H  
ATOM    205  N   GLY A  15      -7.470 -28.955   0.879  1.00 81.97           N  
ATOM    206  H   GLY A  15      -7.544 -27.964   0.696  1.00 81.97           H  
ATOM    207  CA  GLY A  15      -6.474 -29.716   0.132  1.00 81.97           C  
ATOM    208  HA2 GLY A  15      -5.917 -30.346   0.825  1.00 81.97           H  
ATOM    209  HA3 GLY A  15      -6.972 -30.351  -0.601  1.00 81.97           H  
ATOM    210  C   GLY A  15      -5.462 -28.852  -0.594  1.00 81.97           C  
ATOM    211  O   GLY A  15      -5.630 -27.653  -0.722  1.00 81.97           O  
ATOM    212  N   TRP A  16      -4.394 -29.470  -1.068  1.00 87.87           N  
ATOM    213  H   TRP A  16      -4.362 -30.477  -1.003  1.00 87.87           H  
ATOM    214  CA  TRP A  16      -3.324 -28.808  -1.804  1.00 87.87           C  
ATOM    215  HA  TRP A  16      -3.576 -27.762  -1.980  1.00 87.87           H  
ATOM    216  C   TRP A  16      -3.140 -29.465  -3.161  1.00 87.87           C  
ATOM    217  CB  TRP A  16      -2.035 -28.836  -0.987  1.00 87.87           C  
ATOM    218  HB2 TRP A  16      -1.243 -28.373  -1.575  1.00 87.87           H  
ATOM    219  HB3 TRP A  16      -2.175 -28.223  -0.096  1.00 87.87           H  
ATOM    220  O   TRP A  16      -3.402 -30.659  -3.332  1.00 87.87           O  
ATOM    221  CG  TRP A  16      -1.581 -30.201  -0.578  1.00 87.87           C  
ATOM    222  CD1 TRP A  16      -1.917 -30.835   0.566  1.00 87.87           C  
ATOM    223  HD1 TRP A  16      -2.559 -30.418   1.327  1.00 87.87           H  
ATOM    224  CD2 TRP A  16      -0.749 -31.134  -1.324  1.00 87.87           C  
ATOM    225  CE2 TRP A  16      -0.548 -32.297  -0.525  1.00 87.87           C  
ATOM    226  CE3 TRP A  16      -0.165 -31.125  -2.605  1.00 87.87           C  
ATOM    227  HE3 TRP A  16      -0.339 -30.270  -3.240  1.00 87.87           H  
ATOM    228  NE1 TRP A  16      -1.283 -32.061   0.618  1.00 87.87           N  
ATOM    229  HE1 TRP A  16      -1.357 -32.682   1.411  1.00 87.87           H  
ATOM    230  CH2 TRP A  16       0.792 -33.345  -2.246  1.00 87.87           C  
ATOM    231  HH2 TRP A  16       1.355 -34.188  -2.618  1.00 87.87           H  
ATOM    232  CZ2 TRP A  16       0.226 -33.383  -0.961  1.00 87.87           C  
ATOM    233  HZ2 TRP A  16       0.345 -34.250  -0.328  1.00 87.87           H  
ATOM    234  CZ3 TRP A  16       0.578 -32.228  -3.068  1.00 87.87           C  
ATOM    235  HZ3 TRP A  16       0.961 -32.234  -4.078  1.00 87.87           H  
ATOM    236  N   GLY A  17      -2.666 -28.678  -4.116  1.00 87.21           N  
ATOM    237  H   GLY A  17      -2.485 -27.710  -3.890  1.00 87.21           H  
ATOM    238  CA  GLY A  17      -2.344 -29.081  -5.469  1.00 87.21           C  
ATOM    239  HA2 GLY A  17      -3.016 -28.577  -6.164  1.00 87.21           H  
ATOM    240  HA3 GLY A  17      -2.456 -30.160  -5.582  1.00 87.21           H  
ATOM    241  C   GLY A  17      -0.930 -28.664  -5.827  1.00 87.21           C  
ATOM    242  O   GLY A  17      -0.457 -27.606  -5.427  1.00 87.21           O  
ATOM    243  N   LEU A  18      -0.249 -29.512  -6.589  1.00 87.74           N  
ATOM    244  H   LEU A  18      -0.699 -30.383  -6.832  1.00 87.74           H  
ATOM    245  CA  LEU A  18       1.042 -29.229  -7.194  1.00 87.74           C  
ATOM    246  HA  LEU A  18       1.263 -28.169  -7.072  1.00 87.74           H  
ATOM    247  C   LEU A  18       0.991 -29.556  -8.675  1.00 87.74           C  
ATOM    248  CB  LEU A  18       2.170 -30.059  -6.565  1.00 87.74           C  
ATOM    249  HB2 LEU A  18       3.111 -29.772  -7.034  1.00 87.74           H  
ATOM    250  HB3 LEU A  18       1.992 -31.106  -6.807  1.00 87.74           H  
ATOM    251  O   LEU A  18       0.447 -30.589  -9.075  1.00 87.74           O  
ATOM    252  CG  LEU A  18       2.317 -29.922  -5.051  1.00 87.74           C  
ATOM    253  HG  LEU A  18       1.376 -30.185  -4.568  1.00 87.74           H  
ATOM    254  CD1 LEU A  18       3.421 -30.862  -4.558  1.00 87.74           C  
ATOM    255 HD11 LEU A  18       4.375 -30.590  -5.009  1.00 87.74           H  
ATOM    256 HD12 LEU A  18       3.492 -30.795  -3.472  1.00 87.74           H  
ATOM    257 HD13 LEU A  18       3.183 -31.890  -4.831  1.00 87.74           H  
ATOM    258  CD2 LEU A  18       2.663 -28.503  -4.665  1.00 87.74           C  
ATOM    259 HD21 LEU A  18       1.783 -27.862  -4.704  1.00 87.74           H  
ATOM    260 HD22 LEU A  18       3.029 -28.487  -3.638  1.00 87.74           H  
ATOM    261 HD23 LEU A  18       3.398 -28.118  -5.371  1.00 87.74           H  
ATOM    262  N   ALA A  19       1.679 -28.748  -9.465  1.00 83.49           N  
ATOM    263  H   ALA A  19       2.074 -27.915  -9.053  1.00 83.49           H  
ATOM    264  CA  ALA A  19       2.030 -29.073 -10.834  1.00 83.49           C  
ATOM    265  HA  ALA A  19       1.669 -30.069 -11.091  1.00 83.49           H  
ATOM    266  C   ALA A  19       3.548 -29.062 -10.974  1.00 83.49           C  
ATOM    267  CB  ALA A  19       1.345 -28.069 -11.750  1.00 83.49           C  
ATOM    268  HB1 ALA A  19       1.567 -27.055 -11.417  1.00 83.49           H  
ATOM    269  HB2 ALA A  19       0.267 -28.227 -11.717  1.00 83.49           H  
ATOM    270  HB3 ALA A  19       1.712 -28.186 -12.770  1.00 83.49           H  
ATOM    271  O   ALA A  19       4.143 -27.998 -10.920  1.00 83.49           O  
ATOM    272  N   ILE A  20       4.170 -30.230 -11.135  1.00 83.75           N  
ATOM    273  H   ILE A  20       3.594 -31.055 -11.229  1.00 83.75           H  
ATOM    274  CA  ILE A  20       5.622 -30.403 -11.278  1.00 83.75           C  
ATOM    275  HA  ILE A  20       6.118 -29.437 -11.177  1.00 83.75           H  
ATOM    276  C   ILE A  20       5.888 -30.924 -12.681  1.00 83.75           C  
ATOM    277  CB  ILE A  20       6.192 -31.352 -10.200  1.00 83.75           C  
ATOM    278  HB  ILE A  20       5.700 -32.320 -10.299  1.00 83.75           H  
ATOM    279  O   ILE A  20       5.779 -32.118 -12.959  1.00 83.75           O  
ATOM    280  CG1 ILE A  20       5.909 -30.815  -8.781  1.00 83.75           C  
ATOM    281 HG12 ILE A  20       4.857 -30.547  -8.689  1.00 83.75           H  
ATOM    282 HG13 ILE A  20       6.498 -29.914  -8.609  1.00 83.75           H  
ATOM    283  CG2 ILE A  20       7.710 -31.554 -10.410  1.00 83.75           C  
ATOM    284 HG21 ILE A  20       7.909 -31.984 -11.392  1.00 83.75           H  
ATOM    285 HG22 ILE A  20       8.245 -30.608 -10.323  1.00 83.75           H  
ATOM    286 HG23 ILE A  20       8.103 -32.261  -9.680  1.00 83.75           H  
ATOM    287  CD1 ILE A  20       6.200 -31.832  -7.671  1.00 83.75           C  
ATOM    288 HD11 ILE A  20       7.255 -32.108  -7.645  1.00 83.75           H  
ATOM    289 HD12 ILE A  20       5.601 -32.729  -7.830  1.00 83.75           H  
ATOM    290 HD13 ILE A  20       5.932 -31.394  -6.710  1.00 83.75           H  
ATOM    291  N   GLY A  21       6.185 -30.026 -13.607  1.00 75.56           N  
ATOM    292  H   GLY A  21       6.225 -29.051 -13.344  1.00 75.56           H  
ATOM    293  CA  GLY A  21       6.216 -30.383 -15.010  1.00 75.56           C  
ATOM    294  HA2 GLY A  21       6.519 -29.516 -15.596  1.00 75.56           H  
ATOM    295  HA3 GLY A  21       6.969 -31.158 -15.159  1.00 75.56           H  
ATOM    296  C   GLY A  21       4.840 -30.921 -15.433  1.00 75.56           C  
ATOM    297  O   GLY A  21       3.795 -30.288 -15.242  1.00 75.56           O  
ATOM    298  N   HIS A  22       4.836 -32.141 -15.959  1.00 73.06           N  
ATOM    299  H   HIS A  22       5.718 -32.620 -16.066  1.00 73.06           H  
ATOM    300  CA  HIS A  22       3.612 -32.863 -16.306  1.00 73.06           C  
ATOM    301  HA  HIS A  22       2.872 -32.150 -16.670  1.00 73.06           H  
ATOM    302  C   HIS A  22       2.966 -33.587 -15.120  1.00 73.06           C  
ATOM    303  CB  HIS A  22       3.924 -33.832 -17.448  1.00 73.06           C  
ATOM    304  HB2 HIS A  22       4.677 -34.551 -17.127  1.00 73.06           H  
ATOM    305  HB3 HIS A  22       3.020 -34.381 -17.709  1.00 73.06           H  
ATOM    306  O   HIS A  22       1.799 -33.956 -15.209  1.00 73.06           O  
ATOM    307  CG  HIS A  22       4.409 -33.100 -18.669  1.00 73.06           C  
ATOM    308  CD2 HIS A  22       5.695 -33.034 -19.133  1.00 73.06           C  
ATOM    309  HD2 HIS A  22       6.553 -33.534 -18.709  1.00 73.06           H  
ATOM    310  ND1 HIS A  22       3.638 -32.306 -19.485  1.00 73.06           N  
ATOM    311  HD1 HIS A  22       2.631 -32.230 -19.458  1.00 73.06           H  
ATOM    312  CE1 HIS A  22       4.440 -31.778 -20.424  1.00 73.06           C  
ATOM    313  HE1 HIS A  22       4.112 -31.145 -21.235  1.00 73.06           H  
ATOM    314  NE2 HIS A  22       5.706 -32.179 -20.239  1.00 73.06           N  
ATOM    315  N   GLN A  23       3.677 -33.774 -14.004  1.00 79.61           N  
ATOM    316  H   GLN A  23       4.591 -33.355 -13.909  1.00 79.61           H  
ATOM    317  CA  GLN A  23       3.069 -34.360 -12.817  1.00 79.61           C  
ATOM    318  HA  GLN A  23       2.502 -35.237 -13.132  1.00 79.61           H  
ATOM    319  C   GLN A  23       2.070 -33.384 -12.203  1.00 79.61           C  
ATOM    320  CB  GLN A  23       4.117 -34.820 -11.791  1.00 79.61           C  
ATOM    321  HB2 GLN A  23       3.718 -34.682 -10.786  1.00 79.61           H  
ATOM    322  HB3 GLN A  23       5.028 -34.227 -11.877  1.00 79.61           H  
ATOM    323  O   GLN A  23       2.337 -32.191 -12.041  1.00 79.61           O  
ATOM    324  CG  GLN A  23       4.447 -36.308 -11.965  1.00 79.61           C  
ATOM    325  HG2 GLN A  23       3.531 -36.890 -11.867  1.00 79.61           H  
ATOM    326  HG3 GLN A  23       4.859 -36.476 -12.960  1.00 79.61           H  
ATOM    327  CD  GLN A  23       5.451 -36.815 -10.933  1.00 79.61           C  
ATOM    328  NE2 GLN A  23       5.587 -38.113 -10.781  1.00 79.61           N  
ATOM    329 HE21 GLN A  23       5.059 -38.765 -11.343  1.00 79.61           H  
ATOM    330 HE22 GLN A  23       6.285 -38.405 -10.111  1.00 79.61           H  
ATOM    331  OE1 GLN A  23       6.129 -36.070 -10.248  1.00 79.61           O  
ATOM    332  N   ARG A  24       0.908 -33.919 -11.844  1.00 83.62           N  
ATOM    333  H   ARG A  24       0.748 -34.894 -12.053  1.00 83.62           H  
ATOM    334  CA  ARG A  24      -0.047 -33.280 -10.948  1.00 83.62           C  
ATOM    335  HA  ARG A  24       0.301 -32.282 -10.683  1.00 83.62           H  
ATOM    336  C   ARG A  24      -0.073 -34.107  -9.676  1.00 83.62           C  
ATOM    337  CB  ARG A  24      -1.431 -33.159 -11.611  1.00 83.62           C  
ATOM    338  HB2 ARG A  24      -2.137 -32.746 -10.891  1.00 83.62           H  
ATOM    339  HB3 ARG A  24      -1.780 -34.155 -11.884  1.00 83.62           H  
ATOM    340  O   ARG A  24      -0.195 -35.328  -9.731  1.00 83.62           O  
ATOM    341  CG  ARG A  24      -1.440 -32.279 -12.874  1.00 83.62           C  
ATOM    342  HG2 ARG A  24      -0.695 -32.643 -13.582  1.00 83.62           H  
ATOM    343  HG3 ARG A  24      -2.419 -32.368 -13.347  1.00 83.62           H  
ATOM    344  CD  ARG A  24      -1.187 -30.794 -12.571  1.00 83.62           C  
ATOM    345  HD2 ARG A  24      -0.269 -30.677 -11.994  1.00 83.62           H  
ATOM    346  HD3 ARG A  24      -2.010 -30.418 -11.964  1.00 83.62           H  
ATOM    347  NE  ARG A  24      -1.116 -29.982 -13.801  1.00 83.62           N  
ATOM    348  HE  ARG A  24      -1.938 -29.434 -14.011  1.00 83.62           H  
ATOM    349  NH1 ARG A  24       1.114 -30.294 -14.255  1.00 83.62           N  
ATOM    350 HH11 ARG A  24       1.950 -30.111 -14.792  1.00 83.62           H  
ATOM    351 HH12 ARG A  24       1.190 -30.889 -13.443  1.00 83.62           H  
ATOM    352  NH2 ARG A  24      -0.131 -29.046 -15.633  1.00 83.62           N  
ATOM    353 HH21 ARG A  24      -1.020 -28.706 -15.971  1.00 83.62           H  
ATOM    354 HH22 ARG A  24       0.699 -28.878 -16.184  1.00 83.62           H  
ATOM    355  CZ  ARG A  24      -0.050 -29.775 -14.554  1.00 83.62           C  
ATOM    356  N   MET A  25       0.094 -33.453  -8.538  1.00 84.70           N  
ATOM    357  H   MET A  25       0.161 -32.446  -8.570  1.00 84.70           H  
ATOM    358  CA  MET A  25      -0.047 -34.091  -7.235  1.00 84.70           C  
ATOM    359  HA  MET A  25      -0.384 -35.120  -7.356  1.00 84.70           H  
ATOM    360  C   MET A  25      -1.110 -33.337  -6.467  1.00 84.70           C  
ATOM    361  CB  MET A  25       1.272 -34.114  -6.456  1.00 84.70           C  
ATOM    362  HB2 MET A  25       1.102 -34.657  -5.527  1.00 84.70           H  
ATOM    363  HB3 MET A  25       1.560 -33.095  -6.196  1.00 84.70           H  
ATOM    364  O   MET A  25      -1.158 -32.115  -6.533  1.00 84.70           O  
ATOM    365  CG  MET A  25       2.425 -34.769  -7.221  1.00 84.70           C  
ATOM    366  HG2 MET A  25       2.130 -35.774  -7.523  1.00 84.70           H  
ATOM    367  HG3 MET A  25       2.624 -34.189  -8.122  1.00 84.70           H  
ATOM    368  SD  MET A  25       3.966 -34.866  -6.272  1.00 84.70           S  
ATOM    369  CE  MET A  25       3.470 -36.064  -5.015  1.00 84.70           C  
ATOM    370  HE1 MET A  25       2.775 -35.605  -4.312  1.00 84.70           H  
ATOM    371  HE2 MET A  25       3.001 -36.924  -5.493  1.00 84.70           H  
ATOM    372  HE3 MET A  25       4.365 -36.394  -4.487  1.00 84.70           H  
ATOM    373  N   ARG A  26      -1.942 -34.058  -5.728  1.00 85.45           N  
ATOM    374  H   ARG A  26      -1.818 -35.059  -5.681  1.00 85.45           H  
ATOM    375  CA  ARG A  26      -2.868 -33.455  -4.779  1.00 85.45           C  
ATOM    376  HA  ARG A  26      -2.578 -32.417  -4.620  1.00 85.45           H  
ATOM    377  C   ARG A  26      -2.754 -34.141  -3.437  1.00 85.45           C  
ATOM    378  CB  ARG A  26      -4.312 -33.457  -5.308  1.00 85.45           C  
ATOM    379  HB2 ARG A  26      -4.920 -32.845  -4.642  1.00 85.45           H  
ATOM    380  HB3 ARG A  26      -4.327 -33.002  -6.298  1.00 85.45           H  
ATOM    381  O   ARG A  26      -2.350 -35.302  -3.363  1.00 85.45           O  
ATOM    382  CG  ARG A  26      -4.936 -34.858  -5.392  1.00 85.45           C  
ATOM    383  HG2 ARG A  26      -4.883 -35.363  -4.428  1.00 85.45           H  
ATOM    384  HG3 ARG A  26      -4.364 -35.451  -6.106  1.00 85.45           H  
ATOM    385  CD  ARG A  26      -6.400 -34.813  -5.844  1.00 85.45           C  
ATOM    386  HD2 ARG A  26      -6.553 -33.977  -6.526  1.00 85.45           H  
ATOM    387  HD3 ARG A  26      -6.610 -35.748  -6.363  1.00 85.45           H  
ATOM    388  NE  ARG A  26      -7.339 -34.739  -4.714  1.00 85.45           N  
ATOM    389  HE  ARG A  26      -6.977 -34.376  -3.843  1.00 85.45           H  
ATOM    390  NH1 ARG A  26      -9.232 -35.452  -5.825  1.00 85.45           N  
ATOM    391 HH11 ARG A  26      -8.840 -35.213  -6.724  1.00 85.45           H  
ATOM    392 HH12 ARG A  26     -10.210 -35.701  -5.800  1.00 85.45           H  
ATOM    393  NH2 ARG A  26      -9.299 -35.163  -3.635  1.00 85.45           N  
ATOM    394 HH21 ARG A  26      -8.883 -34.884  -2.759  1.00 85.45           H  
ATOM    395 HH22 ARG A  26     -10.270 -35.442  -3.654  1.00 85.45           H  
ATOM    396  CZ  ARG A  26      -8.605 -35.121  -4.734  1.00 85.45           C  
ATOM    397  N   GLY A  27      -3.211 -33.458  -2.407  1.00 85.93           N  
ATOM    398  H   GLY A  27      -3.482 -32.497  -2.553  1.00 85.93           H  
ATOM    399  CA  GLY A  27      -3.513 -34.069  -1.128  1.00 85.93           C  
ATOM    400  HA2 GLY A  27      -2.640 -34.041  -0.477  1.00 85.93           H  
ATOM    401  HA3 GLY A  27      -3.799 -35.111  -1.271  1.00 85.93           H  
ATOM    402  C   GLY A  27      -4.662 -33.345  -0.457  1.00 85.93           C  
ATOM    403  O   GLY A  27      -5.049 -32.251  -0.855  1.00 85.93           O  
ATOM    404  N   THR A  28      -5.223 -33.981   0.554  1.00 83.24           N  
ATOM    405  H   THR A  28      -4.886 -34.893   0.827  1.00 83.24           H  
ATOM    406  CA  THR A  28      -6.203 -33.369   1.446  1.00 83.24           C  
ATOM    407  HA  THR A  28      -6.535 -32.412   1.044  1.00 83.24           H  
ATOM    408  C   THR A  28      -5.537 -33.101   2.783  1.00 83.24           C  
ATOM    409  CB  THR A  28      -7.449 -34.247   1.597  1.00 83.24           C  
ATOM    410  HB  THR A  28      -8.085 -33.855   2.390  1.00 83.24           H  
ATOM    411  O   THR A  28      -4.686 -33.876   3.228  1.00 83.24           O  
ATOM    412  CG2 THR A  28      -8.242 -34.281   0.289  1.00 83.24           C  
ATOM    413 HG21 THR A  28      -9.144 -34.875   0.437  1.00 83.24           H  
ATOM    414 HG22 THR A  28      -8.529 -33.266   0.013  1.00 83.24           H  
ATOM    415 HG23 THR A  28      -7.641 -34.725  -0.505  1.00 83.24           H  
ATOM    416  OG1 THR A  28      -7.076 -35.576   1.892  1.00 83.24           O  
ATOM    417  HG1 THR A  28      -6.909 -35.621   2.836  1.00 83.24           H  
ATOM    418  N   PHE A  29      -5.909 -32.004   3.426  1.00 80.70           N  
ATOM    419  H   PHE A  29      -6.648 -31.435   3.038  1.00 80.70           H  
ATOM    420  CA  PHE A  29      -5.538 -31.778   4.814  1.00 80.70           C  
ATOM    421  HA  PHE A  29      -4.510 -32.111   4.962  1.00 80.70           H  
ATOM    422  C   PHE A  29      -6.431 -32.626   5.723  1.00 80.70           C  
ATOM    423  CB  PHE A  29      -5.589 -30.282   5.132  1.00 80.70           C  
ATOM    424  HB2 PHE A  29      -6.615 -29.932   5.024  1.00 80.70           H  
ATOM    425  HB3 PHE A  29      -5.293 -30.128   6.170  1.00 80.70           H  
ATOM    426  O   PHE A  29      -7.558 -32.961   5.365  1.00 80.70           O  
ATOM    427  CG  PHE A  29      -4.674 -29.458   4.246  1.00 80.70           C  
ATOM    428  CD1 PHE A  29      -3.275 -29.605   4.326  1.00 80.70           C  
ATOM    429  HD1 PHE A  29      -2.844 -30.287   5.044  1.00 80.70           H  
ATOM    430  CD2 PHE A  29      -5.222 -28.550   3.327  1.00 80.70           C  
ATOM    431  HD2 PHE A  29      -6.291 -28.400   3.280  1.00 80.70           H  
ATOM    432  CE1 PHE A  29      -2.435 -28.828   3.509  1.00 80.70           C  
ATOM    433  HE1 PHE A  29      -1.362 -28.901   3.603  1.00 80.70           H  
ATOM    434  CE2 PHE A  29      -4.385 -27.819   2.473  1.00 80.70           C  
ATOM    435  HE2 PHE A  29      -4.822 -27.152   1.744  1.00 80.70           H  
ATOM    436  CZ  PHE A  29      -2.991 -27.935   2.578  1.00 80.70           C  
ATOM    437  HZ  PHE A  29      -2.353 -27.325   1.956  1.00 80.70           H  
ATOM    438  N   VAL A  30      -5.917 -32.996   6.898  1.00 79.20           N  
ATOM    439  H   VAL A  30      -4.976 -32.709   7.127  1.00 79.20           H  
ATOM    440  CA  VAL A  30      -6.672 -33.792   7.886  1.00 79.20           C  
ATOM    441  HA  VAL A  30      -7.050 -34.695   7.405  1.00 79.20           H  
ATOM    442  C   VAL A  30      -7.889 -33.018   8.402  1.00 79.20           C  
ATOM    443  CB  VAL A  30      -5.758 -34.201   9.058  1.00 79.20           C  
ATOM    444  HB  VAL A  30      -5.357 -33.301   9.525  1.00 79.20           H  
ATOM    445  O   VAL A  30      -8.932 -33.602   8.673  1.00 79.20           O  
ATOM    446  CG1 VAL A  30      -6.497 -35.011  10.130  1.00 79.20           C  
ATOM    447 HG11 VAL A  30      -6.975 -35.881   9.679  1.00 79.20           H  
ATOM    448 HG12 VAL A  30      -7.260 -34.399  10.611  1.00 79.20           H  
ATOM    449 HG13 VAL A  30      -5.800 -35.342  10.899  1.00 79.20           H  
ATOM    450  CG2 VAL A  30      -4.578 -35.052   8.564  1.00 79.20           C  
ATOM    451 HG21 VAL A  30      -3.955 -35.345   9.409  1.00 79.20           H  
ATOM    452 HG22 VAL A  30      -4.950 -35.949   8.070  1.00 79.20           H  
ATOM    453 HG23 VAL A  30      -3.960 -34.488   7.866  1.00 79.20           H  
ATOM    454  N   ALA A  31      -7.754 -31.698   8.507  1.00 73.11           N  
ATOM    455  H   ALA A  31      -6.891 -31.277   8.193  1.00 73.11           H  
ATOM    456  CA  ALA A  31      -8.818 -30.765   8.834  1.00 73.11           C  
ATOM    457  HA  ALA A  31      -9.779 -31.238   8.633  1.00 73.11           H  
ATOM    458  C   ALA A  31      -8.667 -29.513   7.956  1.00 73.11           C  
ATOM    459  CB  ALA A  31      -8.731 -30.421  10.326  1.00 73.11           C  
ATOM    460  HB1 ALA A  31      -8.840 -31.329  10.920  1.00 73.11           H  
ATOM    461  HB2 ALA A  31      -7.771 -29.955  10.546  1.00 73.11           H  
ATOM    462  HB3 ALA A  31      -9.529 -29.728  10.593  1.00 73.11           H  
ATOM    463  O   ALA A  31      -7.549 -29.237   7.507  1.00 73.11           O  
ATOM    464  N   PRO A  32      -9.752 -28.754   7.721  1.00 67.45           N  
ATOM    465  CA  PRO A  32      -9.668 -27.483   7.022  1.00 67.45           C  
ATOM    466  HA  PRO A  32      -9.385 -27.698   5.991  1.00 67.45           H  
ATOM    467  C   PRO A  32      -8.646 -26.547   7.674  1.00 67.45           C  
ATOM    468  CB  PRO A  32     -11.080 -26.892   7.036  1.00 67.45           C  
ATOM    469  HB2 PRO A  32     -11.298 -26.350   6.115  1.00 67.45           H  
ATOM    470  HB3 PRO A  32     -11.208 -26.240   7.900  1.00 67.45           H  
ATOM    471  O   PRO A  32      -8.621 -26.396   8.897  1.00 67.45           O  
ATOM    472  CG  PRO A  32     -11.973 -28.121   7.197  1.00 67.45           C  
ATOM    473  HG2 PRO A  32     -12.140 -28.583   6.223  1.00 67.45           H  
ATOM    474  HG3 PRO A  32     -12.922 -27.873   7.671  1.00 67.45           H  
ATOM    475  CD  PRO A  32     -11.132 -29.052   8.066  1.00 67.45           C  
ATOM    476  HD2 PRO A  32     -11.393 -30.088   7.851  1.00 67.45           H  
ATOM    477  HD3 PRO A  32     -11.300 -28.826   9.119  1.00 67.45           H  
ATOM    478  N   LEU A  33      -7.806 -25.920   6.858  1.00 66.88           N  
ATOM    479  H   LEU A  33      -7.887 -26.102   5.868  1.00 66.88           H  
ATOM    480  CA  LEU A  33      -6.783 -24.972   7.282  1.00 66.88           C  
ATOM    481  HA  LEU A  33      -6.745 -24.959   8.371  1.00 66.88           H  
ATOM    482  C   LEU A  33      -7.131 -23.559   6.801  1.00 66.88           C  
ATOM    483  CB  LEU A  33      -5.412 -25.417   6.744  1.00 66.88           C  
ATOM    484  HB2 LEU A  33      -4.668 -24.664   7.003  1.00 66.88           H  
ATOM    485  HB3 LEU A  33      -5.474 -25.463   5.656  1.00 66.88           H  
ATOM    486  O   LEU A  33      -7.771 -23.413   5.758  1.00 66.88           O  
ATOM    487  CG  LEU A  33      -4.938 -26.785   7.262  1.00 66.88           C  
ATOM    488  HG  LEU A  33      -5.645 -27.559   6.961  1.00 66.88           H  
ATOM    489  CD1 LEU A  33      -3.587 -27.120   6.642  1.00 66.88           C  
ATOM    490 HD11 LEU A  33      -2.831 -26.431   7.020  1.00 66.88           H  
ATOM    491 HD12 LEU A  33      -3.652 -27.027   5.558  1.00 66.88           H  
ATOM    492 HD13 LEU A  33      -3.309 -28.143   6.897  1.00 66.88           H  
ATOM    493  CD2 LEU A  33      -4.764 -26.813   8.783  1.00 66.88           C  
ATOM    494 HD21 LEU A  33      -4.118 -25.996   9.106  1.00 66.88           H  
ATOM    495 HD22 LEU A  33      -4.332 -27.768   9.085  1.00 66.88           H  
ATOM    496 HD23 LEU A  33      -5.739 -26.722   9.262  1.00 66.88           H  
ATOM    497  N   PRO A  34      -6.668 -22.509   7.504  1.00 62.77           N  
ATOM    498  CA  PRO A  34      -6.643 -21.164   6.939  1.00 62.77           C  
ATOM    499  HA  PRO A  34      -7.665 -20.799   6.831  1.00 62.77           H  
ATOM    500  C   PRO A  34      -5.942 -21.189   5.577  1.00 62.77           C  
ATOM    501  CB  PRO A  34      -5.882 -20.301   7.951  1.00 62.77           C  
ATOM    502  HB2 PRO A  34      -6.310 -19.301   8.028  1.00 62.77           H  
ATOM    503  HB3 PRO A  34      -4.828 -20.236   7.680  1.00 62.77           H  
ATOM    504  O   PRO A  34      -4.901 -21.841   5.447  1.00 62.77           O  
ATOM    505  CG  PRO A  34      -6.015 -21.074   9.263  1.00 62.77           C  
ATOM    506  HG2 PRO A  34      -6.965 -20.827   9.736  1.00 62.77           H  
ATOM    507  HG3 PRO A  34      -5.184 -20.870   9.939  1.00 62.77           H  
ATOM    508  CD  PRO A  34      -6.033 -22.531   8.812  1.00 62.77           C  
ATOM    509  HD2 PRO A  34      -5.013 -22.904   8.718  1.00 62.77           H  
ATOM    510  HD3 PRO A  34      -6.599 -23.133   9.523  1.00 62.77           H  
ATOM    511  N   ILE A  35      -6.485 -20.496   4.572  1.00 63.43           N  
ATOM    512  H   ILE A  35      -7.320 -19.954   4.740  1.00 63.43           H  
ATOM    513  CA  ILE A  35      -6.005 -20.606   3.184  1.00 63.43           C  
ATOM    514  HA  ILE A  35      -6.114 -21.651   2.894  1.00 63.43           H  
ATOM    515  C   ILE A  35      -4.514 -20.275   3.064  1.00 63.43           C  
ATOM    516  CB  ILE A  35      -6.888 -19.767   2.234  1.00 63.43           C  
ATOM    517  HB  ILE A  35      -7.915 -20.111   2.351  1.00 63.43           H  
ATOM    518  O   ILE A  35      -3.760 -21.025   2.463  1.00 63.43           O  
ATOM    519  CG1 ILE A  35      -6.504 -19.924   0.752  1.00 63.43           C  
ATOM    520 HG12 ILE A  35      -5.483 -19.579   0.583  1.00 63.43           H  
ATOM    521 HG13 ILE A  35      -7.167 -19.302   0.151  1.00 63.43           H  
ATOM    522  CG2 ILE A  35      -6.870 -18.269   2.543  1.00 63.43           C  
ATOM    523 HG21 ILE A  35      -7.639 -17.761   1.960  1.00 63.43           H  
ATOM    524 HG22 ILE A  35      -5.912 -17.846   2.241  1.00 63.43           H  
ATOM    525 HG23 ILE A  35      -7.066 -18.065   3.595  1.00 63.43           H  
ATOM    526  CD1 ILE A  35      -6.631 -21.356   0.242  1.00 63.43           C  
ATOM    527 HD11 ILE A  35      -6.509 -21.333  -0.841  1.00 63.43           H  
ATOM    528 HD12 ILE A  35      -5.856 -21.992   0.670  1.00 63.43           H  
ATOM    529 HD13 ILE A  35      -7.617 -21.750   0.486  1.00 63.43           H  
ATOM    530  N   HIS A  36      -4.046 -19.266   3.786  1.00 66.26           N  
ATOM    531  H   HIS A  36      -4.720 -18.639   4.200  1.00 66.26           H  
ATOM    532  CA  HIS A  36      -2.643 -18.857   3.841  1.00 66.26           C  
ATOM    533  HA  HIS A  36      -2.304 -18.619   2.833  1.00 66.26           H  
ATOM    534  C   HIS A  36      -1.731 -19.960   4.396  1.00 66.26           C  
ATOM    535  CB  HIS A  36      -2.623 -17.575   4.687  1.00 66.26           C  
ATOM    536  HB2 HIS A  36      -3.075 -17.773   5.660  1.00 66.26           H  
ATOM    537  HB3 HIS A  36      -1.606 -17.236   4.884  1.00 66.26           H  
ATOM    538  O   HIS A  36      -0.591 -20.134   3.968  1.00 66.26           O  
ATOM    539  CG  HIS A  36      -3.438 -16.511   3.986  1.00 66.26           C  
ATOM    540  CD2 HIS A  36      -4.793 -16.396   4.078  1.00 66.26           C  
ATOM    541  HD2 HIS A  36      -5.430 -16.919   4.775  1.00 66.26           H  
ATOM    542  ND1 HIS A  36      -3.053 -15.609   3.015  1.00 66.26           N  
ATOM    543  HD1 HIS A  36      -2.129 -15.241   2.842  1.00 66.26           H  
ATOM    544  CE1 HIS A  36      -4.139 -15.006   2.529  1.00 66.26           C  
ATOM    545  HE1 HIS A  36      -4.129 -14.217   1.791  1.00 66.26           H  
ATOM    546  NE2 HIS A  36      -5.230 -15.475   3.129  1.00 66.26           N  
ATOM    547  N   THR A  37      -2.246 -20.769   5.328  1.00 69.10           N  
ATOM    548  H   THR A  37      -3.235 -20.676   5.510  1.00 69.10           H  
ATOM    549  CA  THR A  37      -1.540 -21.943   5.867  1.00 69.10           C  
ATOM    550  HA  THR A  37      -0.492 -21.705   6.045  1.00 69.10           H  
ATOM    551  C   THR A  37      -1.543 -23.086   4.866  1.00 69.10           C  
ATOM    552  CB  THR A  37      -2.170 -22.382   7.197  1.00 69.10           C  
ATOM    553  HB  THR A  37      -3.233 -22.581   7.059  1.00 69.10           H  
ATOM    554  O   THR A  37      -0.513 -23.732   4.673  1.00 69.10           O  
ATOM    555  CG2 THR A  37      -1.523 -23.630   7.786  1.00 69.10           C  
ATOM    556 HG21 THR A  37      -1.926 -23.819   8.781  1.00 69.10           H  
ATOM    557 HG22 THR A  37      -0.444 -23.486   7.840  1.00 69.10           H  
ATOM    558 HG23 THR A  37      -1.732 -24.490   7.149  1.00 69.10           H  
ATOM    559  OG1 THR A  37      -2.021 -21.363   8.159  1.00 69.10           O  
ATOM    560  HG1 THR A  37      -2.371 -20.552   7.782  1.00 69.10           H  
ATOM    561  N   ALA A  38      -2.681 -23.325   4.221  1.00 77.54           N  
ATOM    562  H   ALA A  38      -3.473 -22.722   4.394  1.00 77.54           H  
ATOM    563  CA  ALA A  38      -2.821 -24.325   3.177  1.00 77.54           C  
ATOM    564  HA  ALA A  38      -2.576 -25.305   3.587  1.00 77.54           H  
ATOM    565  C   ALA A  38      -1.863 -24.048   2.003  1.00 77.54           C  
ATOM    566  CB  ALA A  38      -4.293 -24.324   2.756  1.00 77.54           C  
ATOM    567  HB1 ALA A  38      -4.567 -23.369   2.307  1.00 77.54           H  
ATOM    568  HB2 ALA A  38      -4.462 -25.098   2.008  1.00 77.54           H  
ATOM    569  HB3 ALA A  38      -4.939 -24.515   3.613  1.00 77.54           H  
ATOM    570  O   ALA A  38      -1.135 -24.945   1.581  1.00 77.54           O  
ATOM    571  N   GLU A  39      -1.796 -22.797   1.553  1.00 77.72           N  
ATOM    572  H   GLU A  39      -2.472 -22.135   1.906  1.00 77.72           H  
ATOM    573  CA  GLU A  39      -0.936 -22.317   0.470  1.00 77.72           C  
ATOM    574  HA  GLU A  39      -1.081 -22.932  -0.418  1.00 77.72           H  
ATOM    575  C   GLU A  39       0.543 -22.402   0.831  1.00 77.72           C  
ATOM    576  CB  GLU A  39      -1.322 -20.865   0.151  1.00 77.72           C  
ATOM    577  HB2 GLU A  39      -1.405 -20.299   1.079  1.00 77.72           H  
ATOM    578  HB3 GLU A  39      -0.543 -20.400  -0.453  1.00 77.72           H  
ATOM    579  O   GLU A  39       1.355 -22.931   0.069  1.00 77.72           O  
ATOM    580  CG  GLU A  39      -2.654 -20.807  -0.605  1.00 77.72           C  
ATOM    581  HG2 GLU A  39      -3.401 -21.394  -0.070  1.00 77.72           H  
ATOM    582  HG3 GLU A  39      -3.023 -19.781  -0.618  1.00 77.72           H  
ATOM    583  CD  GLU A  39      -2.546 -21.326  -2.041  1.00 77.72           C  
ATOM    584  OE1 GLU A  39      -3.620 -21.416  -2.654  1.00 77.72           O  
ATOM    585  OE2 GLU A  39      -1.438 -21.740  -2.466  1.00 77.72           O  
ATOM    586  N   LEU A  40       0.908 -21.991   2.050  1.00 79.61           N  
ATOM    587  H   LEU A  40       0.231 -21.507   2.622  1.00 79.61           H  
ATOM    588  CA  LEU A  40       2.270 -22.169   2.541  1.00 79.61           C  
ATOM    589  HA  LEU A  40       2.941 -21.662   1.849  1.00 79.61           H  
ATOM    590  C   LEU A  40       2.683 -23.643   2.563  1.00 79.61           C  
ATOM    591  CB  LEU A  40       2.392 -21.536   3.934  1.00 79.61           C  
ATOM    592  HB2 LEU A  40       1.699 -22.030   4.615  1.00 79.61           H  
ATOM    593  HB3 LEU A  40       2.111 -20.485   3.869  1.00 79.61           H  
ATOM    594  O   LEU A  40       3.805 -23.985   2.174  1.00 79.61           O  
ATOM    595  CG  LEU A  40       3.817 -21.644   4.499  1.00 79.61           C  
ATOM    596  HG  LEU A  40       4.100 -22.690   4.613  1.00 79.61           H  
ATOM    597  CD1 LEU A  40       4.814 -20.952   3.571  1.00 79.61           C  
ATOM    598 HD11 LEU A  40       4.994 -21.563   2.687  1.00 79.61           H  
ATOM    599 HD12 LEU A  40       4.407 -19.990   3.259  1.00 79.61           H  
ATOM    600 HD13 LEU A  40       5.762 -20.794   4.085  1.00 79.61           H  
ATOM    601  CD2 LEU A  40       3.889 -21.000   5.879  1.00 79.61           C  
ATOM    602 HD21 LEU A  40       3.123 -21.428   6.525  1.00 79.61           H  
ATOM    603 HD22 LEU A  40       4.871 -21.168   6.323  1.00 79.61           H  
ATOM    604 HD23 LEU A  40       3.712 -19.929   5.781  1.00 79.61           H  
ATOM    605  N   LEU A  41       1.790 -24.526   3.008  1.00 88.05           N  
ATOM    606  H   LEU A  41       0.885 -24.185   3.301  1.00 88.05           H  
ATOM    607  CA  LEU A  41       2.036 -25.963   2.995  1.00 88.05           C  
ATOM    608  HA  LEU A  41       2.999 -26.156   3.468  1.00 88.05           H  
ATOM    609  C   LEU A  41       2.148 -26.495   1.567  1.00 88.05           C  
ATOM    610  CB  LEU A  41       0.938 -26.694   3.775  1.00 88.05           C  
ATOM    611  HB2 LEU A  41      -0.034 -26.332   3.438  1.00 88.05           H  
ATOM    612  HB3 LEU A  41       0.991 -27.758   3.543  1.00 88.05           H  
ATOM    613  O   LEU A  41       3.073 -27.258   1.300  1.00 88.05           O  
ATOM    614  CG  LEU A  41       1.041 -26.524   5.299  1.00 88.05           C  
ATOM    615  HG  LEU A  41       1.099 -25.469   5.566  1.00 88.05           H  
ATOM    616  CD1 LEU A  41      -0.204 -27.128   5.940  1.00 88.05           C  
ATOM    617 HD11 LEU A  41      -0.258 -28.198   5.741  1.00 88.05           H  
ATOM    618 HD12 LEU A  41      -0.190 -26.951   7.015  1.00 88.05           H  
ATOM    619 HD13 LEU A  41      -1.081 -26.637   5.517  1.00 88.05           H  
ATOM    620  CD2 LEU A  41       2.266 -27.236   5.879  1.00 88.05           C  
ATOM    621 HD21 LEU A  41       2.223 -27.206   6.967  1.00 88.05           H  
ATOM    622 HD22 LEU A  41       2.287 -28.275   5.547  1.00 88.05           H  
ATOM    623 HD23 LEU A  41       3.177 -26.731   5.557  1.00 88.05           H  
ATOM    624  N   ALA A  42       1.292 -26.059   0.642  1.00 87.97           N  
ATOM    625  H   ALA A  42       0.554 -25.426   0.915  1.00 87.97           H  
ATOM    626  CA  ALA A  42       1.391 -26.419  -0.768  1.00 87.97           C  
ATOM    627  HA  ALA A  42       1.315 -27.503  -0.858  1.00 87.97           H  
ATOM    628  C   ALA A  42       2.744 -25.996  -1.348  1.00 87.97           C  
ATOM    629  CB  ALA A  42       0.222 -25.799  -1.535  1.00 87.97           C  
ATOM    630  HB1 ALA A  42       0.267 -24.710  -1.505  1.00 87.97           H  
ATOM    631  HB2 ALA A  42      -0.719 -26.123  -1.091  1.00 87.97           H  
ATOM    632  HB3 ALA A  42       0.246 -26.121  -2.576  1.00 87.97           H  
ATOM    633  O   ALA A  42       3.437 -26.813  -1.947  1.00 87.97           O  
ATOM    634  N   ALA A  43       3.198 -24.772  -1.086  1.00 86.34           N  
ATOM    635  H   ALA A  43       2.573 -24.121  -0.632  1.00 86.34           H  
ATOM    636  CA  ALA A  43       4.513 -24.301  -1.503  1.00 86.34           C  
ATOM    637  HA  ALA A  43       4.577 -24.349  -2.590  1.00 86.34           H  
ATOM    638  C   ALA A  43       5.655 -25.137  -0.910  1.00 86.34           C  
ATOM    639  CB  ALA A  43       4.626 -22.847  -1.070  1.00 86.34           C  
ATOM    640  HB1 ALA A  43       4.655 -22.767   0.017  1.00 86.34           H  
ATOM    641  HB2 ALA A  43       5.528 -22.401  -1.489  1.00 86.34           H  
ATOM    642  HB3 ALA A  43       3.740 -22.320  -1.426  1.00 86.34           H  
ATOM    643  O   ALA A  43       6.607 -25.501  -1.610  1.00 86.34           O  
ATOM    644  N   CYS A  44       5.552 -25.494   0.373  1.00 89.45           N  
ATOM    645  H   CYS A  44       4.764 -25.149   0.902  1.00 89.45           H  
ATOM    646  CA  CYS A  44       6.501 -26.397   1.018  1.00 89.45           C  
ATOM    647  HA  CYS A  44       7.505 -25.987   0.916  1.00 89.45           H  
ATOM    648  C   CYS A  44       6.501 -27.770   0.340  1.00 89.45           C  
ATOM    649  CB  CYS A  44       6.178 -26.531   2.510  1.00 89.45           C  
ATOM    650  HB2 CYS A  44       6.797 -27.319   2.939  1.00 89.45           H  
ATOM    651  HB3 CYS A  44       5.131 -26.799   2.647  1.00 89.45           H  
ATOM    652  O   CYS A  44       7.566 -28.288   0.010  1.00 89.45           O  
ATOM    653  SG  CYS A  44       6.532 -24.979   3.370  1.00 89.45           S  
ATOM    654  HG  CYS A  44       5.497 -24.299   2.870  1.00 89.45           H  
ATOM    655  N   PHE A  45       5.331 -28.347   0.064  1.00 93.08           N  
ATOM    656  H   PHE A  45       4.481 -27.882   0.348  1.00 93.08           H  
ATOM    657  CA  PHE A  45       5.222 -29.621  -0.640  1.00 93.08           C  
ATOM    658  HA  PHE A  45       5.825 -30.360  -0.113  1.00 93.08           H  
ATOM    659  C   PHE A  45       5.795 -29.526  -2.050  1.00 93.08           C  
ATOM    660  CB  PHE A  45       3.765 -30.101  -0.668  1.00 93.08           C  
ATOM    661  HB2 PHE A  45       3.175 -29.391  -1.248  1.00 93.08           H  
ATOM    662  HB3 PHE A  45       3.730 -31.059  -1.186  1.00 93.08           H  
ATOM    663  O   PHE A  45       6.538 -30.416  -2.452  1.00 93.08           O  
ATOM    664  CG  PHE A  45       3.100 -30.297   0.681  1.00 93.08           C  
ATOM    665  CD1 PHE A  45       3.834 -30.710   1.814  1.00 93.08           C  
ATOM    666  HD1 PHE A  45       4.898 -30.885   1.752  1.00 93.08           H  
ATOM    667  CD2 PHE A  45       1.721 -30.062   0.804  1.00 93.08           C  
ATOM    668  HD2 PHE A  45       1.154 -29.715  -0.048  1.00 93.08           H  
ATOM    669  CE1 PHE A  45       3.191 -30.879   3.052  1.00 93.08           C  
ATOM    670  HE1 PHE A  45       3.758 -31.176   3.922  1.00 93.08           H  
ATOM    671  CE2 PHE A  45       1.080 -30.232   2.041  1.00 93.08           C  
ATOM    672  HE2 PHE A  45       0.027 -30.011   2.131  1.00 93.08           H  
ATOM    673  CZ  PHE A  45       1.811 -30.646   3.165  1.00 93.08           C  
ATOM    674  HZ  PHE A  45       1.316 -30.757   4.118  1.00 93.08           H  
ATOM    675  N   ALA A  46       5.547 -28.433  -2.768  1.00 89.27           N  
ATOM    676  H   ALA A  46       4.903 -27.754  -2.388  1.00 89.27           H  
ATOM    677  CA  ALA A  46       6.094 -28.173  -4.091  1.00 89.27           C  
ATOM    678  HA  ALA A  46       5.735 -28.927  -4.791  1.00 89.27           H  
ATOM    679  C   ALA A  46       7.619 -28.229  -4.060  1.00 89.27           C  
ATOM    680  CB  ALA A  46       5.603 -26.797  -4.549  1.00 89.27           C  
ATOM    681  HB1 ALA A  46       5.783 -26.661  -5.615  1.00 89.27           H  
ATOM    682  HB2 ALA A  46       6.088 -25.999  -3.986  1.00 89.27           H  
ATOM    683  HB3 ALA A  46       4.537 -26.690  -4.349  1.00 89.27           H  
ATOM    684  O   ALA A  46       8.244 -28.970  -4.823  1.00 89.27           O  
ATOM    685  N   ARG A  47       8.221 -27.503  -3.117  1.00 88.48           N  
ATOM    686  H   ARG A  47       7.633 -26.930  -2.529  1.00 88.48           H  
ATOM    687  CA  ARG A  47       9.668 -27.444  -2.930  1.00 88.48           C  
ATOM    688  HA  ARG A  47      10.124 -27.171  -3.881  1.00 88.48           H  
ATOM    689  C   ARG A  47      10.250 -28.789  -2.515  1.00 88.48           C  
ATOM    690  CB  ARG A  47       9.946 -26.360  -1.888  1.00 88.48           C  
ATOM    691  HB2 ARG A  47       9.432 -26.621  -0.963  1.00 88.48           H  
ATOM    692  HB3 ARG A  47       9.525 -25.416  -2.233  1.00 88.48           H  
ATOM    693  O   ARG A  47      11.232 -29.223  -3.111  1.00 88.48           O  
ATOM    694  CG  ARG A  47      11.424 -26.143  -1.573  1.00 88.48           C  
ATOM    695  HG2 ARG A  47      11.482 -25.299  -0.886  1.00 88.48           H  
ATOM    696  HG3 ARG A  47      11.834 -27.026  -1.083  1.00 88.48           H  
ATOM    697  CD  ARG A  47      12.259 -25.796  -2.799  1.00 88.48           C  
ATOM    698  HD2 ARG A  47      12.195 -26.622  -3.508  1.00 88.48           H  
ATOM    699  HD3 ARG A  47      11.855 -24.898  -3.266  1.00 88.48           H  
ATOM    700  NE  ARG A  47      13.662 -25.578  -2.409  1.00 88.48           N  
ATOM    701  HE  ARG A  47      13.825 -25.350  -1.439  1.00 88.48           H  
ATOM    702  NH1 ARG A  47      14.512 -25.963  -4.462  1.00 88.48           N  
ATOM    703 HH11 ARG A  47      13.570 -25.808  -4.791  1.00 88.48           H  
ATOM    704 HH12 ARG A  47      15.157 -26.463  -5.057  1.00 88.48           H  
ATOM    705  NH2 ARG A  47      15.909 -25.780  -2.744  1.00 88.48           N  
ATOM    706 HH21 ARG A  47      16.665 -26.064  -3.350  1.00 88.48           H  
ATOM    707 HH22 ARG A  47      16.047 -25.584  -1.763  1.00 88.48           H  
ATOM    708  CZ  ARG A  47      14.693 -25.766  -3.200  1.00 88.48           C  
ATOM    709  N   SER A  48       9.641 -29.457  -1.538  1.00 91.61           N  
ATOM    710  H   SER A  48       8.868 -29.012  -1.064  1.00 91.61           H  
ATOM    711  CA  SER A  48      10.095 -30.755  -1.036  1.00 91.61           C  
ATOM    712  HA  SER A  48      11.151 -30.687  -0.776  1.00 91.61           H  
ATOM    713  C   SER A  48       9.953 -31.873  -2.068  1.00 91.61           C  
ATOM    714  CB  SER A  48       9.308 -31.141   0.219  1.00 91.61           C  
ATOM    715  HB2 SER A  48       9.565 -32.159   0.512  1.00 91.61           H  
ATOM    716  HB3 SER A  48       8.240 -31.096   0.006  1.00 91.61           H  
ATOM    717  O   SER A  48      10.810 -32.747  -2.126  1.00 91.61           O  
ATOM    718  OG  SER A  48       9.610 -30.268   1.287  1.00 91.61           O  
ATOM    719  HG  SER A  48      10.488 -30.465   1.620  1.00 91.61           H  
ATOM    720  N   ARG A  49       8.893 -31.862  -2.886  1.00 90.40           N  
ATOM    721  H   ARG A  49       8.206 -31.132  -2.766  1.00 90.40           H  
ATOM    722  CA  ARG A  49       8.631 -32.904  -3.891  1.00 90.40           C  
ATOM    723  HA  ARG A  49       8.962 -33.868  -3.503  1.00 90.40           H  
ATOM    724  C   ARG A  49       9.435 -32.714  -5.171  1.00 90.40           C  
ATOM    725  CB  ARG A  49       7.127 -32.970  -4.214  1.00 90.40           C  
ATOM    726  HB2 ARG A  49       6.974 -33.638  -5.062  1.00 90.40           H  
ATOM    727  HB3 ARG A  49       6.788 -31.980  -4.519  1.00 90.40           H  
ATOM    728  O   ARG A  49       9.837 -33.704  -5.766  1.00 90.40           O  
ATOM    729  CG  ARG A  49       6.248 -33.459  -3.052  1.00 90.40           C  
ATOM    730  HG2 ARG A  49       5.204 -33.317  -3.331  1.00 90.40           H  
ATOM    731  HG3 ARG A  49       6.446 -32.873  -2.155  1.00 90.40           H  
ATOM    732  CD  ARG A  49       6.475 -34.937  -2.727  1.00 90.40           C  
ATOM    733  HD2 ARG A  49       6.297 -35.518  -3.632  1.00 90.40           H  
ATOM    734  HD3 ARG A  49       7.510 -35.085  -2.417  1.00 90.40           H  
ATOM    735  NE  ARG A  49       5.581 -35.366  -1.634  1.00 90.40           N  
ATOM    736  HE  ARG A  49       5.398 -34.679  -0.916  1.00 90.40           H  
ATOM    737  NH1 ARG A  49       5.117 -37.497  -2.367  1.00 90.40           N  
ATOM    738 HH11 ARG A  49       5.771 -37.372  -3.127  1.00 90.40           H  
ATOM    739 HH12 ARG A  49       4.664 -38.389  -2.230  1.00 90.40           H  
ATOM    740  NH2 ARG A  49       4.186 -36.751  -0.488  1.00 90.40           N  
ATOM    741 HH21 ARG A  49       3.721 -37.642  -0.387  1.00 90.40           H  
ATOM    742 HH22 ARG A  49       4.033 -36.031   0.204  1.00 90.40           H  
ATOM    743  CZ  ARG A  49       4.969 -36.531  -1.505  1.00 90.40           C  
ATOM    744  N   SER A  50       9.661 -31.472  -5.601  1.00 86.45           N  
ATOM    745  H   SER A  50       9.257 -30.708  -5.078  1.00 86.45           H  
ATOM    746  CA  SER A  50      10.323 -31.187  -6.884  1.00 86.45           C  
ATOM    747  HA  SER A  50      10.280 -32.069  -7.522  1.00 86.45           H  
ATOM    748  C   SER A  50      11.791 -30.781  -6.775  1.00 86.45           C  
ATOM    749  CB  SER A  50       9.588 -30.065  -7.605  1.00 86.45           C  
ATOM    750  HB2 SER A  50       9.996 -29.977  -8.612  1.00 86.45           H  
ATOM    751  HB3 SER A  50       8.523 -30.289  -7.671  1.00 86.45           H  
ATOM    752  O   SER A  50      12.524 -30.872  -7.756  1.00 86.45           O  
ATOM    753  OG  SER A  50       9.776 -28.845  -6.911  1.00 86.45           O  
ATOM    754  HG  SER A  50       9.156 -28.834  -6.178  1.00 86.45           H  
ATOM    755  N   GLY A  51      12.218 -30.231  -5.635  1.00 83.84           N  
ATOM    756  H   GLY A  51      11.589 -30.181  -4.846  1.00 83.84           H  
ATOM    757  CA  GLY A  51      13.513 -29.562  -5.519  1.00 83.84           C  
ATOM    758  HA2 GLY A  51      14.296 -30.257  -5.821  1.00 83.84           H  
ATOM    759  HA3 GLY A  51      13.671 -29.294  -4.474  1.00 83.84           H  
ATOM    760  C   GLY A  51      13.649 -28.288  -6.369  1.00 83.84           C  
ATOM    761  O   GLY A  51      14.753 -27.737  -6.457  1.00 83.84           O  
ATOM    762  N   ALA A  52      12.571 -27.769  -6.970  1.00 81.23           N  
ATOM    763  H   ALA A  52      11.686 -28.250  -6.889  1.00 81.23           H  
ATOM    764  CA  ALA A  52      12.620 -26.563  -7.792  1.00 81.23           C  
ATOM    765  HA  ALA A  52      13.444 -26.675  -8.497  1.00 81.23           H  
ATOM    766  C   ALA A  52      12.870 -25.316  -6.949  1.00 81.23           C  
ATOM    767  CB  ALA A  52      11.340 -26.416  -8.606  1.00 81.23           C  
ATOM    768  HB1 ALA A  52      11.369 -25.503  -9.199  1.00 81.23           H  
ATOM    769  HB2 ALA A  52      10.478 -26.376  -7.940  1.00 81.23           H  
ATOM    770  HB3 ALA A  52      11.262 -27.268  -9.282  1.00 81.23           H  
ATOM    771  O   ALA A  52      12.287 -25.133  -5.880  1.00 81.23           O  
ATOM    772  N   LYS A  53      13.777 -24.461  -7.423  1.00 74.54           N  
ATOM    773  H   LYS A  53      14.233 -24.699  -8.292  1.00 74.54           H  
ATOM    774  CA  LYS A  53      14.089 -23.165  -6.799  1.00 74.54           C  
ATOM    775  HA  LYS A  53      13.867 -23.207  -5.733  1.00 74.54           H  
ATOM    776  C   LYS A  53      13.230 -22.027  -7.343  1.00 74.54           C  
ATOM    777  CB  LYS A  53      15.577 -22.833  -6.970  1.00 74.54           C  
ATOM    778  HB2 LYS A  53      15.840 -22.875  -8.027  1.00 74.54           H  
ATOM    779  HB3 LYS A  53      15.750 -21.816  -6.620  1.00 74.54           H  
ATOM    780  O   LYS A  53      13.400 -20.900  -6.909  1.00 74.54           O  
ATOM    781  CG  LYS A  53      16.491 -23.766  -6.168  1.00 74.54           C  
ATOM    782  HG2 LYS A  53      16.412 -24.784  -6.549  1.00 74.54           H  
ATOM    783  HG3 LYS A  53      16.192 -23.745  -5.120  1.00 74.54           H  
ATOM    784  CD  LYS A  53      17.939 -23.280  -6.285  1.00 74.54           C  
ATOM    785  HD2 LYS A  53      17.998 -22.261  -5.903  1.00 74.54           H  
ATOM    786  HD3 LYS A  53      18.235 -23.284  -7.334  1.00 74.54           H  
ATOM    787  CE  LYS A  53      18.878 -24.181  -5.478  1.00 74.54           C  
ATOM    788  HE2 LYS A  53      18.806 -25.198  -5.866  1.00 74.54           H  
ATOM    789  HE3 LYS A  53      18.539 -24.186  -4.442  1.00 74.54           H  
ATOM    790  NZ  LYS A  53      20.281 -23.702  -5.550  1.00 74.54           N  
ATOM    791  HZ1 LYS A  53      20.893 -24.290  -5.003  1.00 74.54           H  
ATOM    792  HZ2 LYS A  53      20.612 -23.705  -6.504  1.00 74.54           H  
ATOM    793  HZ3 LYS A  53      20.351 -22.758  -5.197  1.00 74.54           H  
ATOM    794  N   LEU A  54      12.355 -22.310  -8.302  1.00 73.89           N  
ATOM    795  H   LEU A  54      12.236 -23.275  -8.577  1.00 73.89           H  
ATOM    796  CA  LEU A  54      11.397 -21.361  -8.843  1.00 73.89           C  
ATOM    797  HA  LEU A  54      11.397 -20.459  -8.232  1.00 73.89           H  
ATOM    798  C   LEU A  54      10.020 -22.011  -8.770  1.00 73.89           C  
ATOM    799  CB  LEU A  54      11.803 -20.986 -10.276  1.00 73.89           C  
ATOM    800  HB2 LEU A  54      11.639 -21.843 -10.929  1.00 73.89           H  
ATOM    801  HB3 LEU A  54      12.867 -20.749 -10.298  1.00 73.89           H  
ATOM    802  O   LEU A  54       9.785 -22.997  -9.471  1.00 73.89           O  
ATOM    803  CG  LEU A  54      11.019 -19.778 -10.817  1.00 73.89           C  
ATOM    804  HG  LEU A  54       9.948 -19.944 -10.706  1.00 73.89           H  
ATOM    805  CD1 LEU A  54      11.427 -18.497 -10.086  1.00 73.89           C  
ATOM    806 HD11 LEU A  54      10.971 -18.469  -9.096  1.00 73.89           H  
ATOM    807 HD12 LEU A  54      12.511 -18.439  -9.995  1.00 73.89           H  
ATOM    808 HD13 LEU A  54      11.092 -17.623 -10.644  1.00 73.89           H  
ATOM    809  CD2 LEU A  54      11.333 -19.599 -12.299  1.00 73.89           C  
ATOM    810 HD21 LEU A  54      12.387 -19.358 -12.439  1.00 73.89           H  
ATOM    811 HD22 LEU A  54      10.732 -18.787 -12.710  1.00 73.89           H  
ATOM    812 HD23 LEU A  54      11.098 -20.512 -12.846  1.00 73.89           H  
ATOM    813  N   ILE A  55       9.159 -21.496  -7.897  1.00 80.55           N  
ATOM    814  H   ILE A  55       9.433 -20.687  -7.358  1.00 80.55           H  
ATOM    815  CA  ILE A  55       7.825 -22.050  -7.651  1.00 80.55           C  
ATOM    816  HA  ILE A  55       7.668 -22.893  -8.324  1.00 80.55           H  
ATOM    817  C   ILE A  55       6.778 -21.000  -7.982  1.00 80.55           C  
ATOM    818  CB  ILE A  55       7.683 -22.601  -6.219  1.00 80.55           C  
ATOM    819  HB  ILE A  55       7.902 -21.799  -5.514  1.00 80.55           H  
ATOM    820  O   ILE A  55       6.832 -19.871  -7.505  1.00 80.55           O  
ATOM    821  CG1 ILE A  55       8.727 -23.721  -6.019  1.00 80.55           C  
ATOM    822 HG12 ILE A  55       9.725 -23.300  -6.140  1.00 80.55           H  
ATOM    823 HG13 ILE A  55       8.594 -24.490  -6.779  1.00 80.55           H  
ATOM    824  CG2 ILE A  55       6.248 -23.103  -5.955  1.00 80.55           C  
ATOM    825 HG21 ILE A  55       6.161 -23.535  -4.958  1.00 80.55           H  
ATOM    826 HG22 ILE A  55       5.954 -23.844  -6.698  1.00 80.55           H  
ATOM    827 HG23 ILE A  55       5.544 -22.271  -5.993  1.00 80.55           H  
ATOM    828  CD1 ILE A  55       8.690 -24.380  -4.644  1.00 80.55           C  
ATOM    829 HD11 ILE A  55       8.491 -23.645  -3.864  1.00 80.55           H  
ATOM    830 HD12 ILE A  55       9.651 -24.861  -4.466  1.00 80.55           H  
ATOM    831 HD13 ILE A  55       7.912 -25.143  -4.636  1.00 80.55           H  
ATOM    832  N   GLY A  56       5.832 -21.380  -8.819  1.00 74.49           N  
ATOM    833  H   GLY A  56       5.860 -22.322  -9.184  1.00 74.49           H  
ATOM    834  CA  GLY A  56       4.660 -20.600  -9.118  1.00 74.49           C  
ATOM    835  HA2 GLY A  56       4.979 -19.559  -9.180  1.00 74.49           H  
ATOM    836  HA3 GLY A  56       4.262 -20.892 -10.090  1.00 74.49           H  
ATOM    837  C   GLY A  56       3.596 -20.790  -8.044  1.00 74.49           C  
ATOM    838  O   GLY A  56       3.436 -21.890  -7.532  1.00 74.49           O  
ATOM    839  N   THR A  57       2.882 -19.742  -7.679  1.00 73.16           N  
ATOM    840  H   THR A  57       3.095 -18.836  -8.072  1.00 73.16           H  
ATOM    841  CA  THR A  57       1.767 -19.797  -6.715  1.00 73.16           C  
ATOM    842  HA  THR A  57       1.155 -20.680  -6.901  1.00 73.16           H  
ATOM    843  C   THR A  57       0.898 -18.575  -6.932  1.00 73.16           C  
ATOM    844  CB  THR A  57       2.287 -19.846  -5.267  1.00 73.16           C  
ATOM    845  HB  THR A  57       2.838 -20.776  -5.121  1.00 73.16           H  
ATOM    846  O   THR A  57       1.430 -17.551  -7.335  1.00 73.16           O  
ATOM    847  CG2 THR A  57       3.220 -18.670  -4.964  1.00 73.16           C  
ATOM    848 HG21 THR A  57       3.655 -18.793  -3.972  1.00 73.16           H  
ATOM    849 HG22 THR A  57       4.033 -18.608  -5.686  1.00 73.16           H  
ATOM    850 HG23 THR A  57       2.638 -17.748  -4.973  1.00 73.16           H  
ATOM    851  OG1 THR A  57       1.251 -19.779  -4.318  1.00 73.16           O  
ATOM    852  HG1 THR A  57       0.641 -20.516  -4.400  1.00 73.16           H  
ATOM    853  N   ASP A  58      -0.404 -18.648  -6.721  1.00 58.49           N  
ATOM    854  H   ASP A  58      -0.832 -19.481  -6.344  1.00 58.49           H  
ATOM    855  CA  ASP A  58      -1.296 -17.486  -6.780  1.00 58.49           C  
ATOM    856  HA  ASP A  58      -0.897 -16.759  -7.487  1.00 58.49           H  
ATOM    857  C   ASP A  58      -1.424 -16.773  -5.423  1.00 58.49           C  
ATOM    858  CB  ASP A  58      -2.664 -17.934  -7.309  1.00 58.49           C  
ATOM    859  HB2 ASP A  58      -3.263 -17.051  -7.534  1.00 58.49           H  
ATOM    860  HB3 ASP A  58      -2.545 -18.514  -8.225  1.00 58.49           H  
ATOM    861  O   ASP A  58      -2.005 -15.696  -5.336  1.00 58.49           O  
ATOM    862  CG  ASP A  58      -3.419 -18.836  -6.352  1.00 58.49           C  
ATOM    863  OD1 ASP A  58      -2.745 -19.415  -5.475  1.00 58.49           O  
ATOM    864  OD2 ASP A  58      -4.643 -18.933  -6.585  1.00 58.49           O  
ATOM    865  N   ASN A  59      -0.855 -17.337  -4.361  1.00 63.24           N  
ATOM    866  H   ASN A  59      -0.491 -18.274  -4.462  1.00 63.24           H  
ATOM    867  CA  ASN A  59      -1.049 -16.829  -3.020  1.00 63.24           C  
ATOM    868  HA  ASN A  59      -2.000 -16.298  -2.986  1.00 63.24           H  
ATOM    869  C   ASN A  59       0.050 -15.847  -2.610  1.00 63.24           C  
ATOM    870  CB  ASN A  59      -1.173 -18.019  -2.079  1.00 63.24           C  
ATOM    871  HB2 ASN A  59      -0.270 -18.628  -2.122  1.00 63.24           H  
ATOM    872  HB3 ASN A  59      -2.023 -18.625  -2.393  1.00 63.24           H  
ATOM    873  O   ASN A  59       1.245 -16.171  -2.607  1.00 63.24           O  
ATOM    874  CG  ASN A  59      -1.372 -17.529  -0.670  1.00 63.24           C  
ATOM    875  ND2 ASN A  59      -2.591 -17.303  -0.240  1.00 63.24           N  
ATOM    876 HD21 ASN A  59      -2.703 -16.848   0.655  1.00 63.24           H  
ATOM    877 HD22 ASN A  59      -3.377 -17.508  -0.839  1.00 63.24           H  
ATOM    878  OD1 ASN A  59      -0.407 -17.285   0.028  1.00 63.24           O  
ATOM    879  N   SER A  60      -0.365 -14.650  -2.200  1.00 54.77           N  
ATOM    880  H   SER A  60      -1.352 -14.441  -2.150  1.00 54.77           H  
ATOM    881  CA  SER A  60       0.549 -13.592  -1.804  1.00 54.77           C  
ATOM    882  HA  SER A  60       1.236 -13.430  -2.634  1.00 54.77           H  
ATOM    883  C   SER A  60       1.403 -13.955  -0.587  1.00 54.77           C  
ATOM    884  CB  SER A  60      -0.165 -12.258  -1.663  1.00 54.77           C  
ATOM    885  HB2 SER A  60       0.469 -11.583  -1.088  1.00 54.77           H  
ATOM    886  HB3 SER A  60      -0.316 -11.831  -2.654  1.00 54.77           H  
ATOM    887  O   SER A  60       2.586 -13.629  -0.612  1.00 54.77           O  
ATOM    888  OG  SER A  60      -1.419 -12.401  -1.046  1.00 54.77           O  
ATOM    889  HG  SER A  60      -1.696 -11.522  -0.779  1.00 54.77           H  
ATOM    890  N   VAL A  61       0.951 -14.728   0.410  1.00 56.07           N  
ATOM    891  H   VAL A  61      -0.045 -14.879   0.484  1.00 56.07           H  
ATOM    892  CA  VAL A  61       1.803 -15.094   1.575  1.00 56.07           C  
ATOM    893  HA  VAL A  61       2.112 -14.171   2.066  1.00 56.07           H  
ATOM    894  C   VAL A  61       3.018 -15.860   1.137  1.00 56.07           C  
ATOM    895  CB  VAL A  61       1.228 -16.075   2.628  1.00 56.07           C  
ATOM    896  HB  VAL A  61       1.523 -17.089   2.357  1.00 56.07           H  
ATOM    897  O   VAL A  61       4.115 -15.738   1.690  1.00 56.07           O  
ATOM    898  CG1 VAL A  61       1.941 -15.812   3.960  1.00 56.07           C  
ATOM    899 HG11 VAL A  61       2.862 -16.396   3.989  1.00 56.07           H  
ATOM    900 HG12 VAL A  61       2.191 -14.758   4.077  1.00 56.07           H  
ATOM    901 HG13 VAL A  61       1.283 -16.052   4.795  1.00 56.07           H  
ATOM    902  CG2 VAL A  61      -0.248 -16.271   2.838  1.00 56.07           C  
ATOM    903 HG21 VAL A  61      -0.798 -16.005   1.936  1.00 56.07           H  
ATOM    904 HG22 VAL A  61      -0.419 -17.334   3.004  1.00 56.07           H  
ATOM    905 HG23 VAL A  61      -0.609 -15.726   3.711  1.00 56.07           H  
ATOM    906  N   VAL A  62       2.792 -16.738   0.173  1.00 68.72           N  
ATOM    907  H   VAL A  62       1.859 -16.810  -0.205  1.00 68.72           H  
ATOM    908  CA  VAL A  62       3.823 -17.648  -0.255  1.00 68.72           C  
ATOM    909  HA  VAL A  62       4.266 -18.117   0.623  1.00 68.72           H  
ATOM    910  C   VAL A  62       4.916 -16.847  -0.943  1.00 68.72           C  
ATOM    911  CB  VAL A  62       3.227 -18.750  -1.124  1.00 68.72           C  
ATOM    912  HB  VAL A  62       2.709 -18.313  -1.977  1.00 68.72           H  
ATOM    913  O   VAL A  62       6.084 -16.994  -0.572  1.00 68.72           O  
ATOM    914  CG1 VAL A  62       4.358 -19.649  -1.613  1.00 68.72           C  
ATOM    915 HG11 VAL A  62       3.938 -20.389  -2.294  1.00 68.72           H  
ATOM    916 HG12 VAL A  62       4.855 -20.123  -0.766  1.00 68.72           H  
ATOM    917 HG13 VAL A  62       5.088 -19.068  -2.177  1.00 68.72           H  
ATOM    918  CG2 VAL A  62       2.252 -19.609  -0.317  1.00 68.72           C  
ATOM    919 HG21 VAL A  62       1.871 -20.414  -0.946  1.00 68.72           H  
ATOM    920 HG22 VAL A  62       2.754 -20.021   0.558  1.00 68.72           H  
ATOM    921 HG23 VAL A  62       1.403 -19.011   0.012  1.00 68.72           H  
ATOM    922  N   LEU A  63       4.574 -15.928  -1.861  1.00 60.49           N  
ATOM    923  H   LEU A  63       3.603 -15.809  -2.110  1.00 60.49           H  
ATOM    924  CA  LEU A  63       5.629 -15.114  -2.489  1.00 60.49           C  
ATOM    925  HA  LEU A  63       6.455 -15.802  -2.664  1.00 60.49           H  
ATOM    926  C   LEU A  63       6.209 -14.056  -1.566  1.00 60.49           C  
ATOM    927  CB  LEU A  63       5.316 -14.521  -3.866  1.00 60.49           C  
ATOM    928  HB2 LEU A  63       5.176 -13.440  -3.871  1.00 60.49           H  
ATOM    929  HB3 LEU A  63       6.272 -14.577  -4.385  1.00 60.49           H  
ATOM    930  O   LEU A  63       7.360 -13.663  -1.741  1.00 60.49           O  
ATOM    931  CG  LEU A  63       4.243 -15.226  -4.686  1.00 60.49           C  
ATOM    932  HG  LEU A  63       4.127 -16.248  -4.326  1.00 60.49           H  
ATOM    933  CD1 LEU A  63       2.899 -14.520  -4.721  1.00 60.49           C  
ATOM    934 HD11 LEU A  63       2.536 -14.499  -3.694  1.00 60.49           H  
ATOM    935 HD12 LEU A  63       2.996 -13.490  -5.065  1.00 60.49           H  
ATOM    936 HD13 LEU A  63       2.184 -15.083  -5.322  1.00 60.49           H  
ATOM    937  CD2 LEU A  63       4.742 -15.301  -6.102  1.00 60.49           C  
ATOM    938 HD21 LEU A  63       5.796 -15.573  -6.161  1.00 60.49           H  
ATOM    939 HD22 LEU A  63       4.153 -16.086  -6.576  1.00 60.49           H  
ATOM    940 HD23 LEU A  63       4.639 -14.325  -6.577  1.00 60.49           H  
ATOM    941  N   SER A  64       5.456 -13.698  -0.531  1.00 53.27           N  
ATOM    942  H   SER A  64       4.519 -14.074  -0.491  1.00 53.27           H  
ATOM    943  CA  SER A  64       5.883 -12.863   0.580  1.00 53.27           C  
ATOM    944  HA  SER A  64       6.120 -11.872   0.194  1.00 53.27           H  
ATOM    945  C   SER A  64       7.141 -13.426   1.252  1.00 53.27           C  
ATOM    946  CB  SER A  64       4.681 -12.777   1.554  1.00 53.27           C  
ATOM    947  HB2 SER A  64       4.290 -11.762   1.622  1.00 53.27           H  
ATOM    948  HB3 SER A  64       3.852 -13.369   1.165  1.00 53.27           H  
ATOM    949  O   SER A  64       8.006 -12.691   1.733  1.00 53.27           O  
ATOM    950  OG  SER A  64       4.898 -13.278   2.855  1.00 53.27           O  
ATOM    951  HG  SER A  64       4.023 -13.364   3.241  1.00 53.27           H  
ATOM    952  N   ARG A  65       7.261 -14.759   1.289  1.00 58.38           N  
ATOM    953  H   ARG A  65       6.520 -15.286   0.848  1.00 58.38           H  
ATOM    954  CA  ARG A  65       8.278 -15.500   2.045  1.00 58.38           C  
ATOM    955  HA  ARG A  65       7.977 -16.545   1.969  1.00 58.38           H  
ATOM    956  C   ARG A  65       8.289 -15.195   3.539  1.00 58.38           C  
ATOM    957  CB  ARG A  65       9.663 -15.365   1.402  1.00 58.38           C  
ATOM    958  HB2 ARG A  65       9.950 -14.316   1.322  1.00 58.38           H  
ATOM    959  HB3 ARG A  65      10.385 -15.872   2.041  1.00 58.38           H  
ATOM    960  O   ARG A  65       9.244 -15.525   4.252  1.00 58.38           O  
ATOM    961  CG  ARG A  65       9.671 -16.015   0.016  1.00 58.38           C  
ATOM    962  HG2 ARG A  65       9.290 -17.032   0.116  1.00 58.38           H  
ATOM    963  HG3 ARG A  65       9.011 -15.465  -0.655  1.00 58.38           H  
ATOM    964  CD  ARG A  65      11.072 -16.057  -0.598  1.00 58.38           C  
ATOM    965  HD2 ARG A  65      11.019 -16.584  -1.551  1.00 58.38           H  
ATOM    966  HD3 ARG A  65      11.389 -15.031  -0.785  1.00 58.38           H  
ATOM    967  NE  ARG A  65      12.039 -16.729   0.292  1.00 58.38           N  
ATOM    968  HE  ARG A  65      11.660 -17.103   1.151  1.00 58.38           H  
ATOM    969  NH1 ARG A  65      13.903 -16.290  -0.953  1.00 58.38           N  
ATOM    970 HH11 ARG A  65      13.287 -16.135  -1.739  1.00 58.38           H  
ATOM    971 HH12 ARG A  65      14.897 -16.148  -1.055  1.00 58.38           H  
ATOM    972  NH2 ARG A  65      14.120 -17.062   1.138  1.00 58.38           N  
ATOM    973 HH21 ARG A  65      15.099 -16.818   1.092  1.00 58.38           H  
ATOM    974 HH22 ARG A  65      13.685 -17.293   2.020  1.00 58.38           H  
ATOM    975  CZ  ARG A  65      13.347 -16.702   0.151  1.00 58.38           C  
ATOM    976  N   LYS A  66       7.235 -14.564   4.051  1.00 48.95           N  
ATOM    977  H   LYS A  66       6.489 -14.306   3.421  1.00 48.95           H  
ATOM    978  CA  LYS A  66       7.215 -14.027   5.400  1.00 48.95           C  
ATOM    979  HA  LYS A  66       8.192 -14.227   5.840  1.00 48.95           H  
ATOM    980  C   LYS A  66       6.259 -14.776   6.308  1.00 48.95           C  
ATOM    981  CB  LYS A  66       7.112 -12.507   5.333  1.00 48.95           C  
ATOM    982  HB2 LYS A  66       6.745 -12.062   6.258  1.00 48.95           H  
ATOM    983  HB3 LYS A  66       6.380 -12.276   4.559  1.00 48.95           H  
ATOM    984  O   LYS A  66       5.283 -14.283   6.845  1.00 48.95           O  
ATOM    985  CG  LYS A  66       8.507 -11.933   4.948  1.00 48.95           C  
ATOM    986  HG2 LYS A  66       8.454 -11.563   3.924  1.00 48.95           H  
ATOM    987  HG3 LYS A  66       9.245 -12.733   4.881  1.00 48.95           H  
ATOM    988  CD  LYS A  66       9.130 -10.858   5.869  1.00 48.95           C  
ATOM    989  HD2 LYS A  66       8.514 -10.683   6.751  1.00 48.95           H  
ATOM    990  HD3 LYS A  66      10.061 -11.264   6.264  1.00 48.95           H  
ATOM    991  CE  LYS A  66       9.521  -9.609   5.058  1.00 48.95           C  
ATOM    992  HE2 LYS A  66      10.484  -9.807   4.587  1.00 48.95           H  
ATOM    993  HE3 LYS A  66       8.785  -9.578   4.254  1.00 48.95           H  
ATOM    994  NZ  LYS A  66       9.605  -8.291   5.742  1.00 48.95           N  
ATOM    995  HZ1 LYS A  66       8.806  -8.198   6.353  1.00 48.95           H  
ATOM    996  HZ2 LYS A  66      10.462  -8.222   6.272  1.00 48.95           H  
ATOM    997  HZ3 LYS A  66       9.558  -7.540   5.068  1.00 48.95           H  
ATOM    998  N   TYR A  67       6.786 -15.919   6.725  1.00 59.80           N  
ATOM    999  H   TYR A  67       7.522 -16.279   6.133  1.00 59.80           H  
ATOM   1000  CA  TYR A  67       6.075 -16.912   7.514  1.00 59.80           C  
ATOM   1001  HA  TYR A  67       5.052 -16.858   7.140  1.00 59.80           H  
ATOM   1002  C   TYR A  67       6.037 -16.726   9.054  1.00 59.80           C  
ATOM   1003  CB  TYR A  67       6.621 -18.301   7.149  1.00 59.80           C  
ATOM   1004  HB2 TYR A  67       7.516 -18.488   7.743  1.00 59.80           H  
ATOM   1005  HB3 TYR A  67       5.878 -19.052   7.417  1.00 59.80           H  
ATOM   1006  O   TYR A  67       6.096 -17.716   9.765  1.00 59.80           O  
ATOM   1007  CG  TYR A  67       6.977 -18.485   5.693  1.00 59.80           C  
ATOM   1008  CD1 TYR A  67       6.075 -18.086   4.687  1.00 59.80           C  
ATOM   1009  HD1 TYR A  67       5.101 -17.689   4.933  1.00 59.80           H  
ATOM   1010  CD2 TYR A  67       8.234 -19.019   5.352  1.00 59.80           C  
ATOM   1011  HD2 TYR A  67       8.925 -19.322   6.125  1.00 59.80           H  
ATOM   1012  CE1 TYR A  67       6.434 -18.216   3.337  1.00 59.80           C  
ATOM   1013  HE1 TYR A  67       5.756 -17.907   2.555  1.00 59.80           H  
ATOM   1014  CE2 TYR A  67       8.578 -19.189   4.002  1.00 59.80           C  
ATOM   1015  HE2 TYR A  67       9.535 -19.613   3.737  1.00 59.80           H  
ATOM   1016  OH  TYR A  67       8.011 -18.938   1.695  1.00 59.80           O  
ATOM   1017  HH  TYR A  67       8.776 -19.506   1.581  1.00 59.80           H  
ATOM   1018  CZ  TYR A  67       7.671 -18.795   2.996  1.00 59.80           C  
ATOM   1019  N   THR A  68       6.039 -15.511   9.624  1.00 47.75           N  
ATOM   1020  H   THR A  68       5.770 -14.736   9.036  1.00 47.75           H  
ATOM   1021  CA  THR A  68       5.922 -15.347  11.116  1.00 47.75           C  
ATOM   1022  HA  THR A  68       6.028 -16.336  11.564  1.00 47.75           H  
ATOM   1023  C   THR A  68       4.538 -14.943  11.585  1.00 47.75           C  
ATOM   1024  CB  THR A  68       6.948 -14.505  11.925  1.00 47.75           C  
ATOM   1025  HB  THR A  68       6.840 -14.863  12.949  1.00 47.75           H  
ATOM   1026  O   THR A  68       4.335 -14.924  12.792  1.00 47.75           O  
ATOM   1027  CG2 THR A  68       8.441 -14.691  11.635  1.00 47.75           C  
ATOM   1028 HG21 THR A  68       8.604 -15.605  11.064  1.00 47.75           H  
ATOM   1029 HG22 THR A  68       8.907 -13.814  11.186  1.00 47.75           H  
ATOM   1030 HG23 THR A  68       8.943 -14.830  12.592  1.00 47.75           H  
ATOM   1031  OG1 THR A  68       6.634 -13.143  12.004  1.00 47.75           O  
ATOM   1032  HG1 THR A  68       5.898 -13.037  12.611  1.00 47.75           H  
ATOM   1033  N   SER A  69       3.593 -14.663  10.686  1.00 48.35           N  
ATOM   1034  H   SER A  69       3.787 -14.621   9.696  1.00 48.35           H  
ATOM   1035  CA  SER A  69       2.167 -14.729  11.031  1.00 48.35           C  
ATOM   1036  HA  SER A  69       1.972 -14.134  11.924  1.00 48.35           H  
ATOM   1037  C   SER A  69       1.737 -16.174  11.335  1.00 48.35           C  
ATOM   1038  CB  SER A  69       1.335 -14.148   9.881  1.00 48.35           C  
ATOM   1039  HB2 SER A  69       1.419 -13.061   9.885  1.00 48.35           H  
ATOM   1040  HB3 SER A  69       0.286 -14.415  10.010  1.00 48.35           H  
ATOM   1041  O   SER A  69       0.808 -16.409  12.100  1.00 48.35           O  
ATOM   1042  OG  SER A  69       1.818 -14.644   8.642  1.00 48.35           O  
ATOM   1043  HG  SER A  69       1.165 -14.422   7.974  1.00 48.35           H  
ATOM   1044  N   PHE A  70       2.463 -17.166  10.809  1.00 61.25           N  
ATOM   1045  H   PHE A  70       3.175 -16.917  10.138  1.00 61.25           H  
ATOM   1046  CA  PHE A  70       2.202 -18.583  11.056  1.00 61.25           C  
ATOM   1047  HA  PHE A  70       1.123 -18.722  10.989  1.00 61.25           H  
ATOM   1048  C   PHE A  70       2.676 -19.058  12.434  1.00 61.25           C  
ATOM   1049  CB  PHE A  70       2.858 -19.439   9.971  1.00 61.25           C  
ATOM   1050  HB2 PHE A  70       2.710 -20.497  10.186  1.00 61.25           H  
ATOM   1051  HB3 PHE A  70       3.934 -19.265   9.973  1.00 61.25           H  
ATOM   1052  O   PHE A  70       3.626 -18.499  12.995  1.00 61.25           O  
ATOM   1053  CG  PHE A  70       2.298 -19.141   8.611  1.00 61.25           C  
ATOM   1054  CD1 PHE A  70       1.121 -19.746   8.152  1.00 61.25           C  
ATOM   1055  HD1 PHE A  70       0.589 -20.465   8.757  1.00 61.25           H  
ATOM   1056  CD2 PHE A  70       2.889 -18.122   7.867  1.00 61.25           C  
ATOM   1057  HD2 PHE A  70       3.690 -17.565   8.330  1.00 61.25           H  
ATOM   1058  CE1 PHE A  70       0.589 -19.339   6.923  1.00 61.25           C  
ATOM   1059  HE1 PHE A  70      -0.375 -19.711   6.611  1.00 61.25           H  
ATOM   1060  CE2 PHE A  70       2.394 -17.762   6.612  1.00 61.25           C  
ATOM   1061  HE2 PHE A  70       2.864 -16.954   6.071  1.00 61.25           H  
ATOM   1062  CZ  PHE A  70       1.242 -18.395   6.122  1.00 61.25           C  
ATOM   1063  HZ  PHE A  70       0.809 -18.117   5.173  1.00 61.25           H  
ATOM   1064  N   PRO A  71       2.097 -20.165  12.948  1.00 60.46           N  
ATOM   1065  CA  PRO A  71       2.625 -20.880  14.104  1.00 60.46           C  
ATOM   1066  HA  PRO A  71       2.399 -20.301  15.000  1.00 60.46           H  
ATOM   1067  C   PRO A  71       4.134 -21.104  13.987  1.00 60.46           C  
ATOM   1068  CB  PRO A  71       1.868 -22.212  14.143  1.00 60.46           C  
ATOM   1069  HB2 PRO A  71       2.384 -22.962  13.542  1.00 60.46           H  
ATOM   1070  HB3 PRO A  71       1.732 -22.570  15.164  1.00 60.46           H  
ATOM   1071  O   PRO A  71       4.617 -21.535  12.942  1.00 60.46           O  
ATOM   1072  CG  PRO A  71       0.533 -21.878  13.481  1.00 60.46           C  
ATOM   1073  HG2 PRO A  71      -0.133 -21.417  14.210  1.00 60.46           H  
ATOM   1074  HG3 PRO A  71       0.068 -22.757  13.036  1.00 60.46           H  
ATOM   1075  CD  PRO A  71       0.920 -20.849  12.424  1.00 60.46           C  
ATOM   1076  HD2 PRO A  71       0.094 -20.157  12.261  1.00 60.46           H  
ATOM   1077  HD3 PRO A  71       1.169 -21.364  11.496  1.00 60.46           H  
ATOM   1078  N   TRP A  72       4.877 -20.841  15.064  1.00 58.29           N  
ATOM   1079  H   TRP A  72       4.408 -20.451  15.869  1.00 58.29           H  
ATOM   1080  CA  TRP A  72       6.345 -20.790  15.041  1.00 58.29           C  
ATOM   1081  HA  TRP A  72       6.653 -19.914  14.469  1.00 58.29           H  
ATOM   1082  C   TRP A  72       6.998 -22.005  14.368  1.00 58.29           C  
ATOM   1083  CB  TRP A  72       6.855 -20.636  16.477  1.00 58.29           C  
ATOM   1084  HB2 TRP A  72       6.481 -19.697  16.885  1.00 58.29           H  
ATOM   1085  HB3 TRP A  72       6.453 -21.445  17.088  1.00 58.29           H  
ATOM   1086  O   TRP A  72       7.839 -21.836  13.488  1.00 58.29           O  
ATOM   1087  CG  TRP A  72       8.344 -20.651  16.609  1.00 58.29           C  
ATOM   1088  CD1 TRP A  72       9.159 -19.591  16.409  1.00 58.29           C  
ATOM   1089  HD1 TRP A  72       8.825 -18.599  16.142  1.00 58.29           H  
ATOM   1090  CD2 TRP A  72       9.221 -21.777  16.929  1.00 58.29           C  
ATOM   1091  CE2 TRP A  72      10.570 -21.314  16.907  1.00 58.29           C  
ATOM   1092  CE3 TRP A  72       9.014 -23.141  17.237  1.00 58.29           C  
ATOM   1093  HE3 TRP A  72       8.008 -23.531  17.271  1.00 58.29           H  
ATOM   1094  NE1 TRP A  72      10.472 -19.976  16.591  1.00 58.29           N  
ATOM   1095  HE1 TRP A  72      11.259 -19.353  16.483  1.00 58.29           H  
ATOM   1096  CH2 TRP A  72      11.420 -23.505  17.478  1.00 58.29           C  
ATOM   1097  HH2 TRP A  72      12.246 -24.167  17.690  1.00 58.29           H  
ATOM   1098  CZ2 TRP A  72      11.659 -22.155  17.173  1.00 58.29           C  
ATOM   1099  HZ2 TRP A  72      12.668 -21.768  17.147  1.00 58.29           H  
ATOM   1100  CZ3 TRP A  72      10.102 -23.993  17.513  1.00 58.29           C  
ATOM   1101  HZ3 TRP A  72       9.926 -25.030  17.760  1.00 58.29           H  
ATOM   1102  N   LEU A  73       6.562 -23.221  14.721  1.00 70.02           N  
ATOM   1103  H   LEU A  73       5.846 -23.287  15.431  1.00 70.02           H  
ATOM   1104  CA  LEU A  73       7.095 -24.453  14.135  1.00 70.02           C  
ATOM   1105  HA  LEU A  73       8.171 -24.468  14.307  1.00 70.02           H  
ATOM   1106  C   LEU A  73       6.865 -24.494  12.615  1.00 70.02           C  
ATOM   1107  CB  LEU A  73       6.452 -25.671  14.827  1.00 70.02           C  
ATOM   1108  HB2 LEU A  73       6.275 -25.454  15.881  1.00 70.02           H  
ATOM   1109  HB3 LEU A  73       5.483 -25.861  14.366  1.00 70.02           H  
ATOM   1110  O   LEU A  73       7.789 -24.794  11.868  1.00 70.02           O  
ATOM   1111  CG  LEU A  73       7.332 -26.933  14.723  1.00 70.02           C  
ATOM   1112  HG  LEU A  73       7.866 -26.937  13.773  1.00 70.02           H  
ATOM   1113  CD1 LEU A  73       8.343 -26.974  15.871  1.00 70.02           C  
ATOM   1114 HD11 LEU A  73       8.961 -27.867  15.780  1.00 70.02           H  
ATOM   1115 HD12 LEU A  73       8.991 -26.099  15.816  1.00 70.02           H  
ATOM   1116 HD13 LEU A  73       7.830 -26.992  16.833  1.00 70.02           H  
ATOM   1117  CD2 LEU A  73       6.479 -28.198  14.790  1.00 70.02           C  
ATOM   1118 HD21 LEU A  73       5.780 -28.215  13.954  1.00 70.02           H  
ATOM   1119 HD22 LEU A  73       5.924 -28.231  15.728  1.00 70.02           H  
ATOM   1120 HD23 LEU A  73       7.120 -29.077  14.721  1.00 70.02           H  
ATOM   1121  N   LEU A  74       5.667 -24.113  12.154  1.00 72.94           N  
ATOM   1122  H   LEU A  74       5.001 -23.732  12.810  1.00 72.94           H  
ATOM   1123  CA  LEU A  74       5.339 -24.034  10.730  1.00 72.94           C  
ATOM   1124  HA  LEU A  74       5.579 -24.994  10.272  1.00 72.94           H  
ATOM   1125  C   LEU A  74       6.185 -22.969  10.027  1.00 72.94           C  
ATOM   1126  CB  LEU A  74       3.831 -23.766  10.557  1.00 72.94           C  
ATOM   1127  HB2 LEU A  74       3.562 -22.858  11.097  1.00 72.94           H  
ATOM   1128  HB3 LEU A  74       3.271 -24.595  10.990  1.00 72.94           H  
ATOM   1129  O   LEU A  74       6.763 -23.249   8.982  1.00 72.94           O  
ATOM   1130  CG  LEU A  74       3.406 -23.582   9.088  1.00 72.94           C  
ATOM   1131  HG  LEU A  74       3.944 -22.741   8.651  1.00 72.94           H  
ATOM   1132  CD1 LEU A  74       3.661 -24.834   8.248  1.00 72.94           C  
ATOM   1133 HD11 LEU A  74       3.264 -24.682   7.245  1.00 72.94           H  
ATOM   1134 HD12 LEU A  74       4.732 -25.016   8.159  1.00 72.94           H  
ATOM   1135 HD13 LEU A  74       3.175 -25.698   8.701  1.00 72.94           H  
ATOM   1136  CD2 LEU A  74       1.920 -23.271   9.011  1.00 72.94           C  
ATOM   1137 HD21 LEU A  74       1.332 -24.134   9.325  1.00 72.94           H  
ATOM   1138 HD22 LEU A  74       1.676 -23.012   7.981  1.00 72.94           H  
ATOM   1139 HD23 LEU A  74       1.672 -22.419   9.644  1.00 72.94           H  
ATOM   1140  N   GLY A  75       6.312 -21.779  10.615  1.00 68.22           N  
ATOM   1141  H   GLY A  75       5.806 -21.616  11.474  1.00 68.22           H  
ATOM   1142  CA  GLY A  75       7.130 -20.701  10.064  1.00 68.22           C  
ATOM   1143  HA2 GLY A  75       7.060 -19.841  10.730  1.00 68.22           H  
ATOM   1144  HA3 GLY A  75       6.744 -20.426   9.083  1.00 68.22           H  
ATOM   1145  C   GLY A  75       8.606 -21.083   9.927  1.00 68.22           C  
ATOM   1146  O   GLY A  75       9.229 -20.805   8.901  1.00 68.22           O  
ATOM   1147  N   CYS A  76       9.166 -21.764  10.931  1.00 69.08           N  
ATOM   1148  H   CYS A  76       8.613 -21.928  11.760  1.00 69.08           H  
ATOM   1149  CA  CYS A  76      10.532 -22.286  10.912  1.00 69.08           C  
ATOM   1150  HA  CYS A  76      11.220 -21.481  10.651  1.00 69.08           H  
ATOM   1151  C   CYS A  76      10.717 -23.382   9.859  1.00 69.08           C  
ATOM   1152  CB  CYS A  76      10.889 -22.808  12.310  1.00 69.08           C  
ATOM   1153  HB2 CYS A  76      10.056 -23.383  12.715  1.00 69.08           H  
ATOM   1154  HB3 CYS A  76      11.763 -23.458  12.255  1.00 69.08           H  
ATOM   1155  O   CYS A  76      11.630 -23.285   9.036  1.00 69.08           O  
ATOM   1156  SG  CYS A  76      11.260 -21.413  13.407  1.00 69.08           S  
ATOM   1157  HG  CYS A  76      12.451 -21.102  12.888  1.00 69.08           H  
ATOM   1158  N   THR A  77       9.848 -24.395   9.853  1.00 79.89           N  
ATOM   1159  H   THR A  77       9.138 -24.446  10.569  1.00 79.89           H  
ATOM   1160  CA  THR A  77       9.899 -25.489   8.876  1.00 79.89           C  
ATOM   1161  HA  THR A  77      10.875 -25.970   8.939  1.00 79.89           H  
ATOM   1162  C   THR A  77       9.738 -24.960   7.453  1.00 79.89           C  
ATOM   1163  CB  THR A  77       8.827 -26.541   9.193  1.00 79.89           C  
ATOM   1164  HB  THR A  77       7.840 -26.078   9.174  1.00 79.89           H  
ATOM   1165  O   THR A  77      10.512 -25.338   6.576  1.00 79.89           O  
ATOM   1166  CG2 THR A  77       8.851 -27.729   8.236  1.00 79.89           C  
ATOM   1167 HG21 THR A  77       8.510 -27.405   7.252  1.00 79.89           H  
ATOM   1168 HG22 THR A  77       8.169 -28.502   8.590  1.00 79.89           H  
ATOM   1169 HG23 THR A  77       9.859 -28.135   8.154  1.00 79.89           H  
ATOM   1170  OG1 THR A  77       9.061 -27.078  10.471  1.00 79.89           O  
ATOM   1171  HG1 THR A  77       9.536 -27.905  10.367  1.00 79.89           H  
ATOM   1172  N   ALA A  78       8.818 -24.021   7.226  1.00 80.67           N  
ATOM   1173  H   ALA A  78       8.191 -23.753   7.971  1.00 80.67           H  
ATOM   1174  CA  ALA A  78       8.628 -23.392   5.926  1.00 80.67           C  
ATOM   1175  HA  ALA A  78       8.472 -24.175   5.183  1.00 80.67           H  
ATOM   1176  C   ALA A  78       9.855 -22.586   5.488  1.00 80.67           C  
ATOM   1177  CB  ALA A  78       7.377 -22.518   5.974  1.00 80.67           C  
ATOM   1178  HB1 ALA A  78       6.505 -23.130   6.207  1.00 80.67           H  
ATOM   1179  HB2 ALA A  78       7.236 -22.065   4.993  1.00 80.67           H  
ATOM   1180  HB3 ALA A  78       7.481 -21.734   6.724  1.00 80.67           H  
ATOM   1181  O   ALA A  78      10.312 -22.736   4.359  1.00 80.67           O  
ATOM   1182  N   ASN A  79      10.456 -21.788   6.377  1.00 69.92           N  
ATOM   1183  H   ASN A  79      10.039 -21.681   7.291  1.00 69.92           H  
ATOM   1184  CA  ASN A  79      11.701 -21.075   6.067  1.00 69.92           C  
ATOM   1185  HA  ASN A  79      11.538 -20.471   5.175  1.00 69.92           H  
ATOM   1186  C   ASN A  79      12.855 -22.025   5.723  1.00 69.92           C  
ATOM   1187  CB  ASN A  79      12.096 -20.174   7.252  1.00 69.92           C  
ATOM   1188  HB2 ASN A  79      13.173 -20.235   7.411  1.00 69.92           H  
ATOM   1189  HB3 ASN A  79      11.621 -20.519   8.170  1.00 69.92           H  
ATOM   1190  O   ASN A  79      13.667 -21.708   4.853  1.00 69.92           O  
ATOM   1191  CG  ASN A  79      11.787 -18.711   7.020  1.00 69.92           C  
ATOM   1192  ND2 ASN A  79      11.601 -17.952   8.072  1.00 69.92           N  
ATOM   1193 HD21 ASN A  79      11.539 -16.961   7.883  1.00 69.92           H  
ATOM   1194 HD22 ASN A  79      11.598 -18.364   8.994  1.00 69.92           H  
ATOM   1195  OD1 ASN A  79      11.778 -18.202   5.913  1.00 69.92           O  
ATOM   1196  N   TRP A  80      12.935 -23.177   6.392  1.00 79.56           N  
ATOM   1197  H   TRP A  80      12.263 -23.358   7.125  1.00 79.56           H  
ATOM   1198  CA  TRP A  80      13.945 -24.191   6.107  1.00 79.56           C  
ATOM   1199  HA  TRP A  80      14.921 -23.707   6.060  1.00 79.56           H  
ATOM   1200  C   TRP A  80      13.719 -24.849   4.741  1.00 79.56           C  
ATOM   1201  CB  TRP A  80      13.983 -25.215   7.245  1.00 79.56           C  
ATOM   1202  HB2 TRP A  80      14.246 -24.704   8.171  1.00 79.56           H  
ATOM   1203  HB3 TRP A  80      12.990 -25.643   7.378  1.00 79.56           H  
ATOM   1204  O   TRP A  80      14.629 -24.844   3.911  1.00 79.56           O  
ATOM   1205  CG  TRP A  80      14.952 -26.332   7.023  1.00 79.56           C  
ATOM   1206  CD1 TRP A  80      16.300 -26.224   7.054  1.00 79.56           C  
ATOM   1207  HD1 TRP A  80      16.838 -25.314   7.272  1.00 79.56           H  
ATOM   1208  CD2 TRP A  80      14.669 -27.729   6.709  1.00 79.56           C  
ATOM   1209  CE2 TRP A  80      15.909 -28.413   6.542  1.00 79.56           C  
ATOM   1210  CE3 TRP A  80      13.490 -28.491   6.561  1.00 79.56           C  
ATOM   1211  HE3 TRP A  80      12.534 -28.012   6.714  1.00 79.56           H  
ATOM   1212  NE1 TRP A  80      16.869 -27.451   6.772  1.00 79.56           N  
ATOM   1213  HE1 TRP A  80      17.863 -27.628   6.777  1.00 79.56           H  
ATOM   1214  CH2 TRP A  80      14.788 -30.504   6.080  1.00 79.56           C  
ATOM   1215  HH2 TRP A  80      14.822 -31.559   5.849  1.00 79.56           H  
ATOM   1216  CZ2 TRP A  80      15.981 -29.777   6.231  1.00 79.56           C  
ATOM   1217  HZ2 TRP A  80      16.938 -30.266   6.121  1.00 79.56           H  
ATOM   1218  CZ3 TRP A  80      13.548 -29.862   6.245  1.00 79.56           C  
ATOM   1219  HZ3 TRP A  80      12.634 -30.429   6.143  1.00 79.56           H  
ATOM   1220  N   ILE A  81      12.504 -25.339   4.473  1.00 85.18           N  
ATOM   1221  H   ILE A  81      11.801 -25.287   5.196  1.00 85.18           H  
ATOM   1222  CA  ILE A  81      12.145 -25.987   3.202  1.00 85.18           C  
ATOM   1223  HA  ILE A  81      12.823 -26.822   3.029  1.00 85.18           H  
ATOM   1224  C   ILE A  81      12.325 -25.010   2.033  1.00 85.18           C  
ATOM   1225  CB  ILE A  81      10.696 -26.534   3.270  1.00 85.18           C  
ATOM   1226  HB  ILE A  81      10.035 -25.736   3.608  1.00 85.18           H  
ATOM   1227  O   ILE A  81      12.962 -25.332   1.028  1.00 85.18           O  
ATOM   1228  CG1 ILE A  81      10.607 -27.708   4.270  1.00 85.18           C  
ATOM   1229 HG12 ILE A  81      11.035 -27.399   5.223  1.00 85.18           H  
ATOM   1230 HG13 ILE A  81      11.195 -28.548   3.901  1.00 85.18           H  
ATOM   1231  CG2 ILE A  81      10.219 -26.996   1.883  1.00 85.18           C  
ATOM   1232 HG21 ILE A  81       9.224 -27.438   1.943  1.00 85.18           H  
ATOM   1233 HG22 ILE A  81      10.907 -27.733   1.469  1.00 85.18           H  
ATOM   1234 HG23 ILE A  81      10.143 -26.144   1.208  1.00 85.18           H  
ATOM   1235  CD1 ILE A  81       9.178 -28.188   4.557  1.00 85.18           C  
ATOM   1236 HD11 ILE A  81       8.758 -28.694   3.687  1.00 85.18           H  
ATOM   1237 HD12 ILE A  81       8.549 -27.341   4.828  1.00 85.18           H  
ATOM   1238 HD13 ILE A  81       9.198 -28.899   5.383  1.00 85.18           H  
ATOM   1239  N   LEU A  82      11.795 -23.795   2.178  1.00 79.37           N  
ATOM   1240  H   LEU A  82      11.307 -23.595   3.039  1.00 79.37           H  
ATOM   1241  CA  LEU A  82      11.721 -22.790   1.117  1.00 79.37           C  
ATOM   1242  HA  LEU A  82      11.622 -23.317   0.168  1.00 79.37           H  
ATOM   1243  C   LEU A  82      13.008 -21.964   0.985  1.00 79.37           C  
ATOM   1244  CB  LEU A  82      10.445 -21.939   1.301  1.00 79.37           C  
ATOM   1245  HB2 LEU A  82      10.382 -21.209   0.494  1.00 79.37           H  
ATOM   1246  HB3 LEU A  82      10.516 -21.388   2.238  1.00 79.37           H  
ATOM   1247  O   LEU A  82      13.075 -21.042   0.167  1.00 79.37           O  
ATOM   1248  CG  LEU A  82       9.155 -22.792   1.299  1.00 79.37           C  
ATOM   1249  HG  LEU A  82       9.226 -23.577   2.052  1.00 79.37           H  
ATOM   1250  CD1 LEU A  82       7.911 -21.987   1.641  1.00 79.37           C  
ATOM   1251 HD11 LEU A  82       8.025 -21.533   2.626  1.00 79.37           H  
ATOM   1252 HD12 LEU A  82       7.697 -21.235   0.882  1.00 79.37           H  
ATOM   1253 HD13 LEU A  82       7.050 -22.653   1.688  1.00 79.37           H  
ATOM   1254  CD2 LEU A  82       8.957 -23.463  -0.057  1.00 79.37           C  
ATOM   1255 HD21 LEU A  82       9.557 -24.373  -0.081  1.00 79.37           H  
ATOM   1256 HD22 LEU A  82       9.267 -22.816  -0.878  1.00 79.37           H  
ATOM   1257 HD23 LEU A  82       7.912 -23.740  -0.191  1.00 79.37           H  
ATOM   1258  N   ARG A  83      14.076 -22.308   1.715  1.00 73.30           N  
ATOM   1259  H   ARG A  83      13.980 -23.079   2.361  1.00 73.30           H  
ATOM   1260  CA  ARG A  83      15.371 -21.628   1.609  1.00 73.30           C  
ATOM   1261  HA  ARG A  83      15.193 -20.582   1.858  1.00 73.30           H  
ATOM   1262  C   ARG A  83      15.919 -21.709   0.179  1.00 73.30           C  
ATOM   1263  CB  ARG A  83      16.348 -22.215   2.637  1.00 73.30           C  
ATOM   1264  HB2 ARG A  83      16.671 -23.205   2.317  1.00 73.30           H  
ATOM   1265  HB3 ARG A  83      15.837 -22.318   3.595  1.00 73.30           H  
ATOM   1266  O   ARG A  83      16.041 -22.786  -0.404  1.00 73.30           O  
ATOM   1267  CG  ARG A  83      17.563 -21.299   2.836  1.00 73.30           C  
ATOM   1268  HG2 ARG A  83      17.217 -20.311   3.140  1.00 73.30           H  
ATOM   1269  HG3 ARG A  83      18.120 -21.213   1.904  1.00 73.30           H  
ATOM   1270  CD  ARG A  83      18.485 -21.859   3.923  1.00 73.30           C  
ATOM   1271  HD2 ARG A  83      18.890 -22.812   3.583  1.00 73.30           H  
ATOM   1272  HD3 ARG A  83      17.896 -22.030   4.824  1.00 73.30           H  
ATOM   1273  NE  ARG A  83      19.587 -20.925   4.234  1.00 73.30           N  
ATOM   1274  HE  ARG A  83      19.580 -20.029   3.766  1.00 73.30           H  
ATOM   1275  NH1 ARG A  83      20.661 -22.237   5.782  1.00 73.30           N  
ATOM   1276 HH11 ARG A  83      21.409 -22.368   6.449  1.00 73.30           H  
ATOM   1277 HH12 ARG A  83      19.978 -22.966   5.635  1.00 73.30           H  
ATOM   1278  NH2 ARG A  83      21.454 -20.203   5.328  1.00 73.30           N  
ATOM   1279 HH21 ARG A  83      21.417 -19.316   4.846  1.00 73.30           H  
ATOM   1280 HH22 ARG A  83      22.191 -20.360   6.000  1.00 73.30           H  
ATOM   1281  CZ  ARG A  83      20.558 -21.125   5.109  1.00 73.30           C  
ATOM   1282  N   GLY A  84      16.270 -20.551  -0.383  1.00 66.59           N  
ATOM   1283  H   GLY A  84      16.096 -19.702   0.135  1.00 66.59           H  
ATOM   1284  CA  GLY A  84      16.771 -20.443  -1.758  1.00 66.59           C  
ATOM   1285  HA2 GLY A  84      17.575 -21.163  -1.907  1.00 66.59           H  
ATOM   1286  HA3 GLY A  84      17.172 -19.441  -1.911  1.00 66.59           H  
ATOM   1287  C   GLY A  84      15.711 -20.686  -2.839  1.00 66.59           C  
ATOM   1288  O   GLY A  84      16.077 -20.951  -3.982  1.00 66.59           O  
ATOM   1289  N   THR A  85      14.427 -20.626  -2.475  1.00 71.18           N  
ATOM   1290  H   THR A  85      14.194 -20.440  -1.510  1.00 71.18           H  
ATOM   1291  CA  THR A  85      13.303 -20.671  -3.414  1.00 71.18           C  
ATOM   1292  HA  THR A  85      13.617 -21.172  -4.329  1.00 71.18           H  
ATOM   1293  C   THR A  85      12.881 -19.247  -3.753  1.00 71.18           C  
ATOM   1294  CB  THR A  85      12.111 -21.451  -2.841  1.00 71.18           C  
ATOM   1295  HB  THR A  85      11.614 -20.853  -2.077  1.00 71.18           H  
ATOM   1296  O   THR A  85      12.617 -18.438  -2.861  1.00 71.18           O  
ATOM   1297  CG2 THR A  85      11.095 -21.840  -3.904  1.00 71.18           C  
ATOM   1298 HG21 THR A  85      10.283 -22.383  -3.420  1.00 71.18           H  
ATOM   1299 HG22 THR A  85      10.674 -20.947  -4.368  1.00 71.18           H  
ATOM   1300 HG23 THR A  85      11.559 -22.469  -4.663  1.00 71.18           H  
ATOM   1301  OG1 THR A  85      12.578 -22.639  -2.246  1.00 71.18           O  
ATOM   1302  HG1 THR A  85      12.954 -22.357  -1.409  1.00 71.18           H  
ATOM   1303  N   SER A  86      12.833 -18.947  -5.042  1.00 67.39           N  
ATOM   1304  H   SER A  86      13.116 -19.652  -5.707  1.00 67.39           H  
ATOM   1305  CA  SER A  86      12.164 -17.783  -5.604  1.00 67.39           C  
ATOM   1306  HA  SER A  86      12.134 -16.980  -4.867  1.00 67.39           H  
ATOM   1307  C   SER A  86      10.739 -18.168  -5.972  1.00 67.39           C  
ATOM   1308  CB  SER A  86      12.909 -17.270  -6.838  1.00 67.39           C  
ATOM   1309  HB2 SER A  86      12.949 -18.054  -7.594  1.00 67.39           H  
ATOM   1310  HB3 SER A  86      12.378 -16.410  -7.245  1.00 67.39           H  
ATOM   1311  O   SER A  86      10.488 -19.286  -6.430  1.00 67.39           O  
ATOM   1312  OG  SER A  86      14.225 -16.888  -6.481  1.00 67.39           O  
ATOM   1313  HG  SER A  86      14.496 -16.169  -7.057  1.00 67.39           H  
ATOM   1314  N   PHE A  87       9.813 -17.237  -5.790  1.00 66.52           N  
ATOM   1315  H   PHE A  87      10.075 -16.312  -5.478  1.00 66.52           H  
ATOM   1316  CA  PHE A  87       8.418 -17.445  -6.137  1.00 66.52           C  
ATOM   1317  HA  PHE A  87       8.288 -18.485  -6.437  1.00 66.52           H  
ATOM   1318  C   PHE A  87       8.012 -16.587  -7.327  1.00 66.52           C  
ATOM   1319  CB  PHE A  87       7.527 -17.242  -4.917  1.00 66.52           C  
ATOM   1320  HB2 PHE A  87       6.483 -17.312  -5.224  1.00 66.52           H  
ATOM   1321  HB3 PHE A  87       7.716 -16.255  -4.495  1.00 66.52           H  
ATOM   1322  O   PHE A  87       8.613 -15.554  -7.612  1.00 66.52           O  
ATOM   1323  CG  PHE A  87       7.713 -18.298  -3.866  1.00 66.52           C  
ATOM   1324  CD1 PHE A  87       7.080 -19.541  -4.029  1.00 66.52           C  
ATOM   1325  HD1 PHE A  87       6.447 -19.722  -4.885  1.00 66.52           H  
ATOM   1326  CD2 PHE A  87       8.515 -18.048  -2.741  1.00 66.52           C  
ATOM   1327  HD2 PHE A  87       8.977 -17.080  -2.615  1.00 66.52           H  
ATOM   1328  CE1 PHE A  87       7.243 -20.540  -3.061  1.00 66.52           C  
ATOM   1329  HE1 PHE A  87       6.734 -21.485  -3.176  1.00 66.52           H  
ATOM   1330  CE2 PHE A  87       8.683 -19.054  -1.776  1.00 66.52           C  
ATOM   1331  HE2 PHE A  87       9.292 -18.883  -0.900  1.00 66.52           H  
ATOM   1332  CZ  PHE A  87       8.033 -20.286  -1.932  1.00 66.52           C  
ATOM   1333  HZ  PHE A  87       8.121 -21.049  -1.172  1.00 66.52           H  
ATOM   1334  N   VAL A  88       6.991 -17.054  -8.032  1.00 63.37           N  
ATOM   1335  H   VAL A  88       6.590 -17.930  -7.730  1.00 63.37           H  
ATOM   1336  CA  VAL A  88       6.439 -16.460  -9.242  1.00 63.37           C  
ATOM   1337  HA  VAL A  88       6.794 -15.437  -9.363  1.00 63.37           H  
ATOM   1338  C   VAL A  88       4.913 -16.442  -9.094  1.00 63.37           C  
ATOM   1339  CB  VAL A  88       6.931 -17.330 -10.421  1.00 63.37           C  
ATOM   1340  HB  VAL A  88       6.868 -18.384 -10.153  1.00 63.37           H  
ATOM   1341  O   VAL A  88       4.304 -17.495  -9.049  1.00 63.37           O  
ATOM   1342  CG1 VAL A  88       6.114 -17.144 -11.683  1.00 63.37           C  
ATOM   1343 HG11 VAL A  88       6.587 -17.667 -12.514  1.00 63.37           H  
ATOM   1344 HG12 VAL A  88       5.118 -17.565 -11.550  1.00 63.37           H  
ATOM   1345 HG13 VAL A  88       6.073 -16.071 -11.873  1.00 63.37           H  
ATOM   1346  CG2 VAL A  88       8.393 -17.005 -10.733  1.00 63.37           C  
ATOM   1347 HG21 VAL A  88       8.516 -15.936 -10.906  1.00 63.37           H  
ATOM   1348 HG22 VAL A  88       8.731 -17.563 -11.606  1.00 63.37           H  
ATOM   1349 HG23 VAL A  88       9.001 -17.277  -9.870  1.00 63.37           H  
ATOM   1350  N   TYR A  89       4.256 -15.282  -9.026  1.00 63.03           N  
ATOM   1351  H   TYR A  89       4.775 -14.419  -8.953  1.00 63.03           H  
ATOM   1352  CA  TYR A  89       2.798 -15.218  -8.770  1.00 63.03           C  
ATOM   1353  HA  TYR A  89       2.610 -15.855  -7.906  1.00 63.03           H  
ATOM   1354  C   TYR A  89       1.888 -15.740  -9.915  1.00 63.03           C  
ATOM   1355  CB  TYR A  89       2.382 -13.838  -8.258  1.00 63.03           C  
ATOM   1356  HB2 TYR A  89       2.932 -13.068  -8.799  1.00 63.03           H  
ATOM   1357  HB3 TYR A  89       2.657 -13.728  -7.209  1.00 63.03           H  
ATOM   1358  O   TYR A  89       1.477 -15.013 -10.811  1.00 63.03           O  
ATOM   1359  CG  TYR A  89       0.887 -13.608  -8.363  1.00 63.03           C  
ATOM   1360  CD1 TYR A  89       0.466 -12.892  -9.458  1.00 63.03           C  
ATOM   1361  HD1 TYR A  89       1.316 -12.544 -10.025  1.00 63.03           H  
ATOM   1362  CD2 TYR A  89      -0.081 -14.147  -7.510  1.00 63.03           C  
ATOM   1363  HD2 TYR A  89       0.198 -14.721  -6.639  1.00 63.03           H  
ATOM   1364  CE1 TYR A  89      -0.872 -12.719  -9.825  1.00 63.03           C  
ATOM   1365  HE1 TYR A  89      -1.169 -12.138 -10.686  1.00 63.03           H  
ATOM   1366  CE2 TYR A  89      -1.446 -13.928  -7.808  1.00 63.03           C  
ATOM   1367  HE2 TYR A  89      -2.219 -14.298  -7.150  1.00 63.03           H  
ATOM   1368  OH  TYR A  89      -3.154 -12.989  -9.234  1.00 63.03           O  
ATOM   1369  HH  TYR A  89      -3.687 -13.101  -8.443  1.00 63.03           H  
ATOM   1370  CZ  TYR A  89      -1.848 -13.235  -8.968  1.00 63.03           C  
ATOM   1371  N   VAL A  90       1.602 -17.017 -10.058  1.00 63.39           N  
ATOM   1372  H   VAL A  90       1.712 -17.621  -9.255  1.00 63.39           H  
ATOM   1373  CA  VAL A  90       0.746 -17.415 -11.188  1.00 63.39           C  
ATOM   1374  HA  VAL A  90       1.039 -16.852 -12.075  1.00 63.39           H  
ATOM   1375  C   VAL A  90      -0.695 -17.077 -10.860  1.00 63.39           C  
ATOM   1376  CB  VAL A  90       0.941 -18.857 -11.587  1.00 63.39           C  
ATOM   1377  HB  VAL A  90       0.659 -19.547 -10.791  1.00 63.39           H  
ATOM   1378  O   VAL A  90      -1.158 -17.567  -9.852  1.00 63.39           O  
ATOM   1379  CG1 VAL A  90       0.143 -19.146 -12.861  1.00 63.39           C  
ATOM   1380 HG11 VAL A  90      -0.922 -19.057 -12.647  1.00 63.39           H  
ATOM   1381 HG12 VAL A  90       0.404 -18.438 -13.648  1.00 63.39           H  
ATOM   1382 HG13 VAL A  90       0.339 -20.159 -13.212  1.00 63.39           H  
ATOM   1383  CG2 VAL A  90       2.419 -19.007 -11.927  1.00 63.39           C  
ATOM   1384 HG21 VAL A  90       3.010 -19.112 -11.017  1.00 63.39           H  
ATOM   1385 HG22 VAL A  90       2.781 -18.171 -12.525  1.00 63.39           H  
ATOM   1386 HG23 VAL A  90       2.479 -19.908 -12.537  1.00 63.39           H  
ATOM   1387  N   PRO A  91      -1.419 -16.287 -11.669  1.00 55.75           N  
ATOM   1388  CA  PRO A  91      -2.821 -15.990 -11.384  1.00 55.75           C  
ATOM   1389  HA  PRO A  91      -2.887 -15.411 -10.463  1.00 55.75           H  
ATOM   1390  C   PRO A  91      -3.612 -17.289 -11.246  1.00 55.75           C  
ATOM   1391  CB  PRO A  91      -3.312 -15.159 -12.573  1.00 55.75           C  
ATOM   1392  HB2 PRO A  91      -4.002 -14.378 -12.254  1.00 55.75           H  
ATOM   1393  HB3 PRO A  91      -3.776 -15.799 -13.325  1.00 55.75           H  
ATOM   1394  O   PRO A  91      -3.404 -18.177 -12.068  1.00 55.75           O  
ATOM   1395  CG  PRO A  91      -2.012 -14.581 -13.137  1.00 55.75           C  
ATOM   1396  HG2 PRO A  91      -2.090 -14.330 -14.195  1.00 55.75           H  
ATOM   1397  HG3 PRO A  91      -1.702 -13.721 -12.544  1.00 55.75           H  
ATOM   1398  CD  PRO A  91      -0.992 -15.667 -12.906  1.00 55.75           C  
ATOM   1399  HD2 PRO A  91      -1.026 -16.397 -13.715  1.00 55.75           H  
ATOM   1400  HD3 PRO A  91      -0.002 -15.218 -12.830  1.00 55.75           H  
ATOM   1401  N   SER A  92      -4.525 -17.389 -10.279  1.00 59.74           N  
ATOM   1402  H   SER A  92      -4.556 -16.654  -9.586  1.00 59.74           H  
ATOM   1403  CA  SER A  92      -5.236 -18.635  -9.927  1.00 59.74           C  
ATOM   1404  HA  SER A  92      -4.543 -19.299  -9.410  1.00 59.74           H  
ATOM   1405  C   SER A  92      -5.790 -19.389 -11.152  1.00 59.74           C  
ATOM   1406  CB  SER A  92      -6.360 -18.281  -8.943  1.00 59.74           C  
ATOM   1407  HB2 SER A  92      -6.029 -17.479  -8.283  1.00 59.74           H  
ATOM   1408  HB3 SER A  92      -7.242 -17.939  -9.485  1.00 59.74           H  
ATOM   1409  O   SER A  92      -5.484 -20.555 -11.389  1.00 59.74           O  
ATOM   1410  OG  SER A  92      -6.693 -19.380  -8.140  1.00 59.74           O  
ATOM   1411  HG  SER A  92      -6.002 -19.456  -7.479  1.00 59.74           H  
ATOM   1412  N   ALA A  93      -6.461 -18.680 -12.070  1.00 59.37           N  
ATOM   1413  H   ALA A  93      -6.690 -17.723 -11.842  1.00 59.37           H  
ATOM   1414  CA  ALA A  93      -6.997 -19.263 -13.309  1.00 59.37           C  
ATOM   1415  HA  ALA A  93      -7.663 -20.081 -13.037  1.00 59.37           H  
ATOM   1416  C   ALA A  93      -5.935 -19.843 -14.273  1.00 59.37           C  
ATOM   1417  CB  ALA A  93      -7.814 -18.175 -14.016  1.00 59.37           C  
ATOM   1418  HB1 ALA A  93      -8.604 -17.819 -13.355  1.00 59.37           H  
ATOM   1419  HB2 ALA A  93      -8.273 -18.591 -14.914  1.00 59.37           H  
ATOM   1420  HB3 ALA A  93      -7.170 -17.341 -14.294  1.00 59.37           H  
ATOM   1421  O   ALA A  93      -6.249 -20.677 -15.123  1.00 59.37           O  
ATOM   1422  N   LEU A  94      -4.687 -19.383 -14.175  1.00 62.49           N  
ATOM   1423  H   LEU A  94      -4.488 -18.775 -13.393  1.00 62.49           H  
ATOM   1424  CA  LEU A  94      -3.536 -19.871 -14.937  1.00 62.49           C  
ATOM   1425  HA  LEU A  94      -3.883 -20.461 -15.785  1.00 62.49           H  
ATOM   1426  C   LEU A  94      -2.642 -20.801 -14.109  1.00 62.49           C  
ATOM   1427  CB  LEU A  94      -2.718 -18.674 -15.457  1.00 62.49           C  
ATOM   1428  HB2 LEU A  94      -2.359 -18.111 -14.595  1.00 62.49           H  
ATOM   1429  HB3 LEU A  94      -1.847 -19.054 -15.991  1.00 62.49           H  
ATOM   1430  O   LEU A  94      -1.728 -21.398 -14.680  1.00 62.49           O  
ATOM   1431  CG  LEU A  94      -3.476 -17.712 -16.387  1.00 62.49           C  
ATOM   1432  HG  LEU A  94      -4.356 -17.319 -15.876  1.00 62.49           H  
ATOM   1433  CD1 LEU A  94      -2.571 -16.533 -16.743  1.00 62.49           C  
ATOM   1434 HD11 LEU A  94      -3.093 -15.849 -17.413  1.00 62.49           H  
ATOM   1435 HD12 LEU A  94      -1.664 -16.889 -17.232  1.00 62.49           H  
ATOM   1436 HD13 LEU A  94      -2.296 -15.997 -15.835  1.00 62.49           H  
ATOM   1437  CD2 LEU A  94      -3.919 -18.367 -17.697  1.00 62.49           C  
ATOM   1438 HD21 LEU A  94      -3.050 -18.701 -18.263  1.00 62.49           H  
ATOM   1439 HD22 LEU A  94      -4.569 -19.216 -17.488  1.00 62.49           H  
ATOM   1440 HD23 LEU A  94      -4.479 -17.650 -18.297  1.00 62.49           H  
ATOM   1441  N   ASN A  95      -2.871 -20.919 -12.797  1.00 70.52           N  
ATOM   1442  H   ASN A  95      -3.657 -20.434 -12.387  1.00 70.52           H  
ATOM   1443  CA  ASN A  95      -2.080 -21.749 -11.907  1.00 70.52           C  
ATOM   1444  HA  ASN A  95      -1.025 -21.527 -12.073  1.00 70.52           H  
ATOM   1445  C   ASN A  95      -2.357 -23.221 -12.247  1.00 70.52           C  
ATOM   1446  CB  ASN A  95      -2.361 -21.382 -10.435  1.00 70.52           C  
ATOM   1447  HB2 ASN A  95      -2.228 -20.309 -10.293  1.00 70.52           H  
ATOM   1448  HB3 ASN A  95      -3.388 -21.626 -10.164  1.00 70.52           H  
ATOM   1449  O   ASN A  95      -3.465 -23.710 -12.040  1.00 70.52           O  
ATOM   1450  CG  ASN A  95      -1.428 -22.095  -9.472  1.00 70.52           C  
ATOM   1451  ND2 ASN A  95      -1.490 -21.777  -8.202  1.00 70.52           N  
ATOM   1452 HD21 ASN A  95      -2.330 -21.362  -7.825  1.00 70.52           H  
ATOM   1453 HD22 ASN A  95      -0.912 -22.253  -7.525  1.00 70.52           H  
ATOM   1454  OD1 ASN A  95      -0.620 -22.924  -9.882  1.00 70.52           O  
ATOM   1455  N   PRO A  96      -1.387 -23.985 -12.778  1.00 78.70           N  
ATOM   1456  CA  PRO A  96      -1.626 -25.380 -13.131  1.00 78.70           C  
ATOM   1457  HA  PRO A  96      -2.511 -25.426 -13.767  1.00 78.70           H  
ATOM   1458  C   PRO A  96      -1.866 -26.278 -11.904  1.00 78.70           C  
ATOM   1459  CB  PRO A  96      -0.401 -25.807 -13.948  1.00 78.70           C  
ATOM   1460  HB2 PRO A  96      -0.690 -26.386 -14.825  1.00 78.70           H  
ATOM   1461  HB3 PRO A  96       0.287 -26.377 -13.323  1.00 78.70           H  
ATOM   1462  O   PRO A  96      -2.225 -27.445 -12.073  1.00 78.70           O  
ATOM   1463  CG  PRO A  96       0.285 -24.503 -14.343  1.00 78.70           C  
ATOM   1464  HG2 PRO A  96       1.360 -24.625 -14.470  1.00 78.70           H  
ATOM   1465  HG3 PRO A  96      -0.168 -24.111 -15.254  1.00 78.70           H  
ATOM   1466  CD  PRO A  96      -0.052 -23.587 -13.178  1.00 78.70           C  
ATOM   1467  HD2 PRO A  96       0.024 -22.547 -13.496  1.00 78.70           H  
ATOM   1468  HD3 PRO A  96       0.621 -23.772 -12.341  1.00 78.70           H  
ATOM   1469  N   ALA A  97      -1.633 -25.761 -10.691  1.00 81.06           N  
ATOM   1470  H   ALA A  97      -1.331 -24.800 -10.624  1.00 81.06           H  
ATOM   1471  CA  ALA A  97      -1.922 -26.426  -9.427  1.00 81.06           C  
ATOM   1472  HA  ALA A  97      -1.820 -27.501  -9.578  1.00 81.06           H  
ATOM   1473  C   ALA A  97      -3.359 -26.191  -8.899  1.00 81.06           C  
ATOM   1474  CB  ALA A  97      -0.841 -26.010  -8.432  1.00 81.06           C  
ATOM   1475  HB1 ALA A  97      -1.098 -26.397  -7.446  1.00 81.06           H  
ATOM   1476  HB2 ALA A  97       0.125 -26.405  -8.746  1.00 81.06           H  
ATOM   1477  HB3 ALA A  97      -0.780 -24.923  -8.365  1.00 81.06           H  
ATOM   1478  O   ALA A  97      -3.804 -26.940  -8.030  1.00 81.06           O  
ATOM   1479  N   ASP A  98      -4.100 -25.251  -9.488  1.00 74.53           N  
ATOM   1480  H   ASP A  98      -3.668 -24.659 -10.182  1.00 74.53           H  
ATOM   1481  CA  ASP A  98      -5.496 -24.906  -9.164  1.00 74.53           C  
ATOM   1482  HA  ASP A  98      -5.575 -24.539  -8.141  1.00 74.53           H  
ATOM   1483  C   ASP A  98      -6.467 -26.092  -9.336  1.00 74.53           C  
ATOM   1484  CB  ASP A  98      -5.841 -23.763 -10.127  1.00 74.53           C  
ATOM   1485  HB2 ASP A  98      -5.098 -22.975 -10.006  1.00 74.53           H  
ATOM   1486  HB3 ASP A  98      -5.782 -24.137 -11.149  1.00 74.53           H  
ATOM   1487  O   ASP A  98      -7.354 -26.352  -8.523  1.00 74.53           O  
ATOM   1488  CG  ASP A  98      -7.206 -23.134  -9.937  1.00 74.53           C  
ATOM   1489  OD1 ASP A  98      -7.428 -22.423  -8.944  1.00 74.53           O  
ATOM   1490  OD2 ASP A  98      -8.076 -23.316 -10.828  1.00 74.53           O  
ATOM   1491  N   ASP A  99      -6.269 -26.884 -10.391  1.00 74.30           N  
ATOM   1492  H   ASP A  99      -5.550 -26.621 -11.049  1.00 74.30           H  
ATOM   1493  CA  ASP A  99      -7.051 -28.101 -10.613  1.00 74.30           C  
ATOM   1494  HA  ASP A  99      -8.105 -27.844 -10.518  1.00 74.30           H  
ATOM   1495  C   ASP A  99      -6.781 -29.171  -9.537  1.00 74.30           C  
ATOM   1496  CB  ASP A  99      -6.821 -28.636 -12.036  1.00 74.30           C  
ATOM   1497  HB2 ASP A  99      -5.764 -28.566 -12.291  1.00 74.30           H  
ATOM   1498  HB3 ASP A  99      -7.102 -29.689 -12.071  1.00 74.30           H  
ATOM   1499  O   ASP A  99      -7.734 -29.610  -8.875  1.00 74.30           O  
ATOM   1500  CG  ASP A  99      -7.653 -27.924 -13.104  1.00 74.30           C  
ATOM   1501  OD1 ASP A  99      -8.843 -27.624 -12.844  1.00 74.30           O  
ATOM   1502  OD2 ASP A  99      -7.107 -27.742 -14.216  1.00 74.30           O  
ATOM   1503  N   PRO A 100      -5.524 -29.609  -9.297  1.00 76.01           N  
ATOM   1504  CA  PRO A 100      -5.272 -30.618  -8.279  1.00 76.01           C  
ATOM   1505  HA  PRO A 100      -5.883 -31.492  -8.507  1.00 76.01           H  
ATOM   1506  C   PRO A 100      -5.649 -30.162  -6.860  1.00 76.01           C  
ATOM   1507  CB  PRO A 100      -3.800 -31.015  -8.421  1.00 76.01           C  
ATOM   1508  HB2 PRO A 100      -3.731 -31.928  -9.014  1.00 76.01           H  
ATOM   1509  HB3 PRO A 100      -3.326 -31.159  -7.450  1.00 76.01           H  
ATOM   1510  O   PRO A 100      -6.109 -31.013  -6.094  1.00 76.01           O  
ATOM   1511  CG  PRO A 100      -3.160 -29.865  -9.186  1.00 76.01           C  
ATOM   1512  HG2 PRO A 100      -2.825 -29.119  -8.465  1.00 76.01           H  
ATOM   1513  HG3 PRO A 100      -2.316 -30.202  -9.788  1.00 76.01           H  
ATOM   1514  CD  PRO A 100      -4.306 -29.331 -10.045  1.00 76.01           C  
ATOM   1515  HD2 PRO A 100      -4.168 -28.269 -10.249  1.00 76.01           H  
ATOM   1516  HD3 PRO A 100      -4.336 -29.880 -10.986  1.00 76.01           H  
ATOM   1517  N   SER A 101      -5.541 -28.873  -6.508  1.00 78.45           N  
ATOM   1518  H   SER A 101      -5.217 -28.189  -7.178  1.00 78.45           H  
ATOM   1519  CA  SER A 101      -5.916 -28.370  -5.171  1.00 78.45           C  
ATOM   1520  HA  SER A 101      -5.404 -28.965  -4.415  1.00 78.45           H  
ATOM   1521  C   SER A 101      -7.415 -28.496  -4.901  1.00 78.45           C  
ATOM   1522  CB  SER A 101      -5.495 -26.908  -5.002  1.00 78.45           C  
ATOM   1523  HB2 SER A 101      -4.462 -26.776  -5.326  1.00 78.45           H  
ATOM   1524  HB3 SER A 101      -5.583 -26.624  -3.953  1.00 78.45           H  
ATOM   1525  O   SER A 101      -7.828 -28.880  -3.804  1.00 78.45           O  
ATOM   1526  OG  SER A 101      -6.352 -26.103  -5.765  1.00 78.45           O  
ATOM   1527  HG  SER A 101      -5.977 -25.220  -5.803  1.00 78.45           H  
ATOM   1528  N   ARG A 102      -8.232 -28.282  -5.938  1.00 72.40           N  
ATOM   1529  H   ARG A 102      -7.809 -27.834  -6.738  1.00 72.40           H  
ATOM   1530  CA  ARG A 102      -9.688 -28.488  -5.943  1.00 72.40           C  
ATOM   1531  HA  ARG A 102     -10.066 -28.264  -4.945  1.00 72.40           H  
ATOM   1532  C   ARG A 102     -10.086 -29.937  -6.219  1.00 72.40           C  
ATOM   1533  CB  ARG A 102     -10.326 -27.506  -6.932  1.00 72.40           C  
ATOM   1534  HB2 ARG A 102      -9.900 -27.658  -7.923  1.00 72.40           H  
ATOM   1535  HB3 ARG A 102     -11.400 -27.687  -6.978  1.00 72.40           H  
ATOM   1536  O   ARG A 102     -11.249 -30.239  -6.480  1.00 72.40           O  
ATOM   1537  CG  ARG A 102     -10.097 -26.055  -6.487  1.00 72.40           C  
ATOM   1538  HG2 ARG A 102      -9.032 -25.823  -6.489  1.00 72.40           H  
ATOM   1539  HG3 ARG A 102     -10.490 -25.917  -5.480  1.00 72.40           H  
ATOM   1540  CD  ARG A 102     -10.812 -25.092  -7.427  1.00 72.40           C  
ATOM   1541  HD2 ARG A 102     -11.888 -25.257  -7.368  1.00 72.40           H  
ATOM   1542  HD3 ARG A 102     -10.472 -25.309  -8.440  1.00 72.40           H  
ATOM   1543  NE  ARG A 102     -10.508 -23.697  -7.060  1.00 72.40           N  
ATOM   1544  HE  ARG A 102     -10.338 -23.497  -6.084  1.00 72.40           H  
ATOM   1545  NH1 ARG A 102     -10.145 -22.923  -9.174  1.00 72.40           N  
ATOM   1546 HH11 ARG A 102      -9.365 -22.477  -9.635  1.00 72.40           H  
ATOM   1547 HH12 ARG A 102     -10.277 -23.865  -9.515  1.00 72.40           H  
ATOM   1548  NH2 ARG A 102      -9.526 -21.676  -7.452  1.00 72.40           N  
ATOM   1549 HH21 ARG A 102      -9.284 -21.590  -6.475  1.00 72.40           H  
ATOM   1550 HH22 ARG A 102      -8.768 -21.366  -8.043  1.00 72.40           H  
ATOM   1551  CZ  ARG A 102     -10.084 -22.763  -7.889  1.00 72.40           C  
ATOM   1552  N   GLY A 103      -9.125 -30.856  -6.184  1.00 68.39           N  
ATOM   1553  H   GLY A 103      -8.187 -30.529  -6.000  1.00 68.39           H  
ATOM   1554  CA  GLY A 103      -9.341 -32.285  -6.353  1.00 68.39           C  
ATOM   1555  HA2 GLY A 103      -8.442 -32.775  -5.979  1.00 68.39           H  
ATOM   1556  HA3 GLY A 103     -10.200 -32.592  -5.756  1.00 68.39           H  
ATOM   1557  C   GLY A 103      -9.558 -32.749  -7.793  1.00 68.39           C  
ATOM   1558  O   GLY A 103      -9.778 -33.940  -8.028  1.00 68.39           O  
ATOM   1559  N   ARG A 104      -9.439 -31.865  -8.778  1.00 61.81           N  
ATOM   1560  H   ARG A 104      -9.128 -30.931  -8.553  1.00 61.81           H  
ATOM   1561  CA  ARG A 104      -9.524 -32.222 -10.192  1.00 61.81           C  
ATOM   1562  HA  ARG A 104     -10.226 -33.047 -10.319  1.00 61.81           H  
ATOM   1563  C   ARG A 104      -8.144 -32.703 -10.633  1.00 61.81           C  
ATOM   1564  CB  ARG A 104     -10.060 -31.030 -11.001  1.00 61.81           C  
ATOM   1565  HB2 ARG A 104      -9.353 -30.202 -10.943  1.00 61.81           H  
ATOM   1566  HB3 ARG A 104     -10.156 -31.322 -12.047  1.00 61.81           H  
ATOM   1567  O   ARG A 104      -7.292 -31.940 -11.053  1.00 61.81           O  
ATOM   1568  CG  ARG A 104     -11.425 -30.556 -10.475  1.00 61.81           C  
ATOM   1569  HG2 ARG A 104     -11.322 -30.242  -9.436  1.00 61.81           H  
ATOM   1570  HG3 ARG A 104     -12.150 -31.367 -10.530  1.00 61.81           H  
ATOM   1571  CD  ARG A 104     -11.932 -29.360 -11.281  1.00 61.81           C  
ATOM   1572  HD2 ARG A 104     -11.111 -28.659 -11.426  1.00 61.81           H  
ATOM   1573  HD3 ARG A 104     -12.269 -29.708 -12.257  1.00 61.81           H  
ATOM   1574  NE  ARG A 104     -13.023 -28.673 -10.562  1.00 61.81           N  
ATOM   1575  HE  ARG A 104     -13.131 -28.899  -9.584  1.00 61.81           H  
ATOM   1576  NH1 ARG A 104     -13.705 -27.333 -12.290  1.00 61.81           N  
ATOM   1577 HH11 ARG A 104     -12.949 -27.705 -12.847  1.00 61.81           H  
ATOM   1578 HH12 ARG A 104     -14.285 -26.585 -12.643  1.00 61.81           H  
ATOM   1579  NH2 ARG A 104     -14.675 -27.129 -10.290  1.00 61.81           N  
ATOM   1580 HH21 ARG A 104     -15.251 -26.387 -10.661  1.00 61.81           H  
ATOM   1581 HH22 ARG A 104     -14.770 -27.390  -9.318  1.00 61.81           H  
ATOM   1582  CZ  ARG A 104     -13.796 -27.721 -11.049  1.00 61.81           C  
ATOM   1583  N   LEU A 105      -7.903 -34.005 -10.498  1.00 54.11           N  
ATOM   1584  H   LEU A 105      -8.612 -34.570 -10.052  1.00 54.11           H  
ATOM   1585  CA  LEU A 105      -6.690 -34.648 -11.028  1.00 54.11           C  
ATOM   1586  HA  LEU A 105      -5.823 -34.028 -10.797  1.00 54.11           H  
ATOM   1587  C   LEU A 105      -6.698 -34.805 -12.557  1.00 54.11           C  
ATOM   1588  CB  LEU A 105      -6.530 -36.039 -10.386  1.00 54.11           C  
ATOM   1589  HB2 LEU A 105      -5.946 -36.684 -11.043  1.00 54.11           H  
ATOM   1590  HB3 LEU A 105      -7.515 -36.496 -10.291  1.00 54.11           H  
ATOM   1591  O   LEU A 105      -5.674 -35.197 -13.104  1.00 54.11           O  
ATOM   1592  CG  LEU A 105      -5.834 -36.021  -9.025  1.00 54.11           C  
ATOM   1593  HG  LEU A 105      -6.304 -35.248  -8.417  1.00 54.11           H  
ATOM   1594  CD1 LEU A 105      -6.017 -37.384  -8.354  1.00 54.11           C  
ATOM   1595 HD11 LEU A 105      -5.613 -38.166  -8.997  1.00 54.11           H  
ATOM   1596 HD12 LEU A 105      -7.076 -37.580  -8.184  1.00 54.11           H  
ATOM   1597 HD13 LEU A 105      -5.488 -37.416  -7.401  1.00 54.11           H  
ATOM   1598  CD2 LEU A 105      -4.336 -35.725  -9.142  1.00 54.11           C  
ATOM   1599 HD21 LEU A 105      -4.180 -34.703  -9.488  1.00 54.11           H  
ATOM   1600 HD22 LEU A 105      -3.837 -35.847  -8.181  1.00 54.11           H  
ATOM   1601 HD23 LEU A 105      -3.878 -36.410  -9.856  1.00 54.11           H  
ATOM   1602  N   GLY A 106      -7.859 -34.605 -13.200  1.00 45.46           N  
ATOM   1603  H   GLY A 106      -8.622 -34.225 -12.657  1.00 45.46           H  
ATOM   1604  CA  GLY A 106      -8.129 -34.925 -14.605  1.00 45.46           C  
ATOM   1605  HA2 GLY A 106      -7.810 -35.949 -14.805  1.00 45.46           H  
ATOM   1606  HA3 GLY A 106      -9.203 -34.867 -14.777  1.00 45.46           H  
ATOM   1607  C   GLY A 106      -7.418 -34.015 -15.610  1.00 45.46           C  
ATOM   1608  O   GLY A 106      -6.263 -33.663 -15.400  1.00 45.46           O  
ATOM   1609  N   LEU A 107      -8.113 -33.682 -16.716  1.00 44.69           N  
ATOM   1610  H   LEU A 107      -9.076 -33.984 -16.764  1.00 44.69           H  
ATOM   1611  CA  LEU A 107      -7.580 -32.996 -17.907  1.00 44.69           C  
ATOM   1612  HA  LEU A 107      -7.144 -33.741 -18.572  1.00 44.69           H  
ATOM   1613  C   LEU A 107      -6.479 -32.010 -17.536  1.00 44.69           C  
ATOM   1614  CB  LEU A 107      -8.706 -32.251 -18.655  1.00 44.69           C  
ATOM   1615  HB2 LEU A 107      -9.265 -31.660 -17.929  1.00 44.69           H  
ATOM   1616  HB3 LEU A 107      -8.258 -31.553 -19.362  1.00 44.69           H  
ATOM   1617  O   LEU A 107      -6.750 -30.941 -16.996  1.00 44.69           O  
ATOM   1618  CG  LEU A 107      -9.677 -33.156 -19.428  1.00 44.69           C  
ATOM   1619  HG  LEU A 107     -10.038 -33.947 -18.770  1.00 44.69           H  
ATOM   1620  CD1 LEU A 107     -10.878 -32.337 -19.898  1.00 44.69           C  
ATOM   1621 HD11 LEU A 107     -11.581 -32.981 -20.427  1.00 44.69           H  
ATOM   1622 HD12 LEU A 107     -10.552 -31.541 -20.567  1.00 44.69           H  
ATOM   1623 HD13 LEU A 107     -11.388 -31.898 -19.040  1.00 44.69           H  
ATOM   1624  CD2 LEU A 107      -9.020 -33.789 -20.658  1.00 44.69           C  
ATOM   1625 HD21 LEU A 107      -9.757 -34.377 -21.204  1.00 44.69           H  
ATOM   1626 HD22 LEU A 107      -8.209 -34.454 -20.359  1.00 44.69           H  
ATOM   1627 HD23 LEU A 107      -8.630 -33.013 -21.317  1.00 44.69           H  
ATOM   1628  N   SER A 108      -5.235 -32.409 -17.806  1.00 42.96           N  
ATOM   1629  H   SER A 108      -5.086 -33.325 -18.205  1.00 42.96           H  
ATOM   1630  CA  SER A 108      -4.072 -31.589 -17.533  1.00 42.96           C  
ATOM   1631  HA  SER A 108      -4.005 -31.395 -16.462  1.00 42.96           H  
ATOM   1632  C   SER A 108      -4.283 -30.285 -18.276  1.00 42.96           C  
ATOM   1633  CB  SER A 108      -2.795 -32.301 -18.011  1.00 42.96           C  
ATOM   1634  HB2 SER A 108      -1.950 -31.617 -17.926  1.00 42.96           H  
ATOM   1635  HB3 SER A 108      -2.609 -33.167 -17.376  1.00 42.96           H  
ATOM   1636  O   SER A 108      -4.092 -30.262 -19.496  1.00 42.96           O  
ATOM   1637  OG  SER A 108      -2.924 -32.733 -19.354  1.00 42.96           O  
ATOM   1638  HG  SER A 108      -3.331 -32.008 -19.834  1.00 42.96           H  
ATOM   1639  N   ARG A 109      -4.656 -29.203 -17.574  1.00 45.51           N  
ATOM   1640  H   ARG A 109      -5.042 -29.316 -16.647  1.00 45.51           H  
ATOM   1641  CA  ARG A 109      -4.422 -27.870 -18.121  1.00 45.51           C  
ATOM   1642  HA  ARG A 109      -5.097 -27.722 -18.964  1.00 45.51           H  
ATOM   1643  C   ARG A 109      -2.981 -27.932 -18.595  1.00 45.51           C  
ATOM   1644  CB  ARG A 109      -4.629 -26.755 -17.087  1.00 45.51           C  
ATOM   1645  HB2 ARG A 109      -4.040 -25.887 -17.382  1.00 45.51           H  
ATOM   1646  HB3 ARG A 109      -4.289 -27.085 -16.105  1.00 45.51           H  
ATOM   1647  O   ARG A 109      -2.117 -28.297 -17.770  1.00 45.51           O  
ATOM   1648  CG  ARG A 109      -6.101 -26.331 -17.019  1.00 45.51           C  
ATOM   1649  HG2 ARG A 109      -6.713 -27.183 -16.722  1.00 45.51           H  
ATOM   1650  HG3 ARG A 109      -6.426 -25.989 -18.002  1.00 45.51           H  
ATOM   1651  CD  ARG A 109      -6.275 -25.191 -16.009  1.00 45.51           C  
ATOM   1652  HD2 ARG A 109      -5.941 -25.545 -15.033  1.00 45.51           H  
ATOM   1653  HD3 ARG A 109      -5.657 -24.344 -16.306  1.00 45.51           H  
ATOM   1654  NE  ARG A 109      -7.679 -24.761 -15.910  1.00 45.51           N  
ATOM   1655  HE  ARG A 109      -8.345 -25.256 -16.485  1.00 45.51           H  
ATOM   1656  NH1 ARG A 109      -7.453 -23.446 -14.021  1.00 45.51           N  
ATOM   1657 HH11 ARG A 109      -6.451 -23.569 -14.033  1.00 45.51           H  
ATOM   1658 HH12 ARG A 109      -7.852 -23.140 -13.145  1.00 45.51           H  
ATOM   1659  NH2 ARG A 109      -9.464 -23.786 -14.895  1.00 45.51           N  
ATOM   1660 HH21 ARG A 109     -10.091 -24.245 -15.541  1.00 45.51           H  
ATOM   1661 HH22 ARG A 109      -9.803 -23.237 -14.118  1.00 45.51           H  
ATOM   1662  CZ  ARG A 109      -8.182 -24.001 -14.950  1.00 45.51           C  
ATOM   1663  N   PRO A 110      -2.733 -27.753 -19.913  1.00 43.77           N  
ATOM   1664  CA  PRO A 110      -1.381 -27.816 -20.419  1.00 43.77           C  
ATOM   1665  HA  PRO A 110      -1.009 -28.840 -20.385  1.00 43.77           H  
ATOM   1666  C   PRO A 110      -0.590 -26.934 -19.481  1.00 43.77           C  
ATOM   1667  CB  PRO A 110      -1.416 -27.305 -21.864  1.00 43.77           C  
ATOM   1668  HB2 PRO A 110      -0.562 -26.670 -22.099  1.00 43.77           H  
ATOM   1669  HB3 PRO A 110      -1.454 -28.156 -22.544  1.00 43.77           H  
ATOM   1670  O   PRO A 110      -1.105 -25.905 -19.033  1.00 43.77           O  
ATOM   1671  CG  PRO A 110      -2.733 -26.535 -21.950  1.00 43.77           C  
ATOM   1672  HG2 PRO A 110      -3.157 -26.564 -22.954  1.00 43.77           H  
ATOM   1673  HG3 PRO A 110      -2.572 -25.504 -21.633  1.00 43.77           H  
ATOM   1674  CD  PRO A 110      -3.630 -27.241 -20.936  1.00 43.77           C  
ATOM   1675  HD2 PRO A 110      -4.150 -28.072 -21.412  1.00 43.77           H  
ATOM   1676  HD3 PRO A 110      -4.347 -26.526 -20.531  1.00 43.77           H  
ATOM   1677  N   LEU A 111       0.607 -27.385 -19.100  1.00 41.88           N  
ATOM   1678  H   LEU A 111       0.948 -28.248 -19.499  1.00 41.88           H  
ATOM   1679  CA  LEU A 111       1.552 -26.446 -18.536  1.00 41.88           C  
ATOM   1680  HA  LEU A 111       1.251 -26.115 -17.542  1.00 41.88           H  
ATOM   1681  C   LEU A 111       1.506 -25.289 -19.504  1.00 41.88           C  
ATOM   1682  CB  LEU A 111       2.963 -27.030 -18.543  1.00 41.88           C  
ATOM   1683  HB2 LEU A 111       3.083 -27.612 -19.457  1.00 41.88           H  
ATOM   1684  HB3 LEU A 111       3.680 -26.210 -18.590  1.00 41.88           H  
ATOM   1685  O   LEU A 111       1.973 -25.425 -20.640  1.00 41.88           O  
ATOM   1686  CG  LEU A 111       3.315 -27.891 -17.335  1.00 41.88           C  
ATOM   1687  HG  LEU A 111       2.505 -28.585 -17.112  1.00 41.88           H  
ATOM   1688  CD1 LEU A 111       4.559 -28.674 -17.747  1.00 41.88           C  
ATOM   1689 HD11 LEU A 111       5.221 -28.768 -16.886  1.00 41.88           H  
ATOM   1690 HD12 LEU A 111       5.134 -28.146 -18.508  1.00 41.88           H  
ATOM   1691 HD13 LEU A 111       4.278 -29.658 -18.122  1.00 41.88           H  
ATOM   1692  CD2 LEU A 111       3.606 -27.029 -16.102  1.00 41.88           C  
ATOM   1693 HD21 LEU A 111       2.726 -26.447 -15.829  1.00 41.88           H  
ATOM   1694 HD22 LEU A 111       4.430 -26.348 -16.315  1.00 41.88           H  
ATOM   1695 HD23 LEU A 111       3.877 -27.660 -15.256  1.00 41.88           H  
ATOM   1696  N   LEU A 112       0.886 -24.186 -19.088  1.00 39.32           N  
ATOM   1697  H   LEU A 112       0.367 -24.187 -18.221  1.00 39.32           H  
ATOM   1698  CA  LEU A 112       1.179 -22.960 -19.741  1.00 39.32           C  
ATOM   1699  HA  LEU A 112       0.986 -23.038 -20.811  1.00 39.32           H  
ATOM   1700  C   LEU A 112       2.676 -22.920 -19.485  1.00 39.32           C  
ATOM   1701  CB  LEU A 112       0.367 -21.791 -19.168  1.00 39.32           C  
ATOM   1702  HB2 LEU A 112       0.870 -20.882 -19.496  1.00 39.32           H  
ATOM   1703  HB3 LEU A 112       0.391 -21.834 -18.079  1.00 39.32           H  
ATOM   1704  O   LEU A 112       3.146 -22.705 -18.367  1.00 39.32           O  
ATOM   1705  CG  LEU A 112      -1.087 -21.707 -19.680  1.00 39.32           C  
ATOM   1706  HG  LEU A 112      -1.369 -22.647 -20.155  1.00 39.32           H  
ATOM   1707  CD1 LEU A 112      -2.055 -21.439 -18.530  1.00 39.32           C  
ATOM   1708 HD11 LEU A 112      -3.068 -21.309 -18.911  1.00 39.32           H  
ATOM   1709 HD12 LEU A 112      -1.747 -20.549 -17.982  1.00 39.32           H  
ATOM   1710 HD13 LEU A 112      -2.050 -22.286 -17.843  1.00 39.32           H  
ATOM   1711  CD2 LEU A 112      -1.228 -20.572 -20.700  1.00 39.32           C  
ATOM   1712 HD21 LEU A 112      -0.546 -20.735 -21.534  1.00 39.32           H  
ATOM   1713 HD22 LEU A 112      -2.248 -20.552 -21.084  1.00 39.32           H  
ATOM   1714 HD23 LEU A 112      -1.007 -19.613 -20.232  1.00 39.32           H  
ATOM   1715  N   ARG A 113       3.435 -23.159 -20.557  1.00 38.38           N  
ATOM   1716  H   ARG A 113       2.957 -23.565 -21.349  1.00 38.38           H  
ATOM   1717  CA  ARG A 113       4.599 -22.351 -20.816  1.00 38.38           C  
ATOM   1718  HA  ARG A 113       5.302 -22.401 -19.984  1.00 38.38           H  
ATOM   1719  C   ARG A 113       4.013 -20.946 -20.871  1.00 38.38           C  
ATOM   1720  CB  ARG A 113       5.279 -22.756 -22.138  1.00 38.38           C  
ATOM   1721  HB2 ARG A 113       4.558 -22.661 -22.950  1.00 38.38           H  
ATOM   1722  HB3 ARG A 113       6.088 -22.050 -22.326  1.00 38.38           H  
ATOM   1723  O   ARG A 113       3.847 -20.390 -21.939  1.00 38.38           O  
ATOM   1724  CG  ARG A 113       5.854 -24.180 -22.170  1.00 38.38           C  
ATOM   1725  HG2 ARG A 113       6.582 -24.301 -21.368  1.00 38.38           H  
ATOM   1726  HG3 ARG A 113       5.050 -24.904 -22.043  1.00 38.38           H  
ATOM   1727  CD  ARG A 113       6.536 -24.397 -23.530  1.00 38.38           C  
ATOM   1728  HD2 ARG A 113       7.335 -23.662 -23.638  1.00 38.38           H  
ATOM   1729  HD3 ARG A 113       5.801 -24.226 -24.316  1.00 38.38           H  
ATOM   1730  NE  ARG A 113       7.096 -25.755 -23.679  1.00 38.38           N  
ATOM   1731  HE  ARG A 113       6.910 -26.411 -22.934  1.00 38.38           H  
ATOM   1732  NH1 ARG A 113       8.029 -25.443 -25.758  1.00 38.38           N  
ATOM   1733 HH11 ARG A 113       7.677 -24.496 -25.771  1.00 38.38           H  
ATOM   1734 HH12 ARG A 113       8.520 -25.804 -26.563  1.00 38.38           H  
ATOM   1735  NH2 ARG A 113       8.198 -27.431 -24.767  1.00 38.38           N  
ATOM   1736 HH21 ARG A 113       7.994 -28.071 -24.012  1.00 38.38           H  
ATOM   1737 HH22 ARG A 113       8.684 -27.769 -25.586  1.00 38.38           H  
ATOM   1738  CZ  ARG A 113       7.769 -26.201 -24.728  1.00 38.38           C  
ATOM   1739  N   LEU A 114       3.621 -20.415 -19.710  1.00 34.64           N  
ATOM   1740  H   LEU A 114       3.614 -21.055 -18.929  1.00 34.64           H  
ATOM   1741  CA  LEU A 114       3.977 -19.091 -19.329  1.00 34.64           C  
ATOM   1742  HA  LEU A 114       3.557 -18.345 -20.004  1.00 34.64           H  
ATOM   1743  C   LEU A 114       5.478 -19.226 -19.482  1.00 34.64           C  
ATOM   1744  CB  LEU A 114       3.536 -18.813 -17.872  1.00 34.64           C  
ATOM   1745  HB2 LEU A 114       3.884 -17.820 -17.590  1.00 34.64           H  
ATOM   1746  HB3 LEU A 114       4.014 -19.535 -17.209  1.00 34.64           H  
ATOM   1747  O   LEU A 114       6.116 -19.868 -18.633  1.00 34.64           O  
ATOM   1748  CG  LEU A 114       2.019 -18.895 -17.640  1.00 34.64           C  
ATOM   1749  HG  LEU A 114       1.693 -19.901 -17.903  1.00 34.64           H  
ATOM   1750  CD1 LEU A 114       1.659 -18.731 -16.170  1.00 34.64           C  
ATOM   1751 HD11 LEU A 114       1.944 -17.737 -15.824  1.00 34.64           H  
ATOM   1752 HD12 LEU A 114       2.175 -19.486 -15.577  1.00 34.64           H  
ATOM   1753 HD13 LEU A 114       0.586 -18.868 -16.040  1.00 34.64           H  
ATOM   1754  CD2 LEU A 114       1.238 -17.867 -18.460  1.00 34.64           C  
ATOM   1755 HD21 LEU A 114       0.173 -17.965 -18.250  1.00 34.64           H  
ATOM   1756 HD22 LEU A 114       1.565 -16.858 -18.206  1.00 34.64           H  
ATOM   1757 HD23 LEU A 114       1.388 -18.038 -19.526  1.00 34.64           H  
ATOM   1758  N   PRO A 115       6.076 -18.763 -20.601  1.00 31.01           N  
ATOM   1759  CA  PRO A 115       7.407 -18.276 -20.414  1.00 31.01           C  
ATOM   1760  HA  PRO A 115       8.110 -19.086 -20.219  1.00 31.01           H  
ATOM   1761  C   PRO A 115       7.226 -17.398 -19.189  1.00 31.01           C  
ATOM   1762  CB  PRO A 115       7.784 -17.523 -21.688  1.00 31.01           C  
ATOM   1763  HB2 PRO A 115       8.485 -16.713 -21.487  1.00 31.01           H  
ATOM   1764  HB3 PRO A 115       8.220 -18.222 -22.402  1.00 31.01           H  
ATOM   1765  O   PRO A 115       6.406 -16.475 -19.165  1.00 31.01           O  
ATOM   1766  CG  PRO A 115       6.444 -17.029 -22.225  1.00 31.01           C  
ATOM   1767  HG2 PRO A 115       6.160 -16.097 -21.736  1.00 31.01           H  
ATOM   1768  HG3 PRO A 115       6.461 -16.902 -23.307  1.00 31.01           H  
ATOM   1769  CD  PRO A 115       5.504 -18.147 -21.802  1.00 31.01           C  
ATOM   1770  HD2 PRO A 115       5.498 -18.878 -22.611  1.00 31.01           H  
ATOM   1771  HD3 PRO A 115       4.503 -17.743 -21.654  1.00 31.01           H  
ATOM   1772  N   PHE A 116       7.920 -17.758 -18.123  1.00 32.82           N  
ATOM   1773  H   PHE A 116       8.465 -18.608 -18.151  1.00 32.82           H  
ATOM   1774  CA  PHE A 116       8.327 -16.709 -17.244  1.00 32.82           C  
ATOM   1775  HA  PHE A 116       7.470 -16.078 -17.007  1.00 32.82           H  
ATOM   1776  C   PHE A 116       9.280 -15.899 -18.123  1.00 32.82           C  
ATOM   1777  CB  PHE A 116       8.884 -17.298 -15.941  1.00 32.82           C  
ATOM   1778  HB2 PHE A 116       9.926 -17.592 -16.066  1.00 32.82           H  
ATOM   1779  HB3 PHE A 116       8.315 -18.188 -15.675  1.00 32.82           H  
ATOM   1780  O   PHE A 116      10.489 -16.084 -18.090  1.00 32.82           O  
ATOM   1781  CG  PHE A 116       8.736 -16.315 -14.807  1.00 32.82           C  
ATOM   1782  CD1 PHE A 116       9.854 -15.661 -14.263  1.00 32.82           C  
ATOM   1783  HD1 PHE A 116      10.847 -15.911 -14.607  1.00 32.82           H  
ATOM   1784  CD2 PHE A 116       7.446 -15.944 -14.397  1.00 32.82           C  
ATOM   1785  HD2 PHE A 116       6.578 -16.391 -14.858  1.00 32.82           H  
ATOM   1786  CE1 PHE A 116       9.684 -14.662 -13.289  1.00 32.82           C  
ATOM   1787  HE1 PHE A 116      10.542 -14.151 -12.879  1.00 32.82           H  
ATOM   1788  CE2 PHE A 116       7.283 -14.880 -13.500  1.00 32.82           C  
ATOM   1789  HE2 PHE A 116       6.292 -14.490 -13.319  1.00 32.82           H  
ATOM   1790  CZ  PHE A 116       8.394 -14.268 -12.905  1.00 32.82           C  
ATOM   1791  HZ  PHE A 116       8.268 -13.441 -12.221  1.00 32.82           H  
ATOM   1792  N   GLN A 117       8.705 -15.113 -19.044  1.00 28.21           N  
ATOM   1793  H   GLN A 117       7.698 -15.176 -19.097  1.00 28.21           H  
ATOM   1794  CA  GLN A 117       9.181 -13.790 -19.275  1.00 28.21           C  
ATOM   1795  HA  GLN A 117      10.202 -13.798 -19.656  1.00 28.21           H  
ATOM   1796  C   GLN A 117       9.091 -13.246 -17.859  1.00 28.21           C  
ATOM   1797  CB  GLN A 117       8.297 -13.046 -20.295  1.00 28.21           C  
ATOM   1798  HB2 GLN A 117       7.241 -13.186 -20.064  1.00 28.21           H  
ATOM   1799  HB3 GLN A 117       8.529 -11.982 -20.240  1.00 28.21           H  
ATOM   1800  O   GLN A 117       7.979 -13.100 -17.340  1.00 28.21           O  
ATOM   1801  CG  GLN A 117       8.603 -13.543 -21.721  1.00 28.21           C  
ATOM   1802  HG2 GLN A 117       9.680 -13.517 -21.882  1.00 28.21           H  
ATOM   1803  HG3 GLN A 117       8.261 -14.573 -21.823  1.00 28.21           H  
ATOM   1804  CD  GLN A 117       7.948 -12.725 -22.828  1.00 28.21           C  
ATOM   1805  NE2 GLN A 117       8.292 -12.967 -24.075  1.00 28.21           N  
ATOM   1806 HE21 GLN A 117       7.862 -12.349 -24.747  1.00 28.21           H  
ATOM   1807 HE22 GLN A 117       9.045 -13.599 -24.306  1.00 28.21           H  
ATOM   1808  OE1 GLN A 117       7.109 -11.876 -22.616  1.00 28.21           O  
ATOM   1809  N   PRO A 118      10.229 -13.046 -17.165  1.00 26.81           N  
ATOM   1810  CA  PRO A 118      10.259 -11.855 -16.343  1.00 26.81           C  
ATOM   1811  HA  PRO A 118       9.692 -11.977 -15.420  1.00 26.81           H  
ATOM   1812  C   PRO A 118       9.618 -10.809 -17.243  1.00 26.81           C  
ATOM   1813  CB  PRO A 118      11.740 -11.568 -16.064  1.00 26.81           C  
ATOM   1814  HB2 PRO A 118      11.951 -10.499 -16.045  1.00 26.81           H  
ATOM   1815  HB3 PRO A 118      12.017 -12.020 -15.112  1.00 26.81           H  
ATOM   1816  O   PRO A 118      10.084 -10.630 -18.369  1.00 26.81           O  
ATOM   1817  CG  PRO A 118      12.490 -12.271 -17.195  1.00 26.81           C  
ATOM   1818  HG2 PRO A 118      13.486 -12.587 -16.882  1.00 26.81           H  
ATOM   1819  HG3 PRO A 118      12.554 -11.621 -18.068  1.00 26.81           H  
ATOM   1820  CD  PRO A 118      11.593 -13.457 -17.500  1.00 26.81           C  
ATOM   1821  HD2 PRO A 118      11.747 -13.755 -18.537  1.00 26.81           H  
ATOM   1822  HD3 PRO A 118      11.870 -14.285 -16.847  1.00 26.81           H  
ATOM   1823  N   THR A 119       8.440 -10.306 -16.893  1.00 27.31           N  
ATOM   1824  H   THR A 119       7.991 -10.557 -16.024  1.00 27.31           H  
ATOM   1825  CA  THR A 119       7.980  -9.094 -17.545  1.00 27.31           C  
ATOM   1826  HA  THR A 119       7.927  -9.248 -18.622  1.00 27.31           H  
ATOM   1827  C   THR A 119       9.104  -8.117 -17.246  1.00 27.31           C  
ATOM   1828  CB  THR A 119       6.595  -8.649 -17.051  1.00 27.31           C  
ATOM   1829  HB  THR A 119       6.534  -7.560 -17.052  1.00 27.31           H  
ATOM   1830  O   THR A 119       9.318  -7.732 -16.104  1.00 27.31           O  
ATOM   1831  CG2 THR A 119       5.515  -9.198 -17.984  1.00 27.31           C  
ATOM   1832 HG21 THR A 119       5.649  -8.789 -18.986  1.00 27.31           H  
ATOM   1833 HG22 THR A 119       4.535  -8.895 -17.615  1.00 27.31           H  
ATOM   1834 HG23 THR A 119       5.570 -10.286 -18.020  1.00 27.31           H  
ATOM   1835  OG1 THR A 119       6.325  -9.142 -15.752  1.00 27.31           O  
ATOM   1836  HG1 THR A 119       6.536  -8.410 -15.168  1.00 27.31           H  
ATOM   1837  N   THR A 120       9.959  -7.975 -18.261  1.00 24.44           N  
ATOM   1838  H   THR A 120       9.803  -8.553 -19.074  1.00 24.44           H  
ATOM   1839  CA  THR A 120      11.137  -7.118 -18.334  1.00 24.44           C  
ATOM   1840  HA  THR A 120      11.632  -7.040 -17.366  1.00 24.44           H  
ATOM   1841  C   THR A 120      10.733  -5.740 -18.778  1.00 24.44           C  
ATOM   1842  CB  THR A 120      12.116  -7.568 -19.428  1.00 24.44           C  
ATOM   1843  HB  THR A 120      12.899  -6.820 -19.545  1.00 24.44           H  
ATOM   1844  O   THR A 120      11.603  -4.883 -18.908  1.00 24.44           O  
ATOM   1845  CG2 THR A 120      12.820  -8.886 -19.155  1.00 24.44           C  
ATOM   1846 HG21 THR A 120      13.672  -8.978 -19.827  1.00 24.44           H  
ATOM   1847 HG22 THR A 120      12.136  -9.715 -19.338  1.00 24.44           H  
ATOM   1848 HG23 THR A 120      13.169  -8.908 -18.122  1.00 24.44           H  
ATOM   1849  OG1 THR A 120      11.418  -7.701 -20.652  1.00 24.44           O  
ATOM   1850  HG1 THR A 120      11.253  -6.813 -20.978  1.00 24.44           H  
ATOM   1851  N   GLY A 121       9.441  -5.531 -19.088  1.00 28.06           N  
ATOM   1852  H   GLY A 121       8.798  -6.299 -18.959  1.00 28.06           H  
ATOM   1853  CA  GLY A 121       8.870  -4.201 -18.951  1.00 28.06           C  
ATOM   1854  HA2 GLY A 121       7.786  -4.288 -18.866  1.00 28.06           H  
ATOM   1855  HA3 GLY A 121       9.138  -3.564 -19.794  1.00 28.06           H  
ATOM   1856  C   GLY A 121       9.452  -3.683 -17.667  1.00 28.06           C  
ATOM   1857  O   GLY A 121       9.467  -4.496 -16.731  1.00 28.06           O  
ATOM   1858  N   ARG A 122      10.166  -2.536 -17.763  1.00 26.29           N  
ATOM   1859  H   ARG A 122       9.997  -1.960 -18.575  1.00 26.29           H  
ATOM   1860  CA  ARG A 122      11.425  -2.332 -17.023  1.00 26.29           C  
ATOM   1861  HA  ARG A 122      12.213  -2.950 -17.453  1.00 26.29           H  
ATOM   1862  C   ARG A 122      11.205  -2.871 -15.632  1.00 26.29           C  
ATOM   1863  CB  ARG A 122      11.895  -0.862 -16.996  1.00 26.29           C  
ATOM   1864  HB2 ARG A 122      11.018  -0.225 -17.103  1.00 26.29           H  
ATOM   1865  HB3 ARG A 122      12.371  -0.703 -16.028  1.00 26.29           H  
ATOM   1866  O   ARG A 122      12.096  -3.524 -15.142  1.00 26.29           O  
ATOM   1867  CG  ARG A 122      12.938  -0.377 -18.007  1.00 26.29           C  
ATOM   1868  HG2 ARG A 122      12.536  -0.473 -19.015  1.00 26.29           H  
ATOM   1869  HG3 ARG A 122      13.843  -0.978 -17.913  1.00 26.29           H  
ATOM   1870  CD  ARG A 122      13.261   1.105 -17.708  1.00 26.29           C  
ATOM   1871  HD2 ARG A 122      12.339   1.685 -17.756  1.00 26.29           H  
ATOM   1872  HD3 ARG A 122      13.656   1.191 -16.696  1.00 26.29           H  
ATOM   1873  NE  ARG A 122      14.239   1.666 -18.659  1.00 26.29           N  
ATOM   1874  HE  ARG A 122      14.716   1.015 -19.266  1.00 26.29           H  
ATOM   1875  NH1 ARG A 122      14.044   3.896 -18.042  1.00 26.29           N  
ATOM   1876 HH11 ARG A 122      14.266   4.875 -18.152  1.00 26.29           H  
ATOM   1877 HH12 ARG A 122      13.523   3.715 -17.196  1.00 26.29           H  
ATOM   1878  NH2 ARG A 122      15.365   3.322 -19.730  1.00 26.29           N  
ATOM   1879 HH21 ARG A 122      15.780   2.648 -20.356  1.00 26.29           H  
ATOM   1880 HH22 ARG A 122      15.553   4.311 -19.809  1.00 26.29           H  
ATOM   1881  CZ  ARG A 122      14.535   2.951 -18.793  1.00 26.29           C  
ATOM   1882  N   THR A 123      10.015  -2.651 -15.050  1.00 22.42           N  
ATOM   1883  H   THR A 123       9.347  -2.108 -15.578  1.00 22.42           H  
ATOM   1884  CA  THR A 123       9.515  -3.212 -13.811  1.00 22.42           C  
ATOM   1885  HA  THR A 123      10.313  -3.009 -13.096  1.00 22.42           H  
ATOM   1886  C   THR A 123       9.481  -4.715 -13.665  1.00 22.42           C  
ATOM   1887  CB  THR A 123       8.241  -2.508 -13.343  1.00 22.42           C  
ATOM   1888  HB  THR A 123       7.386  -2.965 -13.843  1.00 22.42           H  
ATOM   1889  O   THR A 123       8.428  -5.348 -13.629  1.00 22.42           O  
ATOM   1890  CG2 THR A 123       8.066  -2.618 -11.849  1.00 22.42           C  
ATOM   1891 HG21 THR A 123       7.043  -2.339 -11.596  1.00 22.42           H  
ATOM   1892 HG22 THR A 123       8.792  -1.986 -11.338  1.00 22.42           H  
ATOM   1893 HG23 THR A 123       8.199  -3.656 -11.542  1.00 22.42           H  
ATOM   1894  OG1 THR A 123       8.245  -1.131 -13.648  1.00 22.42           O  
ATOM   1895  HG1 THR A 123       8.925  -0.702 -13.125  1.00 22.42           H  
ATOM   1896  N   SER A 124      10.655  -5.294 -13.431  1.00 23.76           N  
ATOM   1897  H   SER A 124      11.491  -4.745 -13.572  1.00 23.76           H  
ATOM   1898  CA  SER A 124      10.750  -6.640 -12.886  1.00 23.76           C  
ATOM   1899  HA  SER A 124      10.193  -7.300 -13.550  1.00 23.76           H  
ATOM   1900  C   SER A 124      10.035  -6.669 -11.492  1.00 23.76           C  
ATOM   1901  CB  SER A 124      12.233  -7.056 -12.962  1.00 23.76           C  
ATOM   1902  HB2 SER A 124      12.814  -6.477 -12.244  1.00 23.76           H  
ATOM   1903  HB3 SER A 124      12.326  -8.126 -12.774  1.00 23.76           H  
ATOM   1904  O   SER A 124       9.657  -5.639 -10.966  1.00 23.76           O  
ATOM   1905  OG  SER A 124      12.904  -6.724 -14.152  1.00 23.76           O  
ATOM   1906  HG  SER A 124      13.168  -5.803 -14.088  1.00 23.76           H  
ATOM   1907  N   LEU A 125       9.804  -7.788 -10.809  1.00 25.30           N  
ATOM   1908  H   LEU A 125      10.053  -8.673 -11.228  1.00 25.30           H  
ATOM   1909  CA  LEU A 125       9.302  -7.774  -9.417  1.00 25.30           C  
ATOM   1910  HA  LEU A 125       9.508  -6.798  -8.978  1.00 25.30           H  
ATOM   1911  C   LEU A 125      10.148  -8.752  -8.566  1.00 25.30           C  
ATOM   1912  CB  LEU A 125       7.747  -7.985  -9.331  1.00 25.30           C  
ATOM   1913  HB2 LEU A 125       7.518  -8.831  -9.979  1.00 25.30           H  
ATOM   1914  HB3 LEU A 125       7.523  -8.328  -8.321  1.00 25.30           H  
ATOM   1915  O   LEU A 125       9.814  -9.931  -8.501  1.00 25.30           O  
ATOM   1916  CG  LEU A 125       6.733  -6.832  -9.665  1.00 25.30           C  
ATOM   1917  HG  LEU A 125       7.213  -6.055 -10.260  1.00 25.30           H  
ATOM   1918  CD1 LEU A 125       5.573  -7.310 -10.527  1.00 25.30           C  
ATOM   1919 HD11 LEU A 125       5.963  -7.624 -11.495  1.00 25.30           H  
ATOM   1920 HD12 LEU A 125       4.874  -6.492 -10.703  1.00 25.30           H  
ATOM   1921 HD13 LEU A 125       5.052  -8.142 -10.054  1.00 25.30           H  
ATOM   1922  CD2 LEU A 125       6.012  -6.247  -8.432  1.00 25.30           C  
ATOM   1923 HD21 LEU A 125       5.070  -6.763  -8.247  1.00 25.30           H  
ATOM   1924 HD22 LEU A 125       6.606  -6.387  -7.529  1.00 25.30           H  
ATOM   1925 HD23 LEU A 125       5.777  -5.197  -8.606  1.00 25.30           H  
ATOM   1926  N   TYR A 126      11.272  -8.333  -7.958  1.00 26.00           N  
ATOM   1927  H   TYR A 126      11.486  -7.347  -7.985  1.00 26.00           H  
ATOM   1928  CA  TYR A 126      12.087  -9.143  -7.020  1.00 26.00           C  
ATOM   1929  HA  TYR A 126      11.788 -10.191  -7.038  1.00 26.00           H  
ATOM   1930  C   TYR A 126      11.896  -8.575  -5.669  1.00 26.00           C  
ATOM   1931  CB  TYR A 126      13.619  -9.027  -7.215  1.00 26.00           C  
ATOM   1932  HB2 TYR A 126      13.906  -7.985  -7.350  1.00 26.00           H  
ATOM   1933  HB3 TYR A 126      13.873  -9.619  -8.094  1.00 26.00           H  
ATOM   1934  O   TYR A 126      12.298  -7.443  -5.604  1.00 26.00           O  
ATOM   1935  CG  TYR A 126      14.482  -9.531  -6.078  1.00 26.00           C  
ATOM   1936  CD1 TYR A 126      15.205  -8.657  -5.237  1.00 26.00           C  
ATOM   1937  HD1 TYR A 126      15.142  -7.591  -5.395  1.00 26.00           H  
ATOM   1938  CD2 TYR A 126      14.590 -10.916  -5.912  1.00 26.00           C  
ATOM   1939  HD2 TYR A 126      14.047 -11.574  -6.574  1.00 26.00           H  
ATOM   1940  CE1 TYR A 126      16.056  -9.192  -4.249  1.00 26.00           C  
ATOM   1941  HE1 TYR A 126      16.688  -8.537  -3.668  1.00 26.00           H  
ATOM   1942  CE2 TYR A 126      15.401 -11.446  -4.898  1.00 26.00           C  
ATOM   1943  HE2 TYR A 126      15.483 -12.513  -4.758  1.00 26.00           H  
ATOM   1944  OH  TYR A 126      16.937 -11.102  -3.098  1.00 26.00           O  
ATOM   1945  HH  TYR A 126      17.414 -10.392  -2.662  1.00 26.00           H  
ATOM   1946  CZ  TYR A 126      16.132 -10.584  -4.062  1.00 26.00           C  
ATOM   1947  N   ALA A 127      11.415  -9.364  -4.696  1.00 27.14           N  
ATOM   1948  H   ALA A 127      11.154 -10.283  -5.025  1.00 27.14           H  
ATOM   1949  CA  ALA A 127      11.156  -9.167  -3.260  1.00 27.14           C  
ATOM   1950  HA  ALA A 127      10.872  -8.156  -2.964  1.00 27.14           H  
ATOM   1951  C   ALA A 127      12.340  -9.413  -2.325  1.00 27.14           C  
ATOM   1952  CB  ALA A 127       9.936 -10.047  -2.975  1.00 27.14           C  
ATOM   1953  HB1 ALA A 127       9.087  -9.756  -3.592  1.00 27.14           H  
ATOM   1954  HB2 ALA A 127      10.179 -11.084  -3.209  1.00 27.14           H  
ATOM   1955  HB3 ALA A 127       9.671 -10.021  -1.918  1.00 27.14           H  
ATOM   1956  O   ALA A 127      12.552 -10.549  -1.903  1.00 27.14           O  
ATOM   1957  N   VAL A 128      13.070  -8.367  -1.910  1.00 25.41           N  
ATOM   1958  H   VAL A 128      12.823  -7.440  -2.223  1.00 25.41           H  
ATOM   1959  CA  VAL A 128      14.004  -8.448  -0.789  1.00 25.41           C  
ATOM   1960  HA  VAL A 128      14.448  -9.444  -0.800  1.00 25.41           H  
ATOM   1961  C   VAL A 128      13.164  -8.295   0.462  1.00 25.41           C  
ATOM   1962  CB  VAL A 128      15.165  -7.417  -0.776  1.00 25.41           C  
ATOM   1963  HB  VAL A 128      14.918  -6.581  -0.123  1.00 25.41           H  
ATOM   1964  O   VAL A 128      12.835  -7.202   0.890  1.00 25.41           O  
ATOM   1965  CG1 VAL A 128      16.391  -8.098  -0.149  1.00 25.41           C  
ATOM   1966 HG11 VAL A 128      16.778  -8.860  -0.826  1.00 25.41           H  
ATOM   1967 HG12 VAL A 128      16.131  -8.562   0.803  1.00 25.41           H  
ATOM   1968 HG13 VAL A 128      17.165  -7.351   0.028  1.00 25.41           H  
ATOM   1969  CG2 VAL A 128      15.558  -6.785  -2.115  1.00 25.41           C  
ATOM   1970 HG21 VAL A 128      16.637  -6.794  -2.269  1.00 25.41           H  
ATOM   1971 HG22 VAL A 128      15.039  -7.243  -2.957  1.00 25.41           H  
ATOM   1972 HG23 VAL A 128      15.242  -5.742  -2.105  1.00 25.41           H  
ATOM   1973  N   SER A 129      12.798  -9.412   1.069  1.00 26.67           N  
ATOM   1974  H   SER A 129      12.969 -10.282   0.585  1.00 26.67           H  
ATOM   1975  CA  SER A 129      12.189  -9.432   2.389  1.00 26.67           C  
ATOM   1976  HA  SER A 129      11.715  -8.471   2.588  1.00 26.67           H  
ATOM   1977  C   SER A 129      13.260  -9.640   3.468  1.00 26.67           C  
ATOM   1978  CB  SER A 129      11.107 -10.529   2.399  1.00 26.67           C  
ATOM   1979  HB2 SER A 129      11.257 -11.221   1.570  1.00 26.67           H  
ATOM   1980  HB3 SER A 129      11.162 -11.110   3.320  1.00 26.67           H  
ATOM   1981  O   SER A 129      13.499 -10.790   3.836  1.00 26.67           O  
ATOM   1982  OG  SER A 129       9.819  -9.972   2.312  1.00 26.67           O  
ATOM   1983  HG  SER A 129       9.603  -9.827   1.387  1.00 26.67           H  
ATOM   1984  N   PRO A 130      13.913  -8.600   4.029  1.00 26.11           N  
ATOM   1985  CA  PRO A 130      14.661  -8.768   5.260  1.00 26.11           C  
ATOM   1986  HA  PRO A 130      15.511  -9.414   5.040  1.00 26.11           H  
ATOM   1987  C   PRO A 130      13.826  -9.406   6.361  1.00 26.11           C  
ATOM   1988  CB  PRO A 130      15.199  -7.399   5.655  1.00 26.11           C  
ATOM   1989  HB2 PRO A 130      14.432  -6.841   6.192  1.00 26.11           H  
ATOM   1990  HB3 PRO A 130      16.109  -7.471   6.251  1.00 26.11           H  
ATOM   1991  O   PRO A 130      12.611  -9.184   6.501  1.00 26.11           O  
ATOM   1992  CG  PRO A 130      15.464  -6.776   4.291  1.00 26.11           C  
ATOM   1993  HG2 PRO A 130      16.473  -7.045   3.976  1.00 26.11           H  
ATOM   1994  HG3 PRO A 130      15.382  -5.690   4.293  1.00 26.11           H  
ATOM   1995  CD  PRO A 130      14.465  -7.450   3.339  1.00 26.11           C  
ATOM   1996  HD2 PRO A 130      15.010  -7.782   2.456  1.00 26.11           H  
ATOM   1997  HD3 PRO A 130      13.687  -6.766   3.001  1.00 26.11           H  
ATOM   1998  N   SER A 131      14.521 -10.235   7.133  1.00 25.09           N  
ATOM   1999  H   SER A 131      15.513 -10.322   6.963  1.00 25.09           H  
ATOM   2000  CA  SER A 131      14.009 -10.923   8.302  1.00 25.09           C  
ATOM   2001  HA  SER A 131      13.100 -11.462   8.038  1.00 25.09           H  
ATOM   2002  C   SER A 131      13.685  -9.909   9.388  1.00 25.09           C  
ATOM   2003  CB  SER A 131      15.048 -11.935   8.800  1.00 25.09           C  
ATOM   2004  HB2 SER A 131      14.743 -12.328   9.770  1.00 25.09           H  
ATOM   2005  HB3 SER A 131      15.110 -12.759   8.090  1.00 25.09           H  
ATOM   2006  O   SER A 131      14.546  -9.513  10.167  1.00 25.09           O  
ATOM   2007  OG  SER A 131      16.321 -11.331   8.906  1.00 25.09           O  
ATOM   2008  HG  SER A 131      16.237 -10.579   9.497  1.00 25.09           H  
ATOM   2009  N   VAL A 132      12.419  -9.528   9.464  1.00 27.09           N  
ATOM   2010  H   VAL A 132      11.792  -9.766   8.708  1.00 27.09           H  
ATOM   2011  CA  VAL A 132      11.878  -8.941  10.683  1.00 27.09           C  
ATOM   2012  HA  VAL A 132      12.491  -8.077  10.938  1.00 27.09           H  
ATOM   2013  C   VAL A 132      11.998  -9.963  11.816  1.00 27.09           C  
ATOM   2014  CB  VAL A 132      10.418  -8.528  10.458  1.00 27.09           C  
ATOM   2015  HB  VAL A 132       9.841  -9.447  10.352  1.00 27.09           H  
ATOM   2016  O   VAL A 132      11.651 -11.125  11.564  1.00 27.09           O  
ATOM   2017  CG1 VAL A 132       9.834  -7.814  11.668  1.00 27.09           C  
ATOM   2018 HG11 VAL A 132       9.294  -6.923  11.348  1.00 27.09           H  
ATOM   2019 HG12 VAL A 132      10.596  -7.523  12.390  1.00 27.09           H  
ATOM   2020 HG13 VAL A 132       9.176  -8.526  12.165  1.00 27.09           H  
ATOM   2021  CG2 VAL A 132      10.195  -7.778   9.133  1.00 27.09           C  
ATOM   2022 HG21 VAL A 132       9.356  -7.086   9.202  1.00 27.09           H  
ATOM   2023 HG22 VAL A 132      11.093  -7.245   8.823  1.00 27.09           H  
ATOM   2024 HG23 VAL A 132       9.968  -8.518   8.365  1.00 27.09           H  
ATOM   2025  N   PRO A 133      12.486  -9.609  13.028  1.00 23.40           N  
ATOM   2026  CA  PRO A 133      12.529 -10.533  14.150  1.00 23.40           C  
ATOM   2027  HA  PRO A 133      13.281 -11.294  13.940  1.00 23.40           H  
ATOM   2028  C   PRO A 133      11.175 -11.191  14.381  1.00 23.40           C  
ATOM   2029  CB  PRO A 133      12.955  -9.716  15.375  1.00 23.40           C  
ATOM   2030  HB2 PRO A 133      12.081  -9.298  15.874  1.00 23.40           H  
ATOM   2031  HB3 PRO A 133      13.547 -10.309  16.072  1.00 23.40           H  
ATOM   2032  O   PRO A 133      10.127 -10.594  14.121  1.00 23.40           O  
ATOM   2033  CG  PRO A 133      13.771  -8.584  14.764  1.00 23.40           C  
ATOM   2034  HG2 PRO A 133      14.787  -8.924  14.565  1.00 23.40           H  
ATOM   2035  HG3 PRO A 133      13.776  -7.696  15.396  1.00 23.40           H  
ATOM   2036  CD  PRO A 133      13.048  -8.334  13.447  1.00 23.40           C  
ATOM   2037  HD2 PRO A 133      12.241  -7.632  13.656  1.00 23.40           H  
ATOM   2038  HD3 PRO A 133      13.747  -7.937  12.711  1.00 23.40           H  
ATOM   2039  N   SER A 134      11.208 -12.416  14.914  1.00 23.46           N  
ATOM   2040  H   SER A 134      12.105 -12.826  15.131  1.00 23.46           H  
ATOM   2041  CA  SER A 134      10.012 -13.075  15.424  1.00 23.46           C  
ATOM   2042  HA  SER A 134       9.316 -13.252  14.604  1.00 23.46           H  
ATOM   2043  C   SER A 134       9.383 -12.133  16.430  1.00 23.46           C  
ATOM   2044  CB  SER A 134      10.350 -14.412  16.103  1.00 23.46           C  
ATOM   2045  HB2 SER A 134       9.421 -14.908  16.383  1.00 23.46           H  
ATOM   2046  HB3 SER A 134      10.888 -15.052  15.402  1.00 23.46           H  
ATOM   2047  O   SER A 134       9.979 -11.866  17.471  1.00 23.46           O  
ATOM   2048  OG  SER A 134      11.134 -14.218  17.267  1.00 23.46           O  
ATOM   2049  HG  SER A 134      10.632 -13.586  17.786  1.00 23.46           H  
ATOM   2050  N   HIS A 135       8.231 -11.594  16.108  1.00 24.97           N  
ATOM   2051  H   HIS A 135       7.859 -11.706  15.176  1.00 24.97           H  
ATOM   2052  CA  HIS A 135       7.427 -10.897  17.058  1.00 24.97           C  
ATOM   2053  HA  HIS A 135       7.822 -11.091  18.055  1.00 24.97           H  
ATOM   2054  C   HIS A 135       6.000 -11.604  16.939  1.00 24.97           C  
ATOM   2055  CB  HIS A 135       7.792  -9.374  16.903  1.00 24.97           C  
ATOM   2056  HB2 HIS A 135       7.019  -8.670  17.212  1.00 24.97           H  
ATOM   2057  HB3 HIS A 135       8.007  -9.153  15.858  1.00 24.97           H  
ATOM   2058  O   HIS A 135       5.277 -11.368  16.005  1.00 24.97           O  
ATOM   2059  CG  HIS A 135       8.849  -8.743  17.793  1.00 24.97           C  
ATOM   2060  CD2 HIS A 135       9.616  -7.678  17.401  1.00 24.97           C  
ATOM   2061  HD2 HIS A 135       9.682  -7.284  16.397  1.00 24.97           H  
ATOM   2062  ND1 HIS A 135       8.924  -8.773  19.175  1.00 24.97           N  
ATOM   2063  HD1 HIS A 135       8.434  -9.416  19.781  1.00 24.97           H  
ATOM   2064  CE1 HIS A 135       9.744  -7.790  19.585  1.00 24.97           C  
ATOM   2065  HE1 HIS A 135       9.988  -7.560  20.612  1.00 24.97           H  
ATOM   2066  NE2 HIS A 135      10.204  -7.109  18.533  1.00 24.97           N  
ATOM   2067  N   LEU A 136       5.695 -12.644  17.754  1.00 20.76           N  
ATOM   2068  H   LEU A 136       6.550 -13.062  18.093  1.00 20.76           H  
ATOM   2069  CA  LEU A 136       4.497 -13.373  18.348  1.00 20.76           C  
ATOM   2070  HA  LEU A 136       4.546 -14.369  17.908  1.00 20.76           H  
ATOM   2071  C   LEU A 136       3.149 -12.788  17.917  1.00 20.76           C  
ATOM   2072  CB  LEU A 136       4.451 -13.573  19.950  1.00 20.76           C  
ATOM   2073  HB2 LEU A 136       4.869 -12.733  20.507  1.00 20.76           H  
ATOM   2074  HB3 LEU A 136       3.418 -13.476  20.285  1.00 20.76           H  
ATOM   2075  O   LEU A 136       3.030 -11.620  17.611  1.00 20.76           O  
ATOM   2076  CG  LEU A 136       5.077 -14.770  20.718  1.00 20.76           C  
ATOM   2077  HG  LEU A 136       5.631 -15.414  20.036  1.00 20.76           H  
ATOM   2078  CD1 LEU A 136       5.976 -14.378  21.920  1.00 20.76           C  
ATOM   2079 HD11 LEU A 136       7.006 -14.206  21.609  1.00 20.76           H  
ATOM   2080 HD12 LEU A 136       6.108 -15.211  22.611  1.00 20.76           H  
ATOM   2081 HD13 LEU A 136       5.628 -13.460  22.393  1.00 20.76           H  
ATOM   2082  CD2 LEU A 136       3.972 -15.620  21.340  1.00 20.76           C  
ATOM   2083 HD21 LEU A 136       3.299 -15.010  21.942  1.00 20.76           H  
ATOM   2084 HD22 LEU A 136       3.405 -16.117  20.552  1.00 20.76           H  
ATOM   2085 HD23 LEU A 136       4.407 -16.423  21.934  1.00 20.76           H  
ATOM   2086  N   PRO A 137       2.068 -13.563  18.030  1.00 21.83           N  
ATOM   2087  CA  PRO A 137       0.905 -13.376  17.187  1.00 21.83           C  
ATOM   2088  HA  PRO A 137       1.203 -13.535  16.151  1.00 21.83           H  
ATOM   2089  C   PRO A 137       0.166 -12.049  17.264  1.00 21.83           C  
ATOM   2090  CB  PRO A 137      -0.060 -14.488  17.605  1.00 21.83           C  
ATOM   2091  HB2 PRO A 137      -0.686 -14.806  16.771  1.00 21.83           H  
ATOM   2092  HB3 PRO A 137      -0.682 -14.156  18.437  1.00 21.83           H  
ATOM   2093  O   PRO A 137      -0.594 -11.811  16.352  1.00 21.83           O  
ATOM   2094  CG  PRO A 137       0.850 -15.605  18.081  1.00 21.83           C  
ATOM   2095  HG2 PRO A 137       0.354 -16.261  18.796  1.00 21.83           H  
ATOM   2096  HG3 PRO A 137       1.213 -16.171  17.222  1.00 21.83           H  
ATOM   2097  CD  PRO A 137       1.991 -14.844  18.709  1.00 21.83           C  
ATOM   2098  HD2 PRO A 137       1.754 -14.682  19.761  1.00 21.83           H  
ATOM   2099  HD3 PRO A 137       2.900 -15.433  18.590  1.00 21.83           H  
ATOM   2100  N   VAL A 138       0.254 -11.294  18.365  1.00 21.35           N  
ATOM   2101  H   VAL A 138       1.140 -11.326  18.850  1.00 21.35           H  
ATOM   2102  CA  VAL A 138      -0.815 -10.421  18.884  1.00 21.35           C  
ATOM   2103  HA  VAL A 138      -1.250 -10.956  19.729  1.00 21.35           H  
ATOM   2104  C   VAL A 138      -2.028 -10.303  17.978  1.00 21.35           C  
ATOM   2105  CB  VAL A 138      -0.281  -8.999  19.288  1.00 21.35           C  
ATOM   2106  HB  VAL A 138       0.081  -8.566  18.355  1.00 21.35           H  
ATOM   2107  O   VAL A 138      -2.239  -9.233  17.449  1.00 21.35           O  
ATOM   2108  CG1 VAL A 138      -1.282  -7.998  19.875  1.00 21.35           C  
ATOM   2109 HG11 VAL A 138      -1.104  -7.728  20.916  1.00 21.35           H  
ATOM   2110 HG12 VAL A 138      -2.293  -8.383  19.740  1.00 21.35           H  
ATOM   2111 HG13 VAL A 138      -1.180  -7.076  19.301  1.00 21.35           H  
ATOM   2112  CG2 VAL A 138       0.900  -8.897  20.246  1.00 21.35           C  
ATOM   2113 HG21 VAL A 138       0.636  -8.940  21.303  1.00 21.35           H  
ATOM   2114 HG22 VAL A 138       1.606  -9.677  19.960  1.00 21.35           H  
ATOM   2115 HG23 VAL A 138       1.397  -7.943  20.074  1.00 21.35           H  
ATOM   2116  N   ARG A 139      -2.868 -11.353  17.909  1.00 20.18           N  
ATOM   2117  H   ARG A 139      -2.508 -12.282  18.068  1.00 20.18           H  
ATOM   2118  CA  ARG A 139      -4.250 -11.199  17.454  1.00 20.18           C  
ATOM   2119  HA  ARG A 139      -4.291 -10.860  16.419  1.00 20.18           H  
ATOM   2120  C   ARG A 139      -4.837 -10.151  18.358  1.00 20.18           C  
ATOM   2121  CB  ARG A 139      -5.112 -12.459  17.617  1.00 20.18           C  
ATOM   2122  HB2 ARG A 139      -5.238 -12.704  18.672  1.00 20.18           H  
ATOM   2123  HB3 ARG A 139      -6.094 -12.202  17.220  1.00 20.18           H  
ATOM   2124  O   ARG A 139      -5.079 -10.432  19.539  1.00 20.18           O  
ATOM   2125  CG  ARG A 139      -4.618 -13.721  16.926  1.00 20.18           C  
ATOM   2126  HG2 ARG A 139      -4.260 -13.502  15.920  1.00 20.18           H  
ATOM   2127  HG3 ARG A 139      -3.799 -14.165  17.493  1.00 20.18           H  
ATOM   2128  CD  ARG A 139      -5.808 -14.679  16.880  1.00 20.18           C  
ATOM   2129  HD2 ARG A 139      -6.073 -14.965  17.898  1.00 20.18           H  
ATOM   2130  HD3 ARG A 139      -6.651 -14.163  16.419  1.00 20.18           H  
ATOM   2131  NE  ARG A 139      -5.503 -15.845  16.055  1.00 20.18           N  
ATOM   2132  HE  ARG A 139      -5.110 -15.597  15.159  1.00 20.18           H  
ATOM   2133  NH1 ARG A 139      -6.895 -17.334  17.114  1.00 20.18           N  
ATOM   2134 HH11 ARG A 139      -7.347 -18.237  17.127  1.00 20.18           H  
ATOM   2135 HH12 ARG A 139      -7.290 -16.552  17.616  1.00 20.18           H  
ATOM   2136  NH2 ARG A 139      -5.637 -18.005  15.391  1.00 20.18           N  
ATOM   2137 HH21 ARG A 139      -5.073 -17.729  14.600  1.00 20.18           H  
ATOM   2138 HH22 ARG A 139      -6.112 -18.896  15.390  1.00 20.18           H  
ATOM   2139  CZ  ARG A 139      -6.008 -17.053  16.196  1.00 20.18           C  
ATOM   2140  N   VAL A 140      -4.897  -8.912  17.955  1.00 19.22           N  
ATOM   2141  H   VAL A 140      -4.654  -8.723  16.994  1.00 19.22           H  
ATOM   2142  CA  VAL A 140      -5.938  -8.105  18.546  1.00 19.22           C  
ATOM   2143  HA  VAL A 140      -6.308  -8.521  19.484  1.00 19.22           H  
ATOM   2144  C   VAL A 140      -7.093  -8.265  17.553  1.00 19.22           C  
ATOM   2145  CB  VAL A 140      -5.383  -6.739  18.909  1.00 19.22           C  
ATOM   2146  HB  VAL A 140      -4.935  -6.415  17.970  1.00 19.22           H  
ATOM   2147  O   VAL A 140      -6.891  -8.742  16.444  1.00 19.22           O  
ATOM   2148  CG1 VAL A 140      -6.420  -5.846  19.612  1.00 19.22           C  
ATOM   2149 HG11 VAL A 140      -7.361  -5.834  19.063  1.00 19.22           H  
ATOM   2150 HG12 VAL A 140      -6.064  -4.817  19.655  1.00 19.22           H  
ATOM   2151 HG13 VAL A 140      -6.614  -6.213  20.620  1.00 19.22           H  
ATOM   2152  CG2 VAL A 140      -4.107  -6.616  19.713  1.00 19.22           C  
ATOM   2153 HG21 VAL A 140      -3.999  -5.607  20.110  1.00 19.22           H  
ATOM   2154 HG22 VAL A 140      -3.291  -6.746  19.002  1.00 19.22           H  
ATOM   2155 HG23 VAL A 140      -4.101  -7.343  20.525  1.00 19.22           H  
ATOM   2156  N   HIS A 141      -8.327  -8.107  18.007  1.00 17.65           N  
ATOM   2157  H   HIS A 141      -8.472  -7.587  18.861  1.00 17.65           H  
ATOM   2158  CA  HIS A 141      -9.519  -8.446  17.231  1.00 17.65           C  
ATOM   2159  HA  HIS A 141      -9.319  -9.239  16.510  1.00 17.65           H  
ATOM   2160  C   HIS A 141     -10.006  -7.209  16.483  1.00 17.65           C  
ATOM   2161  CB  HIS A 141     -10.614  -8.884  18.220  1.00 17.65           C  
ATOM   2162  HB2 HIS A 141     -11.584  -8.663  17.774  1.00 17.65           H  
ATOM   2163  HB3 HIS A 141     -10.555  -8.293  19.134  1.00 17.65           H  
ATOM   2164  O   HIS A 141     -10.383  -6.280  17.179  1.00 17.65           O  
ATOM   2165  CG  HIS A 141     -10.622 -10.344  18.564  1.00 17.65           C  
ATOM   2166  CD2 HIS A 141      -9.917 -10.986  19.546  1.00 17.65           C  
ATOM   2167  HD2 HIS A 141      -9.204 -10.525  20.213  1.00 17.65           H  
ATOM   2168  ND1 HIS A 141     -11.438 -11.275  17.973  1.00 17.65           N  
ATOM   2169  HD1 HIS A 141     -12.074 -11.099  17.209  1.00 17.65           H  
ATOM   2170  CE1 HIS A 141     -11.233 -12.452  18.580  1.00 17.65           C  
ATOM   2171  HE1 HIS A 141     -11.737 -13.372  18.323  1.00 17.65           H  
ATOM   2172  NE2 HIS A 141     -10.306 -12.332  19.548  1.00 17.65           N  
ATOM   2173  N   PHE A 142     -10.083  -7.205  15.143  1.00 17.81           N  
ATOM   2174  H   PHE A 142      -9.645  -7.964  14.640  1.00 17.81           H  
ATOM   2175  CA  PHE A 142     -10.801  -6.208  14.327  1.00 17.81           C  
ATOM   2176  HA  PHE A 142     -10.797  -5.259  14.863  1.00 17.81           H  
ATOM   2177  C   PHE A 142     -12.219  -6.594  14.519  1.00 17.81           C  
ATOM   2178  CB  PHE A 142     -10.301  -5.880  12.844  1.00 17.81           C  
ATOM   2179  HB2 PHE A 142     -11.140  -6.054  12.169  1.00 17.81           H  
ATOM   2180  HB3 PHE A 142      -9.557  -6.615  12.537  1.00 17.81           H  
ATOM   2181  O   PHE A 142     -12.870  -7.157  13.648  1.00 17.81           O  
ATOM   2182  CG  PHE A 142      -9.778  -4.435  12.491  1.00 17.81           C  
ATOM   2183  CD1 PHE A 142     -10.653  -3.349  12.360  1.00 17.81           C  
ATOM   2184  HD1 PHE A 142     -11.709  -3.515  12.515  1.00 17.81           H  
ATOM   2185  CD2 PHE A 142      -8.408  -4.125  12.350  1.00 17.81           C  
ATOM   2186  HD2 PHE A 142      -7.694  -4.931  12.427  1.00 17.81           H  
ATOM   2187  CE1 PHE A 142     -10.184  -2.036  12.167  1.00 17.81           C  
ATOM   2188  HE1 PHE A 142     -10.899  -1.228  12.125  1.00 17.81           H  
ATOM   2189  CE2 PHE A 142      -7.941  -2.835  12.066  1.00 17.81           C  
ATOM   2190  HE2 PHE A 142      -6.906  -2.639  11.828  1.00 17.81           H  
ATOM   2191  CZ  PHE A 142      -8.830  -1.775  11.989  1.00 17.81           C  
ATOM   2192  HZ  PHE A 142      -8.516  -0.784  11.696  1.00 17.81           H  
ATOM   2193  N   ALA A 143     -12.688  -6.292  15.731  1.00 18.50           N  
ATOM   2194  H   ALA A 143     -12.010  -5.893  16.365  1.00 18.50           H  
ATOM   2195  CA  ALA A 143     -14.023  -5.832  15.943  1.00 18.50           C  
ATOM   2196  HA  ALA A 143     -14.739  -6.567  15.577  1.00 18.50           H  
ATOM   2197  C   ALA A 143     -14.142  -4.560  15.106  1.00 18.50           C  
ATOM   2198  CB  ALA A 143     -14.229  -5.610  17.449  1.00 18.50           C  
ATOM   2199  HB1 ALA A 143     -15.231  -5.218  17.623  1.00 18.50           H  
ATOM   2200  HB2 ALA A 143     -13.498  -4.891  17.820  1.00 18.50           H  
ATOM   2201  HB3 ALA A 143     -14.111  -6.553  17.982  1.00 18.50           H  
ATOM   2202  O   ALA A 143     -14.170  -3.458  15.637  1.00 18.50           O  
ATOM   2203  N   SER A 144     -14.198  -4.735  13.779  1.00 19.16           N  
ATOM   2204  H   SER A 144     -14.067  -5.672  13.426  1.00 19.16           H  
ATOM   2205  CA  SER A 144     -14.720  -3.730  12.881  1.00 19.16           C  
ATOM   2206  HA  SER A 144     -14.032  -2.886  12.847  1.00 19.16           H  
ATOM   2207  C   SER A 144     -16.065  -3.355  13.490  1.00 19.16           C  
ATOM   2208  CB  SER A 144     -14.894  -4.288  11.472  1.00 19.16           C  
ATOM   2209  HB2 SER A 144     -15.602  -5.117  11.482  1.00 19.16           H  
ATOM   2210  HB3 SER A 144     -13.933  -4.639  11.097  1.00 19.16           H  
ATOM   2211  O   SER A 144     -16.963  -4.199  13.562  1.00 19.16           O  
ATOM   2212  OG  SER A 144     -15.377  -3.249  10.641  1.00 19.16           O  
ATOM   2213  HG  SER A 144     -15.601  -3.631   9.790  1.00 19.16           H  
ATOM   2214  N   PRO A 145     -16.189  -2.155  14.070  1.00 18.30           N  
ATOM   2215  CA  PRO A 145     -17.246  -1.910  15.032  1.00 18.30           C  
ATOM   2216  HA  PRO A 145     -17.350  -2.769  15.695  1.00 18.30           H  
ATOM   2217  C   PRO A 145     -18.588  -1.673  14.354  1.00 18.30           C  
ATOM   2218  CB  PRO A 145     -16.777  -0.707  15.848  1.00 18.30           C  
ATOM   2219  HB2 PRO A 145     -16.178  -1.056  16.689  1.00 18.30           H  
ATOM   2220  HB3 PRO A 145     -17.603  -0.090  16.203  1.00 18.30           H  
ATOM   2221  O   PRO A 145     -19.578  -1.516  15.065  1.00 18.30           O  
ATOM   2222  CG  PRO A 145     -15.880   0.051  14.873  1.00 18.30           C  
ATOM   2223  HG2 PRO A 145     -16.492   0.678  14.226  1.00 18.30           H  
ATOM   2224  HG3 PRO A 145     -15.133   0.650  15.394  1.00 18.30           H  
ATOM   2225  CD  PRO A 145     -15.236  -1.057  14.048  1.00 18.30           C  
ATOM   2226  HD2 PRO A 145     -15.058  -0.715  13.029  1.00 18.30           H  
ATOM   2227  HD3 PRO A 145     -14.294  -1.349  14.511  1.00 18.30           H  
ATOM   2228  N   LEU A 146     -18.657  -1.620  13.013  1.00 19.40           N  
ATOM   2229  H   LEU A 146     -17.822  -1.831  12.486  1.00 19.40           H  
ATOM   2230  CA  LEU A 146     -19.924  -1.521  12.291  1.00 19.40           C  
ATOM   2231  HA  LEU A 146     -20.550  -0.808  12.827  1.00 19.40           H  
ATOM   2232  C   LEU A 146     -20.683  -2.853  12.374  1.00 19.40           C  
ATOM   2233  CB  LEU A 146     -19.728  -0.965  10.868  1.00 19.40           C  
ATOM   2234  HB2 LEU A 146     -18.869  -1.459  10.414  1.00 19.40           H  
ATOM   2235  HB3 LEU A 146     -20.602  -1.210  10.265  1.00 19.40           H  
ATOM   2236  O   LEU A 146     -20.860  -3.592  11.418  1.00 19.40           O  
ATOM   2237  CG  LEU A 146     -19.535   0.566  10.829  1.00 19.40           C  
ATOM   2238  HG  LEU A 146     -18.746   0.848  11.526  1.00 19.40           H  
ATOM   2239  CD1 LEU A 146     -19.109   0.998   9.428  1.00 19.40           C  
ATOM   2240 HD11 LEU A 146     -18.185   0.492   9.148  1.00 19.40           H  
ATOM   2241 HD12 LEU A 146     -18.942   2.075   9.402  1.00 19.40           H  
ATOM   2242 HD13 LEU A 146     -19.882   0.741   8.705  1.00 19.40           H  
ATOM   2243  CD2 LEU A 146     -20.814   1.336  11.186  1.00 19.40           C  
ATOM   2244 HD21 LEU A 146     -20.652   2.403  11.033  1.00 19.40           H  
ATOM   2245 HD22 LEU A 146     -21.073   1.183  12.233  1.00 19.40           H  
ATOM   2246 HD23 LEU A 146     -21.636   1.011  10.548  1.00 19.40           H  
ATOM   2247  N   HIS A 147     -21.189  -3.086  13.578  1.00 19.71           N  
ATOM   2248  H   HIS A 147     -20.847  -2.472  14.304  1.00 19.71           H  
ATOM   2249  CA  HIS A 147     -22.281  -3.951  13.971  1.00 19.71           C  
ATOM   2250  HA  HIS A 147     -22.142  -4.944  13.544  1.00 19.71           H  
ATOM   2251  C   HIS A 147     -23.645  -3.423  13.517  1.00 19.71           C  
ATOM   2252  CB  HIS A 147     -22.269  -4.011  15.515  1.00 19.71           C  
ATOM   2253  HB2 HIS A 147     -21.921  -3.063  15.925  1.00 19.71           H  
ATOM   2254  HB3 HIS A 147     -23.275  -4.160  15.908  1.00 19.71           H  
ATOM   2255  O   HIS A 147     -24.652  -3.969  13.970  1.00 19.71           O  
ATOM   2256  CG  HIS A 147     -21.453  -5.131  16.079  1.00 19.71           C  
ATOM   2257  CD2 HIS A 147     -20.373  -5.024  16.910  1.00 19.71           C  
ATOM   2258  HD2 HIS A 147     -19.912  -4.105  17.240  1.00 19.71           H  
ATOM   2259  ND1 HIS A 147     -21.740  -6.467  15.941  1.00 19.71           N  
ATOM   2260  HD1 HIS A 147     -22.470  -6.860  15.364  1.00 19.71           H  
ATOM   2261  CE1 HIS A 147     -20.847  -7.155  16.668  1.00 19.71           C  
ATOM   2262  HE1 HIS A 147     -20.804  -8.232  16.742  1.00 19.71           H  
ATOM   2263  NE2 HIS A 147     -20.003  -6.319  17.290  1.00 19.71           N  
ATOM   2264  N   VAL A 148     -23.745  -2.332  12.739  1.00 18.18           N  
ATOM   2265  H   VAL A 148     -22.930  -1.953  12.279  1.00 18.18           H  
ATOM   2266  CA  VAL A 148     -25.073  -1.760  12.495  1.00 18.18           C  
ATOM   2267  HA  VAL A 148     -25.543  -1.641  13.471  1.00 18.18           H  
ATOM   2268  C   VAL A 148     -25.912  -2.754  11.706  1.00 18.18           C  
ATOM   2269  CB  VAL A 148     -25.099  -0.360  11.862  1.00 18.18           C  
ATOM   2270  HB  VAL A 148     -24.655  -0.388  10.867  1.00 18.18           H  
ATOM   2271  O   VAL A 148     -25.721  -2.989  10.518  1.00 18.18           O  
ATOM   2272  CG1 VAL A 148     -26.550   0.145  11.773  1.00 18.18           C  
ATOM   2273 HG11 VAL A 148     -27.108  -0.444  11.045  1.00 18.18           H  
ATOM   2274 HG12 VAL A 148     -26.557   1.179  11.426  1.00 18.18           H  
ATOM   2275 HG13 VAL A 148     -27.042   0.091  12.744  1.00 18.18           H  
ATOM   2276  CG2 VAL A 148     -24.328   0.642  12.730  1.00 18.18           C  
ATOM   2277 HG21 VAL A 148     -24.772   0.703  13.724  1.00 18.18           H  
ATOM   2278 HG22 VAL A 148     -23.287   0.334  12.819  1.00 18.18           H  
ATOM   2279 HG23 VAL A 148     -24.353   1.626  12.262  1.00 18.18           H  
ATOM   2280  N   ALA A 149     -26.894  -3.293  12.414  1.00 19.08           N  
ATOM   2281  H   ALA A 149     -26.850  -3.176  13.416  1.00 19.08           H  
ATOM   2282  CA  ALA A 149     -28.095  -3.865  11.868  1.00 19.08           C  
ATOM   2283  HA  ALA A 149     -27.849  -4.609  11.111  1.00 19.08           H  
ATOM   2284  C   ALA A 149     -28.909  -2.733  11.230  1.00 19.08           C  
ATOM   2285  CB  ALA A 149     -28.835  -4.528  13.043  1.00 19.08           C  
ATOM   2286  HB1 ALA A 149     -28.223  -5.331  13.454  1.00 19.08           H  
ATOM   2287  HB2 ALA A 149     -29.775  -4.947  12.684  1.00 19.08           H  
ATOM   2288  HB3 ALA A 149     -29.045  -3.798  13.824  1.00 19.08           H  
ATOM   2289  O   ALA A 149     -29.713  -2.104  11.923  1.00 19.08           O  
ATOM   2290  N   TRP A 150     -28.741  -2.446   9.933  1.00 18.07           N  
ATOM   2291  H   TRP A 150     -28.029  -2.915   9.392  1.00 18.07           H  
ATOM   2292  CA  TRP A 150     -29.844  -1.773   9.251  1.00 18.07           C  
ATOM   2293  HA  TRP A 150     -30.207  -0.973   9.896  1.00 18.07           H  
ATOM   2294  C   TRP A 150     -30.982  -2.785   9.097  1.00 18.07           C  
ATOM   2295  CB  TRP A 150     -29.468  -1.068   7.949  1.00 18.07           C  
ATOM   2296  HB2 TRP A 150     -28.598  -0.435   8.120  1.00 18.07           H  
ATOM   2297  HB3 TRP A 150     -29.210  -1.806   7.189  1.00 18.07           H  
ATOM   2298  O   TRP A 150     -30.963  -3.662   8.237  1.00 18.07           O  
ATOM   2299  CG  TRP A 150     -30.601  -0.211   7.461  1.00 18.07           C  
ATOM   2300  CD1 TRP A 150     -30.951   0.998   7.961  1.00 18.07           C  
ATOM   2301  HD1 TRP A 150     -30.423   1.513   8.750  1.00 18.07           H  
ATOM   2302  CD2 TRP A 150     -31.594  -0.512   6.433  1.00 18.07           C  
ATOM   2303  CE2 TRP A 150     -32.531   0.563   6.373  1.00 18.07           C  
ATOM   2304  CE3 TRP A 150     -31.797  -1.588   5.544  1.00 18.07           C  
ATOM   2305  HE3 TRP A 150     -31.108  -2.420   5.560  1.00 18.07           H  
ATOM   2306  NE1 TRP A 150     -32.088   1.458   7.323  1.00 18.07           N  
ATOM   2307  HE1 TRP A 150     -32.526   2.345   7.526  1.00 18.07           H  
ATOM   2308  CH2 TRP A 150     -33.777  -0.508   4.600  1.00 18.07           C  
ATOM   2309  HH2 TRP A 150     -34.592  -0.513   3.892  1.00 18.07           H  
ATOM   2310  CZ2 TRP A 150     -33.614   0.573   5.482  1.00 18.07           C  
ATOM   2311  HZ2 TRP A 150     -34.300   1.407   5.463  1.00 18.07           H  
ATOM   2312  CZ3 TRP A 150     -32.867  -1.580   4.630  1.00 18.07           C  
ATOM   2313  HZ3 TRP A 150     -32.988  -2.404   3.942  1.00 18.07           H  
ATOM   2314  N   ARG A 151     -31.937  -2.688  10.023  1.00 16.05           N  
ATOM   2315  H   ARG A 151     -31.787  -1.990  10.737  1.00 16.05           H  
ATOM   2316  CA  ARG A 151     -33.273  -3.269   9.939  1.00 16.05           C  
ATOM   2317  HA  ARG A 151     -33.257  -4.227   9.421  1.00 16.05           H  
ATOM   2318  C   ARG A 151     -34.165  -2.306   9.148  1.00 16.05           C  
ATOM   2319  CB  ARG A 151     -33.839  -3.441  11.368  1.00 16.05           C  
ATOM   2320  HB2 ARG A 151     -34.922  -3.321  11.350  1.00 16.05           H  
ATOM   2321  HB3 ARG A 151     -33.461  -2.643  12.007  1.00 16.05           H  
ATOM   2322  O   ARG A 151     -34.386  -1.193   9.629  1.00 16.05           O  
ATOM   2323  CG  ARG A 151     -33.520  -4.795  12.010  1.00 16.05           C  
ATOM   2324  HG2 ARG A 151     -32.451  -4.850  12.215  1.00 16.05           H  
ATOM   2325  HG3 ARG A 151     -33.802  -5.600  11.330  1.00 16.05           H  
ATOM   2326  CD  ARG A 151     -34.319  -4.930  13.314  1.00 16.05           C  
ATOM   2327  HD2 ARG A 151     -35.375  -5.006  13.057  1.00 16.05           H  
ATOM   2328  HD3 ARG A 151     -34.166  -4.030  13.910  1.00 16.05           H  
ATOM   2329  NE  ARG A 151     -33.904  -6.107  14.100  1.00 16.05           N  
ATOM   2330  HE  ARG A 151     -33.144  -6.651  13.717  1.00 16.05           H  
ATOM   2331  NH1 ARG A 151     -35.496  -5.926  15.742  1.00 16.05           N  
ATOM   2332 HH11 ARG A 151     -35.955  -6.285  16.567  1.00 16.05           H  
ATOM   2333 HH12 ARG A 151     -35.917  -5.179  15.209  1.00 16.05           H  
ATOM   2334  NH2 ARG A 151     -33.979  -7.561  15.853  1.00 16.05           N  
ATOM   2335 HH21 ARG A 151     -34.427  -7.893  16.694  1.00 16.05           H  
ATOM   2336 HH22 ARG A 151     -33.197  -8.063  15.456  1.00 16.05           H  
ATOM   2337  CZ  ARG A 151     -34.459  -6.524  15.224  1.00 16.05           C  
ATOM   2338  N   PRO A 152     -34.810  -2.734   8.057  1.00 18.02           N  
ATOM   2339  CA  PRO A 152     -36.257  -2.667   8.052  1.00 18.02           C  
ATOM   2340  HA  PRO A 152     -36.552  -1.624   8.169  1.00 18.02           H  
ATOM   2341  C   PRO A 152     -36.837  -3.536   9.195  1.00 18.02           C  
ATOM   2342  CB  PRO A 152     -36.721  -3.187   6.687  1.00 18.02           C  
ATOM   2343  HB2 PRO A 152     -37.404  -4.029   6.804  1.00 18.02           H  
ATOM   2344  HB3 PRO A 152     -37.206  -2.393   6.118  1.00 18.02           H  
ATOM   2345  O   PRO A 152     -36.181  -4.480   9.650  1.00 18.02           O  
ATOM   2346  CG  PRO A 152     -35.446  -3.644   5.976  1.00 18.02           C  
ATOM   2347  HG2 PRO A 152     -35.174  -2.905   5.222  1.00 18.02           H  
ATOM   2348  HG3 PRO A 152     -35.577  -4.621   5.511  1.00 18.02           H  
ATOM   2349  CD  PRO A 152     -34.374  -3.693   7.066  1.00 18.02           C  
ATOM   2350  HD2 PRO A 152     -33.393  -3.440   6.664  1.00 18.02           H  
ATOM   2351  HD3 PRO A 152     -34.353  -4.690   7.506  1.00 18.02           H  
ATOM   2352  N   PRO A 153     -38.045  -3.209   9.674  1.00 19.54           N  
ATOM   2353  CA  PRO A 153     -38.860  -4.082  10.525  1.00 19.54           C  
ATOM   2354  HA  PRO A 153     -38.342  -4.278  11.464  1.00 19.54           H  
ATOM   2355  C   PRO A 153     -39.190  -5.448   9.895  1.00 19.54           C  
ATOM   2356  CB  PRO A 153     -40.137  -3.279  10.799  1.00 19.54           C  
ATOM   2357  HB2 PRO A 153     -41.013  -3.921  10.903  1.00 19.54           H  
ATOM   2358  HB3 PRO A 153     -40.000  -2.679  11.698  1.00 19.54           H  
ATOM   2359  O   PRO A 153     -39.064  -5.581   8.657  1.00 19.54           O  
ATOM   2360  CG  PRO A 153     -40.253  -2.360   9.587  1.00 19.54           C  
ATOM   2361  HG2 PRO A 153     -40.704  -2.906   8.758  1.00 19.54           H  
ATOM   2362  HG3 PRO A 153     -40.824  -1.459   9.812  1.00 19.54           H  
ATOM   2363  CD  PRO A 153     -38.805  -2.045   9.258  1.00 19.54           C  
ATOM   2364  HD2 PRO A 153     -38.723  -1.855   8.188  1.00 19.54           H  
ATOM   2365  HD3 PRO A 153     -38.475  -1.175   9.826  1.00 19.54           H  
ATOM   2366  OXT PRO A 153     -39.605  -6.318  10.696  1.00 19.54           O  
TER    2367      PRO A 153                                                       
ATOM   2367  N   MET B   1       8.955  40.638  10.070  1.00 31.43           N  
ATOM   2368  H   MET B   1       8.554  41.178  10.823  1.00 31.43           H  
ATOM   2369  H2  MET B   1       9.955  40.780  10.086  1.00 31.43           H  
ATOM   2370  H3  MET B   1       8.585  40.946   9.182  1.00 31.43           H  
ATOM   2371  CA  MET B   1       8.698  39.197  10.277  1.00 31.43           C  
ATOM   2372  HA  MET B   1       7.631  39.002  10.389  1.00 31.43           H  
ATOM   2373  C   MET B   1       9.400  38.837  11.573  1.00 31.43           C  
ATOM   2374  CB  MET B   1       9.246  38.381   9.091  1.00 31.43           C  
ATOM   2375  HB2 MET B   1       9.262  37.324   9.357  1.00 31.43           H  
ATOM   2376  HB3 MET B   1      10.268  38.694   8.880  1.00 31.43           H  
ATOM   2377  O   MET B   1      10.562  39.196  11.682  1.00 31.43           O  
ATOM   2378  CG  MET B   1       8.389  38.551   7.826  1.00 31.43           C  
ATOM   2379  HG2 MET B   1       7.455  38.006   7.966  1.00 31.43           H  
ATOM   2380  HG3 MET B   1       8.153  39.604   7.679  1.00 31.43           H  
ATOM   2381  SD  MET B   1       9.192  37.955   6.316  1.00 31.43           S  
ATOM   2382  CE  MET B   1       7.791  37.938   5.163  1.00 31.43           C  
ATOM   2383  HE1 MET B   1       7.378  38.942   5.065  1.00 31.43           H  
ATOM   2384  HE2 MET B   1       8.133  37.595   4.186  1.00 31.43           H  
ATOM   2385  HE3 MET B   1       7.020  37.258   5.528  1.00 31.43           H  
ATOM   2386  N   SER B   2       8.716  38.287  12.582  1.00 37.30           N  
ATOM   2387  H   SER B   2       7.779  37.934  12.447  1.00 37.30           H  
ATOM   2388  CA  SER B   2       9.411  37.791  13.786  1.00 37.30           C  
ATOM   2389  HA  SER B   2       9.950  38.607  14.268  1.00 37.30           H  
ATOM   2390  C   SER B   2      10.426  36.720  13.383  1.00 37.30           C  
ATOM   2391  CB  SER B   2       8.398  37.206  14.780  1.00 37.30           C  
ATOM   2392  HB2 SER B   2       7.772  38.012  15.163  1.00 37.30           H  
ATOM   2393  HB3 SER B   2       8.921  36.745  15.618  1.00 37.30           H  
ATOM   2394  O   SER B   2      10.249  36.135  12.312  1.00 37.30           O  
ATOM   2395  OG  SER B   2       7.571  36.246  14.145  1.00 37.30           O  
ATOM   2396  HG  SER B   2       8.066  35.426  14.080  1.00 37.30           H  
ATOM   2397  N   ASP B   3      11.435  36.437  14.212  1.00 37.40           N  
ATOM   2398  H   ASP B   3      11.588  36.977  15.051  1.00 37.40           H  
ATOM   2399  CA  ASP B   3      12.301  35.273  13.998  1.00 37.40           C  
ATOM   2400  HA  ASP B   3      12.850  35.395  13.065  1.00 37.40           H  
ATOM   2401  C   ASP B   3      11.408  34.034  13.869  1.00 37.40           C  
ATOM   2402  CB  ASP B   3      13.314  35.102  15.148  1.00 37.40           C  
ATOM   2403  HB2 ASP B   3      12.807  35.247  16.102  1.00 37.40           H  
ATOM   2404  HB3 ASP B   3      13.691  34.079  15.123  1.00 37.40           H  
ATOM   2405  O   ASP B   3      10.840  33.542  14.843  1.00 37.40           O  
ATOM   2406  CG  ASP B   3      14.527  36.035  15.058  1.00 37.40           C  
ATOM   2407  OD1 ASP B   3      14.841  36.481  13.931  1.00 37.40           O  
ATOM   2408  OD2 ASP B   3      15.135  36.283  16.120  1.00 37.40           O  
ATOM   2409  N   SER B   4      11.193  33.572  12.638  1.00 41.19           N  
ATOM   2410  H   SER B   4      11.582  34.081  11.857  1.00 41.19           H  
ATOM   2411  CA  SER B   4      10.576  32.284  12.382  1.00 41.19           C  
ATOM   2412  HA  SER B   4       9.617  32.215  12.896  1.00 41.19           H  
ATOM   2413  C   SER B   4      11.546  31.270  12.964  1.00 41.19           C  
ATOM   2414  CB  SER B   4      10.368  32.081  10.873  1.00 41.19           C  
ATOM   2415  HB2 SER B   4       9.642  32.807  10.505  1.00 41.19           H  
ATOM   2416  HB3 SER B   4       9.981  31.077  10.698  1.00 41.19           H  
ATOM   2417  O   SER B   4      12.609  31.064  12.373  1.00 41.19           O  
ATOM   2418  OG  SER B   4      11.587  32.243  10.171  1.00 41.19           O  
ATOM   2419  HG  SER B   4      12.258  31.826  10.717  1.00 41.19           H  
ATOM   2420  N   GLU B   5      11.241  30.719  14.142  1.00 51.03           N  
ATOM   2421  H   GLU B   5      10.451  31.078  14.660  1.00 51.03           H  
ATOM   2422  CA  GLU B   5      12.061  29.682  14.769  1.00 51.03           C  
ATOM   2423  HA  GLU B   5      12.985  30.125  15.142  1.00 51.03           H  
ATOM   2424  C   GLU B   5      12.403  28.645  13.695  1.00 51.03           C  
ATOM   2425  CB  GLU B   5      11.323  29.018  15.946  1.00 51.03           C  
ATOM   2426  HB2 GLU B   5      11.825  28.079  16.180  1.00 51.03           H  
ATOM   2427  HB3 GLU B   5      10.299  28.794  15.646  1.00 51.03           H  
ATOM   2428  O   GLU B   5      11.513  27.990  13.146  1.00 51.03           O  
ATOM   2429  CG  GLU B   5      11.324  29.882  17.216  1.00 51.03           C  
ATOM   2430  HG2 GLU B   5      12.358  30.109  17.477  1.00 51.03           H  
ATOM   2431  HG3 GLU B   5      10.815  30.821  17.003  1.00 51.03           H  
ATOM   2432  CD  GLU B   5      10.627  29.189  18.404  1.00 51.03           C  
ATOM   2433  OE1 GLU B   5      11.105  29.374  19.544  1.00 51.03           O  
ATOM   2434  OE2 GLU B   5       9.601  28.501  18.176  1.00 51.03           O  
ATOM   2435  N   LYS B   6      13.688  28.583  13.305  1.00 73.84           N  
ATOM   2436  H   LYS B   6      14.342  29.214  13.744  1.00 73.84           H  
ATOM   2437  CA  LYS B   6      14.156  27.691  12.241  1.00 73.84           C  
ATOM   2438  HA  LYS B   6      13.669  27.970  11.306  1.00 73.84           H  
ATOM   2439  C   LYS B   6      13.713  26.286  12.611  1.00 73.84           C  
ATOM   2440  CB  LYS B   6      15.687  27.749  12.083  1.00 73.84           C  
ATOM   2441  HB2 LYS B   6      16.051  26.749  11.844  1.00 73.84           H  
ATOM   2442  HB3 LYS B   6      16.145  28.048  13.025  1.00 73.84           H  
ATOM   2443  O   LYS B   6      14.159  25.758  13.628  1.00 73.84           O  
ATOM   2444  CG  LYS B   6      16.141  28.684  10.954  1.00 73.84           C  
ATOM   2445  HG2 LYS B   6      15.799  29.698  11.163  1.00 73.84           H  
ATOM   2446  HG3 LYS B   6      15.705  28.348  10.013  1.00 73.84           H  
ATOM   2447  CD  LYS B   6      17.673  28.668  10.840  1.00 73.84           C  
ATOM   2448  HD2 LYS B   6      18.012  27.642  10.698  1.00 73.84           H  
ATOM   2449  HD3 LYS B   6      18.096  29.056  11.767  1.00 73.84           H  
ATOM   2450  CE  LYS B   6      18.140  29.526   9.659  1.00 73.84           C  
ATOM   2451  HE2 LYS B   6      17.737  29.102   8.740  1.00 73.84           H  
ATOM   2452  HE3 LYS B   6      17.723  30.527   9.774  1.00 73.84           H  
ATOM   2453  NZ  LYS B   6      19.622  29.597   9.590  1.00 73.84           N  
ATOM   2454  HZ1 LYS B   6      19.993  30.015  10.431  1.00 73.84           H  
ATOM   2455  HZ2 LYS B   6      20.018  28.674   9.487  1.00 73.84           H  
ATOM   2456  HZ3 LYS B   6      19.912  30.160   8.803  1.00 73.84           H  
ATOM   2457  N   LEU B   7      12.844  25.704  11.785  1.00 87.68           N  
ATOM   2458  H   LEU B   7      12.444  26.265  11.047  1.00 87.68           H  
ATOM   2459  CA  LEU B   7      12.350  24.349  11.975  1.00 87.68           C  
ATOM   2460  HA  LEU B   7      11.803  24.313  12.917  1.00 87.68           H  
ATOM   2461  C   LEU B   7      13.551  23.403  12.049  1.00 87.68           C  
ATOM   2462  CB  LEU B   7      11.400  24.001  10.817  1.00 87.68           C  
ATOM   2463  HB2 LEU B   7      11.968  24.016   9.886  1.00 87.68           H  
ATOM   2464  HB3 LEU B   7      10.628  24.768  10.748  1.00 87.68           H  
ATOM   2465  O   LEU B   7      14.189  23.110  11.037  1.00 87.68           O  
ATOM   2466  CG  LEU B   7      10.721  22.628  10.963  1.00 87.68           C  
ATOM   2467  HG  LEU B   7      11.467  21.856  11.147  1.00 87.68           H  
ATOM   2468  CD1 LEU B   7       9.702  22.622  12.105  1.00 87.68           C  
ATOM   2469 HD11 LEU B   7       8.980  23.427  11.971  1.00 87.68           H  
ATOM   2470 HD12 LEU B   7      10.206  22.753  13.062  1.00 87.68           H  
ATOM   2471 HD13 LEU B   7       9.171  21.670  12.123  1.00 87.68           H  
ATOM   2472  CD2 LEU B   7       9.998  22.302   9.659  1.00 87.68           C  
ATOM   2473 HD21 LEU B   7       9.470  21.354   9.763  1.00 87.68           H  
ATOM   2474 HD22 LEU B   7       9.277  23.082   9.419  1.00 87.68           H  
ATOM   2475 HD23 LEU B   7      10.721  22.214   8.848  1.00 87.68           H  
ATOM   2476  N   ASN B   8      13.887  22.966  13.261  1.00 94.67           N  
ATOM   2477  H   ASN B   8      13.391  23.337  14.059  1.00 94.67           H  
ATOM   2478  CA  ASN B   8      15.047  22.122  13.497  1.00 94.67           C  
ATOM   2479  HA  ASN B   8      15.837  22.416  12.805  1.00 94.67           H  
ATOM   2480  C   ASN B   8      14.685  20.670  13.173  1.00 94.67           C  
ATOM   2481  CB  ASN B   8      15.586  22.356  14.916  1.00 94.67           C  
ATOM   2482  HB2 ASN B   8      14.866  22.002  15.654  1.00 94.67           H  
ATOM   2483  HB3 ASN B   8      15.739  23.425  15.063  1.00 94.67           H  
ATOM   2484  O   ASN B   8      14.387  19.866  14.058  1.00 94.67           O  
ATOM   2485  CG  ASN B   8      16.911  21.645  15.137  1.00 94.67           C  
ATOM   2486  ND2 ASN B   8      17.645  22.018  16.158  1.00 94.67           N  
ATOM   2487 HD21 ASN B   8      18.547  21.572  16.239  1.00 94.67           H  
ATOM   2488 HD22 ASN B   8      17.351  22.782  16.749  1.00 94.67           H  
ATOM   2489  OD1 ASN B   8      17.307  20.742  14.419  1.00 94.67           O  
ATOM   2490  N   LEU B   9      14.673  20.364  11.874  1.00 96.78           N  
ATOM   2491  H   LEU B   9      14.847  21.116  11.222  1.00 96.78           H  
ATOM   2492  CA  LEU B   9      14.298  19.056  11.341  1.00 96.78           C  
ATOM   2493  HA  LEU B   9      13.257  18.853  11.594  1.00 96.78           H  
ATOM   2494  C   LEU B   9      15.128  17.923  11.945  1.00 96.78           C  
ATOM   2495  CB  LEU B   9      14.463  19.068   9.813  1.00 96.78           C  
ATOM   2496  HB2 LEU B   9      15.446  19.475   9.577  1.00 96.78           H  
ATOM   2497  HB3 LEU B   9      14.436  18.044   9.440  1.00 96.78           H  
ATOM   2498  O   LEU B   9      14.560  16.892  12.287  1.00 96.78           O  
ATOM   2499  CG  LEU B   9      13.376  19.877   9.090  1.00 96.78           C  
ATOM   2500  HG  LEU B   9      13.218  20.823   9.607  1.00 96.78           H  
ATOM   2501  CD1 LEU B   9      13.839  20.190   7.672  1.00 96.78           C  
ATOM   2502 HD11 LEU B   9      14.835  20.630   7.690  1.00 96.78           H  
ATOM   2503 HD12 LEU B   9      13.161  20.925   7.237  1.00 96.78           H  
ATOM   2504 HD13 LEU B   9      13.856  19.283   7.067  1.00 96.78           H  
ATOM   2505  CD2 LEU B   9      12.050  19.113   9.027  1.00 96.78           C  
ATOM   2506 HD21 LEU B   9      12.190  18.157   8.522  1.00 96.78           H  
ATOM   2507 HD22 LEU B   9      11.666  18.935  10.032  1.00 96.78           H  
ATOM   2508 HD23 LEU B   9      11.315  19.698   8.474  1.00 96.78           H  
ATOM   2509  N   ASP B  10      16.436  18.115  12.131  1.00 96.28           N  
ATOM   2510  H   ASP B  10      16.857  18.985  11.837  1.00 96.28           H  
ATOM   2511  CA  ASP B  10      17.303  17.089  12.719  1.00 96.28           C  
ATOM   2512  HA  ASP B  10      17.183  16.163  12.156  1.00 96.28           H  
ATOM   2513  C   ASP B  10      16.917  16.771  14.168  1.00 96.28           C  
ATOM   2514  CB  ASP B  10      18.774  17.522  12.625  1.00 96.28           C  
ATOM   2515  HB2 ASP B  10      19.381  16.827  13.204  1.00 96.28           H  
ATOM   2516  HB3 ASP B  10      18.888  18.514  13.062  1.00 96.28           H  
ATOM   2517  O   ASP B  10      16.842  15.602  14.541  1.00 96.28           O  
ATOM   2518  CG  ASP B  10      19.291  17.517  11.186  1.00 96.28           C  
ATOM   2519  OD1 ASP B  10      18.946  16.567  10.442  1.00 96.28           O  
ATOM   2520  OD2 ASP B  10      20.023  18.456  10.822  1.00 96.28           O  
ATOM   2521  N   SER B  11      16.584  17.787  14.973  1.00 96.12           N  
ATOM   2522  H   SER B  11      16.655  18.725  14.604  1.00 96.12           H  
ATOM   2523  CA  SER B  11      16.075  17.588  16.339  1.00 96.12           C  
ATOM   2524  HA  SER B  11      16.775  16.957  16.888  1.00 96.12           H  
ATOM   2525  C   SER B  11      14.710  16.893  16.367  1.00 96.12           C  
ATOM   2526  CB  SER B  11      15.981  18.938  17.052  1.00 96.12           C  
ATOM   2527  HB2 SER B  11      15.400  19.629  16.441  1.00 96.12           H  
ATOM   2528  HB3 SER B  11      16.986  19.340  17.183  1.00 96.12           H  
ATOM   2529  O   SER B  11      14.461  16.045  17.227  1.00 96.12           O  
ATOM   2530  OG  SER B  11      15.347  18.814  18.315  1.00 96.12           O  
ATOM   2531  HG  SER B  11      15.780  19.414  18.928  1.00 96.12           H  
ATOM   2532  N   ILE B  12      13.811  17.250  15.444  1.00 97.26           N  
ATOM   2533  H   ILE B  12      14.073  17.961  14.776  1.00 97.26           H  
ATOM   2534  CA  ILE B  12      12.478  16.641  15.336  1.00 97.26           C  
ATOM   2535  HA  ILE B  12      11.992  16.673  16.311  1.00 97.26           H  
ATOM   2536  C   ILE B  12      12.598  15.163  14.952  1.00 97.26           C  
ATOM   2537  CB  ILE B  12      11.608  17.437  14.338  1.00 97.26           C  
ATOM   2538  HB  ILE B  12      12.185  17.598  13.427  1.00 97.26           H  
ATOM   2539  O   ILE B  12      12.057  14.308  15.651  1.00 97.26           O  
ATOM   2540  CG1 ILE B  12      11.239  18.811  14.941  1.00 97.26           C  
ATOM   2541 HG12 ILE B  12      12.138  19.295  15.324  1.00 97.26           H  
ATOM   2542 HG13 ILE B  12      10.558  18.671  15.781  1.00 97.26           H  
ATOM   2543  CG2 ILE B  12      10.332  16.666  13.956  1.00 97.26           C  
ATOM   2544 HG21 ILE B  12       9.741  17.253  13.252  1.00 97.26           H  
ATOM   2545 HG22 ILE B  12       9.738  16.447  14.843  1.00 97.26           H  
ATOM   2546 HG23 ILE B  12      10.581  15.736  13.445  1.00 97.26           H  
ATOM   2547  CD1 ILE B  12      10.598  19.774  13.935  1.00 97.26           C  
ATOM   2548 HD11 ILE B  12      11.220  19.852  13.043  1.00 97.26           H  
ATOM   2549 HD12 ILE B  12      10.516  20.759  14.394  1.00 97.26           H  
ATOM   2550 HD13 ILE B  12       9.598  19.438  13.660  1.00 97.26           H  
ATOM   2551  N   ILE B  13      13.338  14.858  13.880  1.00 97.61           N  
ATOM   2552  H   ILE B  13      13.775  15.610  13.367  1.00 97.61           H  
ATOM   2553  CA  ILE B  13      13.572  13.482  13.421  1.00 97.61           C  
ATOM   2554  HA  ILE B  13      12.610  12.997  13.255  1.00 97.61           H  
ATOM   2555  C   ILE B  13      14.287  12.689  14.514  1.00 97.61           C  
ATOM   2556  CB  ILE B  13      14.353  13.469  12.086  1.00 97.61           C  
ATOM   2557  HB  ILE B  13      15.239  14.094  12.198  1.00 97.61           H  
ATOM   2558  O   ILE B  13      13.861  11.584  14.829  1.00 97.61           O  
ATOM   2559  CG1 ILE B  13      13.468  14.047  10.959  1.00 97.61           C  
ATOM   2560 HG12 ILE B  13      12.658  13.353  10.736  1.00 97.61           H  
ATOM   2561 HG13 ILE B  13      13.022  14.982  11.298  1.00 97.61           H  
ATOM   2562  CG2 ILE B  13      14.808  12.045  11.711  1.00 97.61           C  
ATOM   2563 HG21 ILE B  13      15.500  11.654  12.458  1.00 97.61           H  
ATOM   2564 HG22 ILE B  13      15.331  12.042  10.755  1.00 97.61           H  
ATOM   2565 HG23 ILE B  13      13.947  11.381  11.644  1.00 97.61           H  
ATOM   2566  CD1 ILE B  13      14.233  14.357   9.668  1.00 97.61           C  
ATOM   2567 HD11 ILE B  13      15.085  14.995   9.905  1.00 97.61           H  
ATOM   2568 HD12 ILE B  13      13.575  14.883   8.977  1.00 97.61           H  
ATOM   2569 HD13 ILE B  13      14.575  13.440   9.189  1.00 97.61           H  
ATOM   2570  N   GLY B  14      15.308  13.267  15.155  1.00 96.26           N  
ATOM   2571  H   GLY B  14      15.632  14.172  14.846  1.00 96.26           H  
ATOM   2572  CA  GLY B  14      16.026  12.627  16.257  1.00 96.26           C  
ATOM   2573  HA2 GLY B  14      16.556  11.751  15.882  1.00 96.26           H  
ATOM   2574  HA3 GLY B  14      16.753  13.330  16.663  1.00 96.26           H  
ATOM   2575  C   GLY B  14      15.095  12.182  17.387  1.00 96.26           C  
ATOM   2576  O   GLY B  14      15.097  11.008  17.743  1.00 96.26           O  
ATOM   2577  N   ARG B  15      14.234  13.076  17.894  1.00 95.68           N  
ATOM   2578  H   ARG B  15      14.263  14.018  17.532  1.00 95.68           H  
ATOM   2579  CA  ARG B  15      13.247  12.744  18.945  1.00 95.68           C  
ATOM   2580  HA  ARG B  15      13.758  12.295  19.797  1.00 95.68           H  
ATOM   2581  C   ARG B  15      12.212  11.715  18.500  1.00 95.68           C  
ATOM   2582  CB  ARG B  15      12.519  14.015  19.395  1.00 95.68           C  
ATOM   2583  HB2 ARG B  15      11.570  13.739  19.855  1.00 95.68           H  
ATOM   2584  HB3 ARG B  15      12.301  14.638  18.527  1.00 95.68           H  
ATOM   2585  O   ARG B  15      11.785  10.889  19.304  1.00 95.68           O  
ATOM   2586  CG  ARG B  15      13.327  14.797  20.436  1.00 95.68           C  
ATOM   2587  HG2 ARG B  15      14.319  15.032  20.049  1.00 95.68           H  
ATOM   2588  HG3 ARG B  15      13.438  14.181  21.328  1.00 95.68           H  
ATOM   2589  CD  ARG B  15      12.590  16.088  20.809  1.00 95.68           C  
ATOM   2590  HD2 ARG B  15      13.050  16.502  21.706  1.00 95.68           H  
ATOM   2591  HD3 ARG B  15      11.546  15.860  21.026  1.00 95.68           H  
ATOM   2592  NE  ARG B  15      12.698  17.068  19.722  1.00 95.68           N  
ATOM   2593  HE  ARG B  15      13.503  16.964  19.120  1.00 95.68           H  
ATOM   2594  NH1 ARG B  15      10.723  18.288  19.955  1.00 95.68           N  
ATOM   2595 HH11 ARG B  15      10.334  17.659  20.643  1.00 95.68           H  
ATOM   2596 HH12 ARG B  15      10.175  19.055  19.591  1.00 95.68           H  
ATOM   2597  NH2 ARG B  15      12.313  18.884  18.511  1.00 95.68           N  
ATOM   2598 HH21 ARG B  15      13.255  18.805  18.154  1.00 95.68           H  
ATOM   2599 HH22 ARG B  15      11.786  19.730  18.347  1.00 95.68           H  
ATOM   2600  CZ  ARG B  15      11.893  18.064  19.415  1.00 95.68           C  
ATOM   2601  N   LEU B  16      11.784  11.769  17.240  1.00 96.68           N  
ATOM   2602  H   LEU B  16      12.154  12.490  16.637  1.00 96.68           H  
ATOM   2603  CA  LEU B  16      10.848  10.794  16.682  1.00 96.68           C  
ATOM   2604  HA  LEU B  16       9.992  10.706  17.352  1.00 96.68           H  
ATOM   2605  C   LEU B  16      11.482   9.399  16.618  1.00 96.68           C  
ATOM   2606  CB  LEU B  16      10.355  11.289  15.312  1.00 96.68           C  
ATOM   2607  HB2 LEU B  16       9.922  10.458  14.755  1.00 96.68           H  
ATOM   2608  HB3 LEU B  16      11.214  11.644  14.743  1.00 96.68           H  
ATOM   2609  O   LEU B  16      10.855   8.423  17.029  1.00 96.68           O  
ATOM   2610  CG  LEU B  16       9.301  12.409  15.404  1.00 96.68           C  
ATOM   2611  HG  LEU B  16       9.623  13.165  16.121  1.00 96.68           H  
ATOM   2612  CD1 LEU B  16       9.141  13.069  14.038  1.00 96.68           C  
ATOM   2613 HD11 LEU B  16       8.764  12.335  13.327  1.00 96.68           H  
ATOM   2614 HD12 LEU B  16       8.441  13.903  14.100  1.00 96.68           H  
ATOM   2615 HD13 LEU B  16      10.106  13.440  13.693  1.00 96.68           H  
ATOM   2616  CD2 LEU B  16       7.926  11.878  15.825  1.00 96.68           C  
ATOM   2617 HD21 LEU B  16       7.574  11.144  15.099  1.00 96.68           H  
ATOM   2618 HD22 LEU B  16       7.211  12.699  15.875  1.00 96.68           H  
ATOM   2619 HD23 LEU B  16       7.982  11.400  16.803  1.00 96.68           H  
ATOM   2620  N   LEU B  17      12.733   9.302  16.173  1.00 95.21           N  
ATOM   2621  H   LEU B  17      13.195  10.140  15.848  1.00 95.21           H  
ATOM   2622  CA  LEU B  17      13.462   8.038  16.094  1.00 95.21           C  
ATOM   2623  HA  LEU B  17      12.800   7.268  15.697  1.00 95.21           H  
ATOM   2624  C   LEU B  17      13.936   7.525  17.461  1.00 95.21           C  
ATOM   2625  CB  LEU B  17      14.652   8.202  15.140  1.00 95.21           C  
ATOM   2626  HB2 LEU B  17      15.232   7.279  15.159  1.00 95.21           H  
ATOM   2627  HB3 LEU B  17      15.288   9.001  15.520  1.00 95.21           H  
ATOM   2628  O   LEU B  17      14.115   6.325  17.620  1.00 95.21           O  
ATOM   2629  CG  LEU B  17      14.284   8.509  13.678  1.00 95.21           C  
ATOM   2630  HG  LEU B  17      13.746   9.454  13.611  1.00 95.21           H  
ATOM   2631  CD1 LEU B  17      15.582   8.638  12.885  1.00 95.21           C  
ATOM   2632 HD11 LEU B  17      16.079   7.670  12.820  1.00 95.21           H  
ATOM   2633 HD12 LEU B  17      16.244   9.354  13.374  1.00 95.21           H  
ATOM   2634 HD13 LEU B  17      15.361   9.003  11.882  1.00 95.21           H  
ATOM   2635  CD2 LEU B  17      13.403   7.430  13.050  1.00 95.21           C  
ATOM   2636 HD21 LEU B  17      13.304   7.612  11.980  1.00 95.21           H  
ATOM   2637 HD22 LEU B  17      12.409   7.463  13.495  1.00 95.21           H  
ATOM   2638 HD23 LEU B  17      13.849   6.449  13.215  1.00 95.21           H  
ATOM   2639  N   GLU B  18      14.094   8.385  18.469  1.00 90.46           N  
ATOM   2640  H   GLU B  18      14.042   9.371  18.255  1.00 90.46           H  
ATOM   2641  CA  GLU B  18      14.600   8.007  19.801  1.00 90.46           C  
ATOM   2642  HA  GLU B  18      15.607   7.605  19.689  1.00 90.46           H  
ATOM   2643  C   GLU B  18      13.745   6.936  20.501  1.00 90.46           C  
ATOM   2644  CB  GLU B  18      14.664   9.269  20.676  1.00 90.46           C  
ATOM   2645  HB2 GLU B  18      13.650   9.547  20.963  1.00 90.46           H  
ATOM   2646  HB3 GLU B  18      15.099  10.085  20.100  1.00 90.46           H  
ATOM   2647  O   GLU B  18      14.228   6.184  21.347  1.00 90.46           O  
ATOM   2648  CG  GLU B  18      15.525   9.082  21.934  1.00 90.46           C  
ATOM   2649  HG2 GLU B  18      15.171   8.215  22.491  1.00 90.46           H  
ATOM   2650  HG3 GLU B  18      16.555   8.893  21.631  1.00 90.46           H  
ATOM   2651  CD  GLU B  18      15.483  10.289  22.883  1.00 90.46           C  
ATOM   2652  OE1 GLU B  18      15.997  10.133  24.014  1.00 90.46           O  
ATOM   2653  OE2 GLU B  18      14.876  11.327  22.530  1.00 90.46           O  
ATOM   2654  N   VAL B  19      12.458   6.827  20.157  1.00 87.45           N  
ATOM   2655  H   VAL B  19      12.106   7.441  19.436  1.00 87.45           H  
ATOM   2656  CA  VAL B  19      11.597   5.776  20.719  1.00 87.45           C  
ATOM   2657  HA  VAL B  19      11.890   5.646  21.761  1.00 87.45           H  
ATOM   2658  C   VAL B  19      11.820   4.407  20.073  1.00 87.45           C  
ATOM   2659  CB  VAL B  19      10.115   6.165  20.747  1.00 87.45           C  
ATOM   2660  HB  VAL B  19       9.585   5.421  21.341  1.00 87.45           H  
ATOM   2661  O   VAL B  19      11.247   3.419  20.536  1.00 87.45           O  
ATOM   2662  CG1 VAL B  19       9.913   7.518  21.439  1.00 87.45           C  
ATOM   2663 HG11 VAL B  19       8.848   7.718  21.553  1.00 87.45           H  
ATOM   2664 HG12 VAL B  19      10.367   8.308  20.840  1.00 87.45           H  
ATOM   2665 HG13 VAL B  19      10.392   7.508  22.418  1.00 87.45           H  
ATOM   2666  CG2 VAL B  19       9.479   6.209  19.365  1.00 87.45           C  
ATOM   2667 HG21 VAL B  19       8.426   6.467  19.479  1.00 87.45           H  
ATOM   2668 HG22 VAL B  19       9.549   5.236  18.878  1.00 87.45           H  
ATOM   2669 HG23 VAL B  19       9.977   6.960  18.751  1.00 87.45           H  
ATOM   2670  N   GLN B  20      12.673   4.306  19.052  1.00 82.43           N  
ATOM   2671  H   GLN B  20      13.154   5.134  18.730  1.00 82.43           H  
ATOM   2672  CA  GLN B  20      13.124   3.026  18.522  1.00 82.43           C  
ATOM   2673  HA  GLN B  20      12.244   2.489  18.167  1.00 82.43           H  
ATOM   2674  C   GLN B  20      13.779   2.209  19.652  1.00 82.43           C  
ATOM   2675  CB  GLN B  20      14.051   3.268  17.320  1.00 82.43           C  
ATOM   2676  HB2 GLN B  20      13.576   3.997  16.664  1.00 82.43           H  
ATOM   2677  HB3 GLN B  20      15.000   3.676  17.668  1.00 82.43           H  
ATOM   2678  O   GLN B  20      14.577   2.709  20.441  1.00 82.43           O  
ATOM   2679  CG  GLN B  20      14.306   2.004  16.485  1.00 82.43           C  
ATOM   2680  HG2 GLN B  20      14.822   1.262  17.095  1.00 82.43           H  
ATOM   2681  HG3 GLN B  20      13.353   1.586  16.162  1.00 82.43           H  
ATOM   2682  CD  GLN B  20      15.153   2.275  15.240  1.00 82.43           C  
ATOM   2683  NE2 GLN B  20      15.424   1.277  14.427  1.00 82.43           N  
ATOM   2684 HE21 GLN B  20      16.014   1.504  13.639  1.00 82.43           H  
ATOM   2685 HE22 GLN B  20      15.179   0.318  14.628  1.00 82.43           H  
ATOM   2686  OE1 GLN B  20      15.594   3.379  14.970  1.00 82.43           O  
ATOM   2687  N   GLY B  21      13.367   0.950  19.805  1.00 70.46           N  
ATOM   2688  H   GLY B  21      12.696   0.587  19.144  1.00 70.46           H  
ATOM   2689  CA  GLY B  21      13.787   0.088  20.920  1.00 70.46           C  
ATOM   2690  HA2 GLY B  21      13.652  -0.954  20.628  1.00 70.46           H  
ATOM   2691  HA3 GLY B  21      14.848   0.249  21.110  1.00 70.46           H  
ATOM   2692  C   GLY B  21      13.037   0.308  22.243  1.00 70.46           C  
ATOM   2693  O   GLY B  21      13.118  -0.542  23.133  1.00 70.46           O  
ATOM   2694  N   SER B  22      12.252   1.382  22.383  1.00 71.91           N  
ATOM   2695  H   SER B  22      12.175   2.024  21.607  1.00 71.91           H  
ATOM   2696  CA  SER B  22      11.301   1.512  23.494  1.00 71.91           C  
ATOM   2697  HA  SER B  22      11.811   1.234  24.417  1.00 71.91           H  
ATOM   2698  C   SER B  22      10.112   0.561  23.313  1.00 71.91           C  
ATOM   2699  CB  SER B  22      10.808   2.955  23.654  1.00 71.91           C  
ATOM   2700  HB2 SER B  22      10.067   2.993  24.452  1.00 71.91           H  
ATOM   2701  HB3 SER B  22      10.324   3.293  22.739  1.00 71.91           H  
ATOM   2702  O   SER B  22       9.847   0.050  22.223  1.00 71.91           O  
ATOM   2703  OG  SER B  22      11.876   3.818  24.000  1.00 71.91           O  
ATOM   2704  HG  SER B  22      12.537   3.768  23.305  1.00 71.91           H  
ATOM   2705  N   ARG B  23       9.351   0.322  24.392  1.00 72.78           N  
ATOM   2706  H   ARG B  23       9.583   0.794  25.255  1.00 72.78           H  
ATOM   2707  CA  ARG B  23       8.073  -0.395  24.274  1.00 72.78           C  
ATOM   2708  HA  ARG B  23       8.292  -1.353  23.803  1.00 72.78           H  
ATOM   2709  C   ARG B  23       7.111   0.385  23.361  1.00 72.78           C  
ATOM   2710  CB  ARG B  23       7.410  -0.638  25.636  1.00 72.78           C  
ATOM   2711  HB2 ARG B  23       7.597   0.206  26.299  1.00 72.78           H  
ATOM   2712  HB3 ARG B  23       6.333  -0.716  25.487  1.00 72.78           H  
ATOM   2713  O   ARG B  23       6.975   1.594  23.560  1.00 72.78           O  
ATOM   2714  CG  ARG B  23       7.889  -1.944  26.279  1.00 72.78           C  
ATOM   2715  HG2 ARG B  23       8.952  -1.871  26.507  1.00 72.78           H  
ATOM   2716  HG3 ARG B  23       7.726  -2.769  25.586  1.00 72.78           H  
ATOM   2717  CD  ARG B  23       7.096  -2.203  27.564  1.00 72.78           C  
ATOM   2718  HD2 ARG B  23       6.033  -2.220  27.323  1.00 72.78           H  
ATOM   2719  HD3 ARG B  23       7.286  -1.385  28.260  1.00 72.78           H  
ATOM   2720  NE  ARG B  23       7.475  -3.485  28.187  1.00 72.78           N  
ATOM   2721  HE  ARG B  23       8.156  -4.043  27.693  1.00 72.78           H  
ATOM   2722  NH1 ARG B  23       6.156  -3.297  30.057  1.00 72.78           N  
ATOM   2723 HH11 ARG B  23       5.831  -3.658  30.942  1.00 72.78           H  
ATOM   2724 HH12 ARG B  23       5.828  -2.402  29.721  1.00 72.78           H  
ATOM   2725  NH2 ARG B  23       7.443  -5.101  29.791  1.00 72.78           N  
ATOM   2726 HH21 ARG B  23       7.118  -5.445  30.683  1.00 72.78           H  
ATOM   2727 HH22 ARG B  23       8.140  -5.624  29.280  1.00 72.78           H  
ATOM   2728  CZ  ARG B  23       7.023  -3.954  29.337  1.00 72.78           C  
ATOM   2729  N   PRO B  24       6.390  -0.304  22.455  1.00 73.95           N  
ATOM   2730  CA  PRO B  24       5.359   0.306  21.625  1.00 73.95           C  
ATOM   2731  HA  PRO B  24       5.853   0.937  20.886  1.00 73.95           H  
ATOM   2732  C   PRO B  24       4.359   1.144  22.424  1.00 73.95           C  
ATOM   2733  CB  PRO B  24       4.684  -0.844  20.878  1.00 73.95           C  
ATOM   2734  HB2 PRO B  24       4.317  -0.529  19.901  1.00 73.95           H  
ATOM   2735  HB3 PRO B  24       3.875  -1.261  21.478  1.00 73.95           H  
ATOM   2736  O   PRO B  24       3.939   0.749  23.514  1.00 73.95           O  
ATOM   2737  CG  PRO B  24       5.809  -1.866  20.756  1.00 73.95           C  
ATOM   2738  HG2 PRO B  24       5.427  -2.880  20.634  1.00 73.95           H  
ATOM   2739  HG3 PRO B  24       6.458  -1.597  19.923  1.00 73.95           H  
ATOM   2740  CD  PRO B  24       6.567  -1.698  22.070  1.00 73.95           C  
ATOM   2741  HD2 PRO B  24       6.135  -2.345  22.834  1.00 73.95           H  
ATOM   2742  HD3 PRO B  24       7.617  -1.939  21.909  1.00 73.95           H  
ATOM   2743  N   GLY B  25       3.966   2.290  21.866  1.00 78.16           N  
ATOM   2744  H   GLY B  25       4.321   2.525  20.950  1.00 78.16           H  
ATOM   2745  CA  GLY B  25       2.994   3.207  22.465  1.00 78.16           C  
ATOM   2746  HA2 GLY B  25       2.329   2.654  23.128  1.00 78.16           H  
ATOM   2747  HA3 GLY B  25       2.386   3.634  21.667  1.00 78.16           H  
ATOM   2748  C   GLY B  25       3.582   4.374  23.263  1.00 78.16           C  
ATOM   2749  O   GLY B  25       2.814   5.188  23.772  1.00 78.16           O  
ATOM   2750  N   LYS B  26       4.913   4.503  23.390  1.00 84.11           N  
ATOM   2751  H   LYS B  26       5.510   3.778  23.018  1.00 84.11           H  
ATOM   2752  CA  LYS B  26       5.514   5.731  23.943  1.00 84.11           C  
ATOM   2753  HA  LYS B  26       5.010   5.960  24.882  1.00 84.11           H  
ATOM   2754  C   LYS B  26       5.266   6.894  22.980  1.00 84.11           C  
ATOM   2755  CB  LYS B  26       7.012   5.537  24.235  1.00 84.11           C  
ATOM   2756  HB2 LYS B  26       7.540   5.343  23.301  1.00 84.11           H  
ATOM   2757  HB3 LYS B  26       7.136   4.671  24.885  1.00 84.11           H  
ATOM   2758  O   LYS B  26       5.713   6.837  21.834  1.00 84.11           O  
ATOM   2759  CG  LYS B  26       7.646   6.768  24.913  1.00 84.11           C  
ATOM   2760  HG2 LYS B  26       7.549   7.631  24.255  1.00 84.11           H  
ATOM   2761  HG3 LYS B  26       7.128   6.977  25.849  1.00 84.11           H  
ATOM   2762  CD  LYS B  26       9.138   6.535  25.196  1.00 84.11           C  
ATOM   2763  HD2 LYS B  26       9.626   6.240  24.267  1.00 84.11           H  
ATOM   2764  HD3 LYS B  26       9.251   5.726  25.917  1.00 84.11           H  
ATOM   2765  CE  LYS B  26       9.804   7.811  25.735  1.00 84.11           C  
ATOM   2766  HE2 LYS B  26       9.528   8.638  25.081  1.00 84.11           H  
ATOM   2767  HE3 LYS B  26       9.413   8.028  26.729  1.00 84.11           H  
ATOM   2768  NZ  LYS B  26      11.289   7.689  25.769  1.00 84.11           N  
ATOM   2769  HZ1 LYS B  26      11.651   7.516  24.842  1.00 84.11           H  
ATOM   2770  HZ2 LYS B  26      11.723   8.547  26.079  1.00 84.11           H  
ATOM   2771  HZ3 LYS B  26      11.597   6.930  26.359  1.00 84.11           H  
ATOM   2772  N   ASN B  27       4.589   7.932  23.466  1.00 88.99           N  
ATOM   2773  H   ASN B  27       4.195   7.860  24.393  1.00 88.99           H  
ATOM   2774  CA  ASN B  27       4.364   9.156  22.706  1.00 88.99           C  
ATOM   2775  HA  ASN B  27       4.054   8.880  21.698  1.00 88.99           H  
ATOM   2776  C   ASN B  27       5.651   9.978  22.594  1.00 88.99           C  
ATOM   2777  CB  ASN B  27       3.246   9.992  23.348  1.00 88.99           C  
ATOM   2778  HB2 ASN B  27       3.482  10.169  24.397  1.00 88.99           H  
ATOM   2779  HB3 ASN B  27       3.201  10.958  22.846  1.00 88.99           H  
ATOM   2780  O   ASN B  27       6.425  10.069  23.551  1.00 88.99           O  
ATOM   2781  CG  ASN B  27       1.870   9.363  23.236  1.00 88.99           C  
ATOM   2782  ND2 ASN B  27       0.924   9.838  24.010  1.00 88.99           N  
ATOM   2783 HD21 ASN B  27       1.119  10.599  24.644  1.00 88.99           H  
ATOM   2784 HD22 ASN B  27       0.049   9.336  23.954  1.00 88.99           H  
ATOM   2785  OD1 ASN B  27       1.608   8.437  22.494  1.00 88.99           O  
ATOM   2786  N   VAL B  28       5.825  10.629  21.449  1.00 91.84           N  
ATOM   2787  H   VAL B  28       5.120  10.517  20.735  1.00 91.84           H  
ATOM   2788  CA  VAL B  28       6.849  11.654  21.235  1.00 91.84           C  
ATOM   2789  HA  VAL B  28       7.617  11.565  22.003  1.00 91.84           H  
ATOM   2790  C   VAL B  28       6.179  13.013  21.369  1.00 91.84           C  
ATOM   2791  CB  VAL B  28       7.543  11.492  19.872  1.00 91.84           C  
ATOM   2792  HB  VAL B  28       6.808  11.605  19.075  1.00 91.84           H  
ATOM   2793  O   VAL B  28       5.151  13.276  20.742  1.00 91.84           O  
ATOM   2794  CG1 VAL B  28       8.638  12.550  19.681  1.00 91.84           C  
ATOM   2795 HG11 VAL B  28       9.141  12.389  18.727  1.00 91.84           H  
ATOM   2796 HG12 VAL B  28       9.378  12.479  20.478  1.00 91.84           H  
ATOM   2797 HG13 VAL B  28       8.207  13.551  19.663  1.00 91.84           H  
ATOM   2798  CG2 VAL B  28       8.187  10.106  19.767  1.00 91.84           C  
ATOM   2799 HG21 VAL B  28       7.450   9.317  19.916  1.00 91.84           H  
ATOM   2800 HG22 VAL B  28       8.977  10.022  20.513  1.00 91.84           H  
ATOM   2801 HG23 VAL B  28       8.619   9.966  18.776  1.00 91.84           H  
ATOM   2802  N   GLN B  29       6.745  13.879  22.208  1.00 90.81           N  
ATOM   2803  H   GLN B  29       7.598  13.622  22.684  1.00 90.81           H  
ATOM   2804  CA  GLN B  29       6.210  15.219  22.407  1.00 90.81           C  
ATOM   2805  HA  GLN B  29       5.156  15.207  22.128  1.00 90.81           H  
ATOM   2806  C   GLN B  29       6.918  16.206  21.479  1.00 90.81           C  
ATOM   2807  CB  GLN B  29       6.270  15.613  23.891  1.00 90.81           C  
ATOM   2808  HB2 GLN B  29       5.932  14.776  24.504  1.00 90.81           H  
ATOM   2809  HB3 GLN B  29       7.298  15.841  24.170  1.00 90.81           H  
ATOM   2810  O   GLN B  29       8.052  16.620  21.725  1.00 90.81           O  
ATOM   2811  CG  GLN B  29       5.376  16.831  24.184  1.00 90.81           C  
ATOM   2812  HG2 GLN B  29       5.687  17.664  23.553  1.00 90.81           H  
ATOM   2813  HG3 GLN B  29       5.519  17.132  25.222  1.00 90.81           H  
ATOM   2814  CD  GLN B  29       3.882  16.564  23.970  1.00 90.81           C  
ATOM   2815  NE2 GLN B  29       3.103  17.580  23.673  1.00 90.81           N  
ATOM   2816 HE21 GLN B  29       2.131  17.371  23.498  1.00 90.81           H  
ATOM   2817 HE22 GLN B  29       3.492  18.500  23.523  1.00 90.81           H  
ATOM   2818  OE1 GLN B  29       3.390  15.449  24.054  1.00 90.81           O  
ATOM   2819  N   LEU B  30       6.218  16.590  20.416  1.00 96.19           N  
ATOM   2820  H   LEU B  30       5.322  16.155  20.253  1.00 96.19           H  
ATOM   2821  CA  LEU B  30       6.559  17.753  19.602  1.00 96.19           C  
ATOM   2822  HA  LEU B  30       7.615  17.995  19.718  1.00 96.19           H  
ATOM   2823  C   LEU B  30       5.763  18.963  20.099  1.00 96.19           C  
ATOM   2824  CB  LEU B  30       6.299  17.448  18.118  1.00 96.19           C  
ATOM   2825  HB2 LEU B  30       6.562  18.331  17.535  1.00 96.19           H  
ATOM   2826  HB3 LEU B  30       5.232  17.264  17.986  1.00 96.19           H  
ATOM   2827  O   LEU B  30       4.668  18.819  20.653  1.00 96.19           O  
ATOM   2828  CG  LEU B  30       7.072  16.237  17.559  1.00 96.19           C  
ATOM   2829  HG  LEU B  30       6.765  15.334  18.086  1.00 96.19           H  
ATOM   2830  CD1 LEU B  30       6.730  16.059  16.082  1.00 96.19           C  
ATOM   2831 HD11 LEU B  30       7.247  15.183  15.690  1.00 96.19           H  
ATOM   2832 HD12 LEU B  30       7.035  16.939  15.515  1.00 96.19           H  
ATOM   2833 HD13 LEU B  30       5.657  15.910  15.966  1.00 96.19           H  
ATOM   2834  CD2 LEU B  30       8.589  16.389  17.695  1.00 96.19           C  
ATOM   2835 HD21 LEU B  30       9.090  15.562  17.193  1.00 96.19           H  
ATOM   2836 HD22 LEU B  30       8.912  17.331  17.252  1.00 96.19           H  
ATOM   2837 HD23 LEU B  30       8.871  16.367  18.748  1.00 96.19           H  
ATOM   2838  N   THR B  31       6.293  20.165  19.919  1.00 96.32           N  
ATOM   2839  H   THR B  31       7.185  20.239  19.452  1.00 96.32           H  
ATOM   2840  CA  THR B  31       5.527  21.383  20.205  1.00 96.32           C  
ATOM   2841  HA  THR B  31       4.986  21.235  21.139  1.00 96.32           H  
ATOM   2842  C   THR B  31       4.490  21.632  19.109  1.00 96.32           C  
ATOM   2843  CB  THR B  31       6.419  22.613  20.404  1.00 96.32           C  
ATOM   2844  HB  THR B  31       5.793  23.428  20.769  1.00 96.32           H  
ATOM   2845  O   THR B  31       4.641  21.192  17.969  1.00 96.32           O  
ATOM   2846  CG2 THR B  31       7.552  22.389  21.404  1.00 96.32           C  
ATOM   2847 HG21 THR B  31       8.255  21.644  21.030  1.00 96.32           H  
ATOM   2848 HG22 THR B  31       8.085  23.326  21.561  1.00 96.32           H  
ATOM   2849 HG23 THR B  31       7.144  22.051  22.356  1.00 96.32           H  
ATOM   2850  OG1 THR B  31       6.982  23.010  19.187  1.00 96.32           O  
ATOM   2851  HG1 THR B  31       7.836  22.576  19.128  1.00 96.32           H  
ATOM   2852  N   GLU B  32       3.426  22.373  19.430  1.00 96.52           N  
ATOM   2853  H   GLU B  32       3.310  22.705  20.377  1.00 96.52           H  
ATOM   2854  CA  GLU B  32       2.439  22.773  18.417  1.00 96.52           C  
ATOM   2855  HA  GLU B  32       2.007  21.877  17.973  1.00 96.52           H  
ATOM   2856  C   GLU B  32       3.091  23.586  17.283  1.00 96.52           C  
ATOM   2857  CB  GLU B  32       1.318  23.582  19.092  1.00 96.52           C  
ATOM   2858  HB2 GLU B  32       1.714  24.539  19.430  1.00 96.52           H  
ATOM   2859  HB3 GLU B  32       0.958  23.027  19.959  1.00 96.52           H  
ATOM   2860  O   GLU B  32       2.727  23.426  16.118  1.00 96.52           O  
ATOM   2861  CG  GLU B  32       0.144  23.819  18.132  1.00 96.52           C  
ATOM   2862  HG2 GLU B  32       0.504  24.302  17.224  1.00 96.52           H  
ATOM   2863  HG3 GLU B  32      -0.276  22.849  17.863  1.00 96.52           H  
ATOM   2864  CD  GLU B  32      -0.969  24.682  18.733  1.00 96.52           C  
ATOM   2865  OE1 GLU B  32      -1.501  25.551  18.000  1.00 96.52           O  
ATOM   2866  OE2 GLU B  32      -1.357  24.445  19.894  1.00 96.52           O  
ATOM   2867  N   ASN B  33       4.087  24.417  17.610  1.00 96.55           N  
ATOM   2868  H   ASN B  33       4.374  24.470  18.577  1.00 96.55           H  
ATOM   2869  CA  ASN B  33       4.831  25.210  16.631  1.00 96.55           C  
ATOM   2870  HA  ASN B  33       4.124  25.750  16.001  1.00 96.55           H  
ATOM   2871  C   ASN B  33       5.664  24.333  15.692  1.00 96.55           C  
ATOM   2872  CB  ASN B  33       5.721  26.229  17.361  1.00 96.55           C  
ATOM   2873  HB2 ASN B  33       6.283  25.736  18.154  1.00 96.55           H  
ATOM   2874  HB3 ASN B  33       6.445  26.639  16.657  1.00 96.55           H  
ATOM   2875  O   ASN B  33       5.653  24.571  14.486  1.00 96.55           O  
ATOM   2876  CG  ASN B  33       4.956  27.403  17.941  1.00 96.55           C  
ATOM   2877  ND2 ASN B  33       5.626  28.211  18.728  1.00 96.55           N  
ATOM   2878 HD21 ASN B  33       5.153  29.030  19.083  1.00 96.55           H  
ATOM   2879 HD22 ASN B  33       6.625  28.102  18.830  1.00 96.55           H  
ATOM   2880  OD1 ASN B  33       3.776  27.616  17.685  1.00 96.55           O  
ATOM   2881  N   GLU B  34       6.326  23.296  16.210  1.00 97.58           N  
ATOM   2882  H   GLU B  34       6.310  23.157  17.210  1.00 97.58           H  
ATOM   2883  CA  GLU B  34       7.067  22.332  15.388  1.00 97.58           C  
ATOM   2884  HA  GLU B  34       7.814  22.857  14.792  1.00 97.58           H  
ATOM   2885  C   GLU B  34       6.135  21.612  14.411  1.00 97.58           C  
ATOM   2886  CB  GLU B  34       7.776  21.307  16.283  1.00 97.58           C  
ATOM   2887  HB2 GLU B  34       7.071  20.938  17.028  1.00 97.58           H  
ATOM   2888  HB3 GLU B  34       8.106  20.462  15.678  1.00 97.58           H  
ATOM   2889  O   GLU B  34       6.422  21.555  13.217  1.00 97.58           O  
ATOM   2890  CG  GLU B  34       9.003  21.917  16.968  1.00 97.58           C  
ATOM   2891  HG2 GLU B  34       9.756  22.113  16.204  1.00 97.58           H  
ATOM   2892  HG3 GLU B  34       8.748  22.879  17.413  1.00 97.58           H  
ATOM   2893  CD  GLU B  34       9.594  21.010  18.053  1.00 97.58           C  
ATOM   2894  OE1 GLU B  34      10.821  21.065  18.242  1.00 97.58           O  
ATOM   2895  OE2 GLU B  34       8.860  20.263  18.744  1.00 97.58           O  
ATOM   2896  N   ILE B  35       4.983  21.130  14.889  1.00 98.18           N  
ATOM   2897  H   ILE B  35       4.806  21.213  15.880  1.00 98.18           H  
ATOM   2898  CA  ILE B  35       4.006  20.436  14.042  1.00 98.18           C  
ATOM   2899  HA  ILE B  35       4.520  19.636  13.509  1.00 98.18           H  
ATOM   2900  C   ILE B  35       3.427  21.378  12.979  1.00 98.18           C  
ATOM   2901  CB  ILE B  35       2.895  19.796  14.899  1.00 98.18           C  
ATOM   2902  HB  ILE B  35       2.419  20.572  15.499  1.00 98.18           H  
ATOM   2903  O   ILE B  35       3.338  21.014  11.804  1.00 98.18           O  
ATOM   2904  CG1 ILE B  35       3.480  18.725  15.847  1.00 98.18           C  
ATOM   2905 HG12 ILE B  35       4.299  19.154  16.424  1.00 98.18           H  
ATOM   2906 HG13 ILE B  35       3.892  17.905  15.258  1.00 98.18           H  
ATOM   2907  CG2 ILE B  35       1.850  19.161  13.966  1.00 98.18           C  
ATOM   2908 HG21 ILE B  35       2.341  18.444  13.308  1.00 98.18           H  
ATOM   2909 HG22 ILE B  35       1.075  18.650  14.537  1.00 98.18           H  
ATOM   2910 HG23 ILE B  35       1.350  19.909  13.350  1.00 98.18           H  
ATOM   2911  CD1 ILE B  35       2.469  18.159  16.850  1.00 98.18           C  
ATOM   2912 HD11 ILE B  35       1.693  17.585  16.343  1.00 98.18           H  
ATOM   2913 HD12 ILE B  35       2.021  18.972  17.422  1.00 98.18           H  
ATOM   2914 HD13 ILE B  35       2.986  17.485  17.533  1.00 98.18           H  
ATOM   2915  N   ARG B  36       3.068  22.612  13.359  1.00 97.61           N  
ATOM   2916  H   ARG B  36       3.147  22.852  14.336  1.00 97.61           H  
ATOM   2917  CA  ARG B  36       2.608  23.631  12.405  1.00 97.61           C  
ATOM   2918  HA  ARG B  36       1.755  23.229  11.858  1.00 97.61           H  
ATOM   2919  C   ARG B  36       3.684  23.930  11.360  1.00 97.61           C  
ATOM   2920  CB  ARG B  36       2.169  24.887  13.175  1.00 97.61           C  
ATOM   2921  HB2 ARG B  36       1.379  24.606  13.871  1.00 97.61           H  
ATOM   2922  HB3 ARG B  36       3.013  25.269  13.750  1.00 97.61           H  
ATOM   2923  O   ARG B  36       3.359  24.020  10.180  1.00 97.61           O  
ATOM   2924  CG  ARG B  36       1.654  25.997  12.243  1.00 97.61           C  
ATOM   2925  HG2 ARG B  36       2.462  26.305  11.580  1.00 97.61           H  
ATOM   2926  HG3 ARG B  36       0.834  25.624  11.629  1.00 97.61           H  
ATOM   2927  CD  ARG B  36       1.190  27.239  13.014  1.00 97.61           C  
ATOM   2928  HD2 ARG B  36       1.998  27.570  13.666  1.00 97.61           H  
ATOM   2929  HD3 ARG B  36       0.996  28.035  12.294  1.00 97.61           H  
ATOM   2930  NE  ARG B  36      -0.047  26.980  13.775  1.00 97.61           N  
ATOM   2931  HE  ARG B  36      -0.812  26.587  13.247  1.00 97.61           H  
ATOM   2932  NH1 ARG B  36       0.661  27.571  15.902  1.00 97.61           N  
ATOM   2933 HH11 ARG B  36       0.481  27.529  16.895  1.00 97.61           H  
ATOM   2934 HH12 ARG B  36       1.594  27.789  15.583  1.00 97.61           H  
ATOM   2935  NH2 ARG B  36      -1.373  26.730  15.582  1.00 97.61           N  
ATOM   2936 HH21 ARG B  36      -1.409  26.514  16.568  1.00 97.61           H  
ATOM   2937 HH22 ARG B  36      -2.029  26.234  14.995  1.00 97.61           H  
ATOM   2938  CZ  ARG B  36      -0.237  27.109  15.078  1.00 97.61           C  
ATOM   2939  N   GLY B  37       4.946  24.038  11.772  1.00 97.91           N  
ATOM   2940  H   GLY B  37       5.135  23.961  12.762  1.00 97.91           H  
ATOM   2941  CA  GLY B  37       6.082  24.241  10.876  1.00 97.91           C  
ATOM   2942  HA2 GLY B  37       5.947  25.169  10.320  1.00 97.91           H  
ATOM   2943  HA3 GLY B  37       6.988  24.323  11.477  1.00 97.91           H  
ATOM   2944  C   GLY B  37       6.263  23.094   9.879  1.00 97.91           C  
ATOM   2945  O   GLY B  37       6.412  23.356   8.686  1.00 97.91           O  
ATOM   2946  N   LEU B  38       6.160  21.838  10.333  1.00 98.57           N  
ATOM   2947  H   LEU B  38       6.069  21.693  11.328  1.00 98.57           H  
ATOM   2948  CA  LEU B  38       6.167  20.662   9.453  1.00 98.57           C  
ATOM   2949  HA  LEU B  38       7.108  20.639   8.903  1.00 98.57           H  
ATOM   2950  C   LEU B  38       5.040  20.730   8.415  1.00 98.57           C  
ATOM   2951  CB  LEU B  38       6.020  19.364  10.272  1.00 98.57           C  
ATOM   2952  HB2 LEU B  38       5.145  19.458  10.915  1.00 98.57           H  
ATOM   2953  HB3 LEU B  38       5.821  18.544   9.583  1.00 98.57           H  
ATOM   2954  O   LEU B  38       5.286  20.536   7.226  1.00 98.57           O  
ATOM   2955  CG  LEU B  38       7.224  18.963  11.140  1.00 98.57           C  
ATOM   2956  HG  LEU B  38       7.522  19.794  11.781  1.00 98.57           H  
ATOM   2957  CD1 LEU B  38       6.822  17.775  12.015  1.00 98.57           C  
ATOM   2958 HD11 LEU B  38       7.642  17.502  12.678  1.00 98.57           H  
ATOM   2959 HD12 LEU B  38       5.959  18.036  12.628  1.00 98.57           H  
ATOM   2960 HD13 LEU B  38       6.570  16.918  11.389  1.00 98.57           H  
ATOM   2961  CD2 LEU B  38       8.424  18.534  10.300  1.00 98.57           C  
ATOM   2962 HD21 LEU B  38       9.252  18.258  10.954  1.00 98.57           H  
ATOM   2963 HD22 LEU B  38       8.151  17.676   9.685  1.00 98.57           H  
ATOM   2964 HD23 LEU B  38       8.747  19.344   9.647  1.00 98.57           H  
ATOM   2965  N   CYS B  39       3.814  21.042   8.838  1.00 98.36           N  
ATOM   2966  H   CYS B  39       3.667  21.176   9.828  1.00 98.36           H  
ATOM   2967  CA  CYS B  39       2.665  21.119   7.934  1.00 98.36           C  
ATOM   2968  HA  CYS B  39       2.573  20.180   7.387  1.00 98.36           H  
ATOM   2969  C   CYS B  39       2.827  22.234   6.895  1.00 98.36           C  
ATOM   2970  CB  CYS B  39       1.390  21.340   8.749  1.00 98.36           C  
ATOM   2971  HB2 CYS B  39       0.549  21.488   8.071  1.00 98.36           H  
ATOM   2972  HB3 CYS B  39       1.501  22.228   9.371  1.00 98.36           H  
ATOM   2973  O   CYS B  39       2.647  21.998   5.703  1.00 98.36           O  
ATOM   2974  SG  CYS B  39       1.040  19.904   9.794  1.00 98.36           S  
ATOM   2975  HG  CYS B  39       2.071  20.045  10.632  1.00 98.36           H  
ATOM   2976  N   LEU B  40       3.203  23.441   7.330  1.00 96.96           N  
ATOM   2977  H   LEU B  40       3.358  23.570   8.320  1.00 96.96           H  
ATOM   2978  CA  LEU B  40       3.383  24.585   6.436  1.00 96.96           C  
ATOM   2979  HA  LEU B  40       2.474  24.725   5.850  1.00 96.96           H  
ATOM   2980  C   LEU B  40       4.503  24.335   5.426  1.00 96.96           C  
ATOM   2981  CB  LEU B  40       3.667  25.853   7.258  1.00 96.96           C  
ATOM   2982  HB2 LEU B  40       4.478  25.641   7.956  1.00 96.96           H  
ATOM   2983  HB3 LEU B  40       4.012  26.634   6.581  1.00 96.96           H  
ATOM   2984  O   LEU B  40       4.308  24.561   4.232  1.00 96.96           O  
ATOM   2985  CG  LEU B  40       2.456  26.392   8.040  1.00 96.96           C  
ATOM   2986  HG  LEU B  40       2.050  25.616   8.688  1.00 96.96           H  
ATOM   2987  CD1 LEU B  40       2.904  27.566   8.912  1.00 96.96           C  
ATOM   2988 HD11 LEU B  40       3.300  28.365   8.284  1.00 96.96           H  
ATOM   2989 HD12 LEU B  40       2.059  27.943   9.487  1.00 96.96           H  
ATOM   2990 HD13 LEU B  40       3.684  27.233   9.597  1.00 96.96           H  
ATOM   2991  CD2 LEU B  40       1.336  26.879   7.118  1.00 96.96           C  
ATOM   2992 HD21 LEU B  40       0.545  27.341   7.709  1.00 96.96           H  
ATOM   2993 HD22 LEU B  40       1.727  27.608   6.408  1.00 96.96           H  
ATOM   2994 HD23 LEU B  40       0.903  26.038   6.577  1.00 96.96           H  
ATOM   2995  N   LYS B  41       5.650  23.815   5.879  1.00 97.63           N  
ATOM   2996  H   LYS B  41       5.760  23.638   6.867  1.00 97.63           H  
ATOM   2997  CA  LYS B  41       6.777  23.578   4.978  1.00 97.63           C  
ATOM   2998  HA  LYS B  41       6.846  24.477   4.366  1.00 97.63           H  
ATOM   2999  C   LYS B  41       6.515  22.429   4.007  1.00 97.63           C  
ATOM   3000  CB  LYS B  41       8.074  23.382   5.783  1.00 97.63           C  
ATOM   3001  HB2 LYS B  41       8.016  22.443   6.333  1.00 97.63           H  
ATOM   3002  HB3 LYS B  41       8.163  24.188   6.512  1.00 97.63           H  
ATOM   3003  O   LYS B  41       6.872  22.528   2.837  1.00 97.63           O  
ATOM   3004  CG  LYS B  41       9.343  23.379   4.908  1.00 97.63           C  
ATOM   3005  HG2 LYS B  41      10.214  23.245   5.549  1.00 97.63           H  
ATOM   3006  HG3 LYS B  41       9.300  22.554   4.197  1.00 97.63           H  
ATOM   3007  CD  LYS B  41       9.481  24.702   4.146  1.00 97.63           C  
ATOM   3008  HD2 LYS B  41       9.524  25.529   4.854  1.00 97.63           H  
ATOM   3009  HD3 LYS B  41       8.602  24.830   3.513  1.00 97.63           H  
ATOM   3010  CE  LYS B  41      10.665  24.777   3.191  1.00 97.63           C  
ATOM   3011  HE2 LYS B  41      11.603  24.742   3.746  1.00 97.63           H  
ATOM   3012  HE3 LYS B  41      10.617  23.917   2.523  1.00 97.63           H  
ATOM   3013  NZ  LYS B  41      10.540  26.031   2.407  1.00 97.63           N  
ATOM   3014  HZ1 LYS B  41      11.101  26.026   1.567  1.00 97.63           H  
ATOM   3015  HZ2 LYS B  41      10.735  26.849   2.966  1.00 97.63           H  
ATOM   3016  HZ3 LYS B  41       9.577  26.170   2.136  1.00 97.63           H  
ATOM   3017  N   SER B  42       5.846  21.372   4.462  1.00 98.11           N  
ATOM   3018  H   SER B  42       5.594  21.336   5.440  1.00 98.11           H  
ATOM   3019  CA  SER B  42       5.439  20.274   3.580  1.00 98.11           C  
ATOM   3020  HA  SER B  42       6.314  19.895   3.052  1.00 98.11           H  
ATOM   3021  C   SER B  42       4.430  20.741   2.538  1.00 98.11           C  
ATOM   3022  CB  SER B  42       4.830  19.122   4.365  1.00 98.11           C  
ATOM   3023  HB2 SER B  42       4.612  18.307   3.674  1.00 98.11           H  
ATOM   3024  HB3 SER B  42       3.907  19.441   4.848  1.00 98.11           H  
ATOM   3025  O   SER B  42       4.579  20.411   1.367  1.00 98.11           O  
ATOM   3026  OG  SER B  42       5.740  18.671   5.339  1.00 98.11           O  
ATOM   3027  HG  SER B  42       5.700  19.285   6.076  1.00 98.11           H  
ATOM   3028  N   ARG B  43       3.455  21.574   2.931  1.00 95.26           N  
ATOM   3029  H   ARG B  43       3.365  21.777   3.916  1.00 95.26           H  
ATOM   3030  CA  ARG B  43       2.498  22.197   2.009  1.00 95.26           C  
ATOM   3031  HA  ARG B  43       1.926  21.410   1.517  1.00 95.26           H  
ATOM   3032  C   ARG B  43       3.197  22.963   0.885  1.00 95.26           C  
ATOM   3033  CB  ARG B  43       1.525  23.077   2.811  1.00 95.26           C  
ATOM   3034  HB2 ARG B  43       0.877  22.425   3.397  1.00 95.26           H  
ATOM   3035  HB3 ARG B  43       2.075  23.719   3.499  1.00 95.26           H  
ATOM   3036  O   ARG B  43       2.810  22.804  -0.267  1.00 95.26           O  
ATOM   3037  CG  ARG B  43       0.671  23.966   1.903  1.00 95.26           C  
ATOM   3038  HG2 ARG B  43       0.257  23.355   1.101  1.00 95.26           H  
ATOM   3039  HG3 ARG B  43       1.300  24.735   1.454  1.00 95.26           H  
ATOM   3040  CD  ARG B  43      -0.459  24.646   2.680  1.00 95.26           C  
ATOM   3041  HD2 ARG B  43      -0.041  25.296   3.448  1.00 95.26           H  
ATOM   3042  HD3 ARG B  43      -1.052  23.876   3.174  1.00 95.26           H  
ATOM   3043  NE  ARG B  43      -1.343  25.408   1.779  1.00 95.26           N  
ATOM   3044  HE  ARG B  43      -2.195  24.933   1.515  1.00 95.26           H  
ATOM   3045  NH1 ARG B  43      -0.028  27.274   1.487  1.00 95.26           N  
ATOM   3046 HH11 ARG B  43       0.675  26.855   2.079  1.00 95.26           H  
ATOM   3047 HH12 ARG B  43       0.150  28.155   1.027  1.00 95.26           H  
ATOM   3048  NH2 ARG B  43      -1.989  27.121   0.432  1.00 95.26           N  
ATOM   3049 HH21 ARG B  43      -1.807  28.009  -0.012  1.00 95.26           H  
ATOM   3050 HH22 ARG B  43      -2.834  26.611   0.216  1.00 95.26           H  
ATOM   3051  CZ  ARG B  43      -1.116  26.594   1.242  1.00 95.26           C  
ATOM   3052  N   GLU B  44       4.213  23.768   1.196  1.00 94.60           N  
ATOM   3053  H   GLU B  44       4.465  23.877   2.168  1.00 94.60           H  
ATOM   3054  CA  GLU B  44       5.004  24.467   0.170  1.00 94.60           C  
ATOM   3055  HA  GLU B  44       4.360  25.130  -0.407  1.00 94.60           H  
ATOM   3056  C   GLU B  44       5.639  23.485  -0.822  1.00 94.60           C  
ATOM   3057  CB  GLU B  44       6.122  25.298   0.816  1.00 94.60           C  
ATOM   3058  HB2 GLU B  44       6.692  24.661   1.493  1.00 94.60           H  
ATOM   3059  HB3 GLU B  44       6.796  25.641   0.030  1.00 94.60           H  
ATOM   3060  O   GLU B  44       5.527  23.674  -2.031  1.00 94.60           O  
ATOM   3061  CG  GLU B  44       5.623  26.530   1.579  1.00 94.60           C  
ATOM   3062  HG2 GLU B  44       5.182  27.226   0.866  1.00 94.60           H  
ATOM   3063  HG3 GLU B  44       4.841  26.229   2.276  1.00 94.60           H  
ATOM   3064  CD  GLU B  44       6.750  27.235   2.358  1.00 94.60           C  
ATOM   3065  OE1 GLU B  44       6.412  28.142   3.147  1.00 94.60           O  
ATOM   3066  OE2 GLU B  44       7.947  26.867   2.200  1.00 94.60           O  
ATOM   3067  N   ILE B  45       6.257  22.414  -0.317  1.00 95.02           N  
ATOM   3068  H   ILE B  45       6.293  22.307   0.687  1.00 95.02           H  
ATOM   3069  CA  ILE B  45       6.918  21.410  -1.156  1.00 95.02           C  
ATOM   3070  HA  ILE B  45       7.603  21.924  -1.830  1.00 95.02           H  
ATOM   3071  C   ILE B  45       5.897  20.680  -2.030  1.00 95.02           C  
ATOM   3072  CB  ILE B  45       7.750  20.438  -0.297  1.00 95.02           C  
ATOM   3073  HB  ILE B  45       7.108  20.008   0.472  1.00 95.02           H  
ATOM   3074  O   ILE B  45       6.089  20.593  -3.240  1.00 95.02           O  
ATOM   3075  CG1 ILE B  45       8.904  21.210   0.380  1.00 95.02           C  
ATOM   3076 HG12 ILE B  45       9.638  21.503  -0.371  1.00 95.02           H  
ATOM   3077 HG13 ILE B  45       8.526  22.121   0.843  1.00 95.02           H  
ATOM   3078  CG2 ILE B  45       8.316  19.295  -1.159  1.00 95.02           C  
ATOM   3079 HG21 ILE B  45       7.513  18.702  -1.596  1.00 95.02           H  
ATOM   3080 HG22 ILE B  45       8.926  19.701  -1.966  1.00 95.02           H  
ATOM   3081 HG23 ILE B  45       8.935  18.635  -0.552  1.00 95.02           H  
ATOM   3082  CD1 ILE B  45       9.605  20.410   1.476  1.00 95.02           C  
ATOM   3083 HD11 ILE B  45      10.158  19.576   1.045  1.00 95.02           H  
ATOM   3084 HD12 ILE B  45      10.309  21.059   1.997  1.00 95.02           H  
ATOM   3085 HD13 ILE B  45       8.868  20.037   2.188  1.00 95.02           H  
ATOM   3086  N   PHE B  46       4.786  20.207  -1.463  1.00 95.61           N  
ATOM   3087  H   PHE B  46       4.667  20.291  -0.463  1.00 95.61           H  
ATOM   3088  CA  PHE B  46       3.771  19.505  -2.243  1.00 95.61           C  
ATOM   3089  HA  PHE B  46       4.240  18.653  -2.736  1.00 95.61           H  
ATOM   3090  C   PHE B  46       3.169  20.371  -3.350  1.00 95.61           C  
ATOM   3091  CB  PHE B  46       2.644  19.002  -1.344  1.00 95.61           C  
ATOM   3092  HB2 PHE B  46       2.123  19.854  -0.906  1.00 95.61           H  
ATOM   3093  HB3 PHE B  46       1.957  18.470  -2.002  1.00 95.61           H  
ATOM   3094  O   PHE B  46       2.934  19.862  -4.443  1.00 95.61           O  
ATOM   3095  CG  PHE B  46       3.013  18.016  -0.263  1.00 95.61           C  
ATOM   3096  CD1 PHE B  46       3.842  16.918  -0.562  1.00 95.61           C  
ATOM   3097  HD1 PHE B  46       4.235  16.781  -1.558  1.00 95.61           H  
ATOM   3098  CD2 PHE B  46       2.442  18.140   1.017  1.00 95.61           C  
ATOM   3099  HD2 PHE B  46       1.766  18.953   1.239  1.00 95.61           H  
ATOM   3100  CE1 PHE B  46       4.128  15.967   0.430  1.00 95.61           C  
ATOM   3101  HE1 PHE B  46       4.732  15.103   0.196  1.00 95.61           H  
ATOM   3102  CE2 PHE B  46       2.739  17.196   2.011  1.00 95.61           C  
ATOM   3103  HE2 PHE B  46       2.291  17.282   2.990  1.00 95.61           H  
ATOM   3104  CZ  PHE B  46       3.593  16.122   1.721  1.00 95.61           C  
ATOM   3105  HZ  PHE B  46       3.798  15.394   2.492  1.00 95.61           H  
ATOM   3106  N   LEU B  47       2.944  21.665  -3.095  1.00 91.14           N  
ATOM   3107  H   LEU B  47       3.156  22.020  -2.173  1.00 91.14           H  
ATOM   3108  CA  LEU B  47       2.444  22.601  -4.107  1.00 91.14           C  
ATOM   3109  HA  LEU B  47       1.617  22.134  -4.642  1.00 91.14           H  
ATOM   3110  C   LEU B  47       3.490  22.935  -5.179  1.00 91.14           C  
ATOM   3111  CB  LEU B  47       1.945  23.885  -3.420  1.00 91.14           C  
ATOM   3112  HB2 LEU B  47       1.746  24.632  -4.188  1.00 91.14           H  
ATOM   3113  HB3 LEU B  47       2.745  24.269  -2.787  1.00 91.14           H  
ATOM   3114  O   LEU B  47       3.111  23.306  -6.286  1.00 91.14           O  
ATOM   3115  CG  LEU B  47       0.670  23.709  -2.577  1.00 91.14           C  
ATOM   3116  HG  LEU B  47       0.822  22.927  -1.833  1.00 91.14           H  
ATOM   3117  CD1 LEU B  47       0.355  25.015  -1.844  1.00 91.14           C  
ATOM   3118 HD11 LEU B  47       1.200  25.277  -1.207  1.00 91.14           H  
ATOM   3119 HD12 LEU B  47      -0.532  24.873  -1.227  1.00 91.14           H  
ATOM   3120 HD13 LEU B  47       0.180  25.811  -2.568  1.00 91.14           H  
ATOM   3121  CD2 LEU B  47      -0.550  23.328  -3.421  1.00 91.14           C  
ATOM   3122 HD21 LEU B  47      -1.439  23.289  -2.791  1.00 91.14           H  
ATOM   3123 HD22 LEU B  47      -0.403  22.342  -3.860  1.00 91.14           H  
ATOM   3124 HD23 LEU B  47      -0.702  24.057  -4.217  1.00 91.14           H  
ATOM   3125  N   SER B  48       4.783  22.799  -4.869  1.00 88.47           N  
ATOM   3126  H   SER B  48       5.024  22.574  -3.915  1.00 88.47           H  
ATOM   3127  CA  SER B  48       5.872  22.977  -5.840  1.00 88.47           C  
ATOM   3128  HA  SER B  48       5.605  23.798  -6.505  1.00 88.47           H  
ATOM   3129  C   SER B  48       6.109  21.755  -6.737  1.00 88.47           C  
ATOM   3130  CB  SER B  48       7.159  23.385  -5.116  1.00 88.47           C  
ATOM   3131  HB2 SER B  48       7.874  23.755  -5.850  1.00 88.47           H  
ATOM   3132  HB3 SER B  48       6.935  24.196  -4.423  1.00 88.47           H  
ATOM   3133  O   SER B  48       6.682  21.896  -7.813  1.00 88.47           O  
ATOM   3134  OG  SER B  48       7.759  22.319  -4.404  1.00 88.47           O  
ATOM   3135  HG  SER B  48       7.084  21.746  -4.033  1.00 88.47           H  
ATOM   3136  N   GLN B  49       5.659  20.570  -6.319  1.00 91.23           N  
ATOM   3137  H   GLN B  49       5.175  20.529  -5.433  1.00 91.23           H  
ATOM   3138  CA  GLN B  49       5.770  19.328  -7.088  1.00 91.23           C  
ATOM   3139  HA  GLN B  49       6.585  19.442  -7.803  1.00 91.23           H  
ATOM   3140  C   GLN B  49       4.480  19.046  -7.876  1.00 91.23           C  
ATOM   3141  CB  GLN B  49       6.131  18.168  -6.146  1.00 91.23           C  
ATOM   3142  HB2 GLN B  49       5.441  18.149  -5.302  1.00 91.23           H  
ATOM   3143  HB3 GLN B  49       6.044  17.225  -6.687  1.00 91.23           H  
ATOM   3144  O   GLN B  49       3.413  19.504  -7.468  1.00 91.23           O  
ATOM   3145  CG  GLN B  49       7.579  18.311  -5.646  1.00 91.23           C  
ATOM   3146  HG2 GLN B  49       8.240  18.375  -6.510  1.00 91.23           H  
ATOM   3147  HG3 GLN B  49       7.688  19.231  -5.073  1.00 91.23           H  
ATOM   3148  CD  GLN B  49       8.051  17.151  -4.774  1.00 91.23           C  
ATOM   3149  NE2 GLN B  49       9.351  16.930  -4.697  1.00 91.23           N  
ATOM   3150 HE21 GLN B  49      10.013  17.472  -5.233  1.00 91.23           H  
ATOM   3151 HE22 GLN B  49       9.749  16.106  -4.269  1.00 91.23           H  
ATOM   3152  OE1 GLN B  49       7.274  16.459  -4.121  1.00 91.23           O  
ATOM   3153  N   PRO B  50       4.522  18.283  -8.981  1.00 90.01           N  
ATOM   3154  CA  PRO B  50       3.325  17.877  -9.720  1.00 90.01           C  
ATOM   3155  HA  PRO B  50       2.841  18.769 -10.116  1.00 90.01           H  
ATOM   3156  C   PRO B  50       2.324  17.080  -8.868  1.00 90.01           C  
ATOM   3157  CB  PRO B  50       3.845  17.027 -10.880  1.00 90.01           C  
ATOM   3158  HB2 PRO B  50       3.230  17.122 -11.775  1.00 90.01           H  
ATOM   3159  HB3 PRO B  50       3.907  15.988 -10.557  1.00 90.01           H  
ATOM   3160  O   PRO B  50       2.695  16.422  -7.898  1.00 90.01           O  
ATOM   3161  CG  PRO B  50       5.266  17.533 -11.099  1.00 90.01           C  
ATOM   3162  HG2 PRO B  50       5.248  18.453 -11.683  1.00 90.01           H  
ATOM   3163  HG3 PRO B  50       5.895  16.782 -11.577  1.00 90.01           H  
ATOM   3164  CD  PRO B  50       5.720  17.830  -9.674  1.00 90.01           C  
ATOM   3165  HD2 PRO B  50       6.092  16.919  -9.206  1.00 90.01           H  
ATOM   3166  HD3 PRO B  50       6.499  18.591  -9.697  1.00 90.01           H  
ATOM   3167  N   ILE B  51       1.038  17.115  -9.240  1.00 91.65           N  
ATOM   3168  H   ILE B  51       0.775  17.670 -10.041  1.00 91.65           H  
ATOM   3169  CA  ILE B  51       0.015  16.284  -8.577  1.00 91.65           C  
ATOM   3170  HA  ILE B  51       0.244  16.275  -7.511  1.00 91.65           H  
ATOM   3171  C   ILE B  51       0.061  14.821  -9.041  1.00 91.65           C  
ATOM   3172  CB  ILE B  51      -1.387  16.898  -8.750  1.00 91.65           C  
ATOM   3173  HB  ILE B  51      -1.313  17.963  -8.532  1.00 91.65           H  
ATOM   3174  O   ILE B  51      -0.297  13.917  -8.285  1.00 91.65           O  
ATOM   3175  CG1 ILE B  51      -2.332  16.268  -7.707  1.00 91.65           C  
ATOM   3176 HG12 ILE B  51      -1.882  16.377  -6.720  1.00 91.65           H  
ATOM   3177 HG13 ILE B  51      -2.451  15.203  -7.904  1.00 91.65           H  
ATOM   3178  CG2 ILE B  51      -1.915  16.776 -10.186  1.00 91.65           C  
ATOM   3179 HG21 ILE B  51      -2.126  15.735 -10.431  1.00 91.65           H  
ATOM   3180 HG22 ILE B  51      -2.838  17.346 -10.284  1.00 91.65           H  
ATOM   3181 HG23 ILE B  51      -1.198  17.185 -10.898  1.00 91.65           H  
ATOM   3182  CD1 ILE B  51      -3.725  16.888  -7.658  1.00 91.65           C  
ATOM   3183 HD11 ILE B  51      -3.689  17.945  -7.923  1.00 91.65           H  
ATOM   3184 HD12 ILE B  51      -4.145  16.783  -6.658  1.00 91.65           H  
ATOM   3185 HD13 ILE B  51      -4.362  16.339  -8.352  1.00 91.65           H  
ATOM   3186  N   LEU B  52       0.517  14.612 -10.277  1.00 93.97           N  
ATOM   3187  H   LEU B  52       0.801  15.424 -10.806  1.00 93.97           H  
ATOM   3188  CA  LEU B  52       0.932  13.330 -10.824  1.00 93.97           C  
ATOM   3189  HA  LEU B  52       0.576  12.520 -10.187  1.00 93.97           H  
ATOM   3190  C   LEU B  52       2.459  13.328 -10.844  1.00 93.97           C  
ATOM   3191  CB  LEU B  52       0.335  13.170 -12.233  1.00 93.97           C  
ATOM   3192  HB2 LEU B  52       0.640  14.024 -12.837  1.00 93.97           H  
ATOM   3193  HB3 LEU B  52      -0.752  13.177 -12.160  1.00 93.97           H  
ATOM   3194  O   LEU B  52       3.053  14.000 -11.683  1.00 93.97           O  
ATOM   3195  CG  LEU B  52       0.785  11.886 -12.957  1.00 93.97           C  
ATOM   3196  HG  LEU B  52       1.870  11.866 -13.055  1.00 93.97           H  
ATOM   3197  CD1 LEU B  52       0.323  10.633 -12.218  1.00 93.97           C  
ATOM   3198 HD11 LEU B  52       0.840  10.550 -11.262  1.00 93.97           H  
ATOM   3199 HD12 LEU B  52      -0.756  10.667 -12.069  1.00 93.97           H  
ATOM   3200 HD13 LEU B  52       0.565   9.750 -12.810  1.00 93.97           H  
ATOM   3201  CD2 LEU B  52       0.172  11.856 -14.355  1.00 93.97           C  
ATOM   3202 HD21 LEU B  52       0.523  10.968 -14.882  1.00 93.97           H  
ATOM   3203 HD22 LEU B  52       0.494  12.738 -14.909  1.00 93.97           H  
ATOM   3204 HD23 LEU B  52      -0.916  11.835 -14.293  1.00 93.97           H  
ATOM   3205  N   LEU B  53       3.075  12.634  -9.894  1.00 94.55           N  
ATOM   3206  H   LEU B  53       2.516  12.083  -9.257  1.00 94.55           H  
ATOM   3207  CA  LEU B  53       4.528  12.545  -9.804  1.00 94.55           C  
ATOM   3208  HA  LEU B  53       4.954  13.542  -9.923  1.00 94.55           H  
ATOM   3209  C   LEU B  53       5.075  11.671 -10.936  1.00 94.55           C  
ATOM   3210  CB  LEU B  53       4.935  11.987  -8.431  1.00 94.55           C  
ATOM   3211  HB2 LEU B  53       4.517  10.985  -8.340  1.00 94.55           H  
ATOM   3212  HB3 LEU B  53       6.021  11.896  -8.406  1.00 94.55           H  
ATOM   3213  O   LEU B  53       4.495  10.639 -11.257  1.00 94.55           O  
ATOM   3214  CG  LEU B  53       4.481  12.819  -7.219  1.00 94.55           C  
ATOM   3215  HG  LEU B  53       3.404  12.983  -7.264  1.00 94.55           H  
ATOM   3216  CD1 LEU B  53       4.792  12.046  -5.937  1.00 94.55           C  
ATOM   3217 HD11 LEU B  53       4.258  11.096  -5.947  1.00 94.55           H  
ATOM   3218 HD12 LEU B  53       5.863  11.850  -5.882  1.00 94.55           H  
ATOM   3219 HD13 LEU B  53       4.473  12.619  -5.067  1.00 94.55           H  
ATOM   3220  CD2 LEU B  53       5.194  14.172  -7.153  1.00 94.55           C  
ATOM   3221 HD21 LEU B  53       4.868  14.718  -6.268  1.00 94.55           H  
ATOM   3222 HD22 LEU B  53       4.939  14.766  -8.030  1.00 94.55           H  
ATOM   3223 HD23 LEU B  53       6.274  14.027  -7.116  1.00 94.55           H  
ATOM   3224  N   GLU B  54       6.212  12.051 -11.497  1.00 93.16           N  
ATOM   3225  H   GLU B  54       6.663  12.899 -11.184  1.00 93.16           H  
ATOM   3226  CA  GLU B  54       6.998  11.217 -12.406  1.00 93.16           C  
ATOM   3227  HA  GLU B  54       6.476  10.287 -12.631  1.00 93.16           H  
ATOM   3228  C   GLU B  54       8.283  10.867 -11.659  1.00 93.16           C  
ATOM   3229  CB  GLU B  54       7.232  11.953 -13.736  1.00 93.16           C  
ATOM   3230  HB2 GLU B  54       7.632  12.947 -13.534  1.00 93.16           H  
ATOM   3231  HB3 GLU B  54       7.952  11.392 -14.332  1.00 93.16           H  
ATOM   3232  O   GLU B  54       9.023  11.759 -11.247  1.00 93.16           O  
ATOM   3233  CG  GLU B  54       5.911  12.071 -14.523  1.00 93.16           C  
ATOM   3234  HG2 GLU B  54       5.572  11.068 -14.782  1.00 93.16           H  
ATOM   3235  HG3 GLU B  54       5.150  12.512 -13.878  1.00 93.16           H  
ATOM   3236  CD  GLU B  54       5.986  12.919 -15.803  1.00 93.16           C  
ATOM   3237  OE1 GLU B  54       4.885  13.201 -16.354  1.00 93.16           O  
ATOM   3238  OE2 GLU B  54       7.095  13.315 -16.214  1.00 93.16           O  
ATOM   3239  N   LEU B  55       8.466   9.582 -11.361  1.00 93.44           N  
ATOM   3240  H   LEU B  55       7.852   8.900 -11.784  1.00 93.44           H  
ATOM   3241  CA  LEU B  55       9.499   9.076 -10.463  1.00 93.44           C  
ATOM   3242  HA  LEU B  55      10.136   9.898 -10.137  1.00 93.44           H  
ATOM   3243  C   LEU B  55      10.390   8.076 -11.191  1.00 93.44           C  
ATOM   3244  CB  LEU B  55       8.854   8.419  -9.227  1.00 93.44           C  
ATOM   3245  HB2 LEU B  55       9.650   8.060  -8.575  1.00 93.44           H  
ATOM   3246  HB3 LEU B  55       8.285   7.553  -9.567  1.00 93.44           H  
ATOM   3247  O   LEU B  55       9.946   7.384 -12.104  1.00 93.44           O  
ATOM   3248  CG  LEU B  55       7.915   9.322  -8.410  1.00 93.44           C  
ATOM   3249  HG  LEU B  55       7.063   9.618  -9.021  1.00 93.44           H  
ATOM   3250  CD1 LEU B  55       7.387   8.544  -7.205  1.00 93.44           C  
ATOM   3251 HD11 LEU B  55       8.209   8.291  -6.535  1.00 93.44           H  
ATOM   3252 HD12 LEU B  55       6.657   9.158  -6.678  1.00 93.44           H  
ATOM   3253 HD13 LEU B  55       6.908   7.630  -7.556  1.00 93.44           H  
ATOM   3254  CD2 LEU B  55       8.609  10.575  -7.883  1.00 93.44           C  
ATOM   3255 HD21 LEU B  55       9.526  10.297  -7.362  1.00 93.44           H  
ATOM   3256 HD22 LEU B  55       8.867  11.235  -8.711  1.00 93.44           H  
ATOM   3257 HD23 LEU B  55       7.955  11.116  -7.200  1.00 93.44           H  
ATOM   3258  N   GLU B  56      11.620   7.944 -10.720  1.00 87.52           N  
ATOM   3259  H   GLU B  56      11.925   8.538  -9.962  1.00 87.52           H  
ATOM   3260  CA  GLU B  56      12.587   6.966 -11.213  1.00 87.52           C  
ATOM   3261  HA  GLU B  56      12.186   6.428 -12.072  1.00 87.52           H  
ATOM   3262  C   GLU B  56      12.891   5.938 -10.125  1.00 87.52           C  
ATOM   3263  CB  GLU B  56      13.869   7.672 -11.674  1.00 87.52           C  
ATOM   3264  HB2 GLU B  56      14.601   6.915 -11.954  1.00 87.52           H  
ATOM   3265  HB3 GLU B  56      14.269   8.254 -10.843  1.00 87.52           H  
ATOM   3266  O   GLU B  56      12.833   6.230  -8.924  1.00 87.52           O  
ATOM   3267  CG  GLU B  56      13.627   8.594 -12.881  1.00 87.52           C  
ATOM   3268  HG2 GLU B  56      12.892   9.353 -12.611  1.00 87.52           H  
ATOM   3269  HG3 GLU B  56      13.211   7.998 -13.694  1.00 87.52           H  
ATOM   3270  CD  GLU B  56      14.902   9.303 -13.371  1.00 87.52           C  
ATOM   3271  OE1 GLU B  56      14.815   9.987 -14.417  1.00 87.52           O  
ATOM   3272  OE2 GLU B  56      15.958   9.187 -12.706  1.00 87.52           O  
ATOM   3273  N   ALA B  57      13.216   4.721 -10.542  1.00 83.45           N  
ATOM   3274  H   ALA B  57      13.245   4.532 -11.534  1.00 83.45           H  
ATOM   3275  CA  ALA B  57      13.743   3.710  -9.641  1.00 83.45           C  
ATOM   3276  HA  ALA B  57      13.342   3.903  -8.646  1.00 83.45           H  
ATOM   3277  C   ALA B  57      15.285   3.789  -9.544  1.00 83.45           C  
ATOM   3278  CB  ALA B  57      13.175   2.384 -10.108  1.00 83.45           C  
ATOM   3279  HB1 ALA B  57      12.093   2.504 -10.165  1.00 83.45           H  
ATOM   3280  HB2 ALA B  57      13.587   2.135 -11.086  1.00 83.45           H  
ATOM   3281  HB3 ALA B  57      13.372   1.582  -9.397  1.00 83.45           H  
ATOM   3282  O   ALA B  57      15.932   4.329 -10.438  1.00 83.45           O  
ATOM   3283  N   PRO B  58      15.909   3.282  -8.462  1.00 87.01           N  
ATOM   3284  CA  PRO B  58      15.329   2.426  -7.438  1.00 87.01           C  
ATOM   3285  HA  PRO B  58      14.699   1.670  -7.906  1.00 87.01           H  
ATOM   3286  C   PRO B  58      14.511   3.203  -6.399  1.00 87.01           C  
ATOM   3287  CB  PRO B  58      16.519   1.696  -6.816  1.00 87.01           C  
ATOM   3288  HB2 PRO B  58      16.328   1.392  -5.787  1.00 87.01           H  
ATOM   3289  HB3 PRO B  58      16.776   0.833  -7.430  1.00 87.01           H  
ATOM   3290  O   PRO B  58      14.919   4.265  -5.931  1.00 87.01           O  
ATOM   3291  CG  PRO B  58      17.644   2.724  -6.913  1.00 87.01           C  
ATOM   3292  HG2 PRO B  58      18.624   2.248  -6.952  1.00 87.01           H  
ATOM   3293  HG3 PRO B  58      17.586   3.416  -6.073  1.00 87.01           H  
ATOM   3294  CD  PRO B  58      17.332   3.468  -8.211  1.00 87.01           C  
ATOM   3295  HD2 PRO B  58      17.909   3.045  -9.033  1.00 87.01           H  
ATOM   3296  HD3 PRO B  58      17.570   4.527  -8.109  1.00 87.01           H  
ATOM   3297  N   LEU B  59      13.376   2.645  -5.975  1.00 91.72           N  
ATOM   3298  H   LEU B  59      13.122   1.747  -6.362  1.00 91.72           H  
ATOM   3299  CA  LEU B  59      12.560   3.186  -4.884  1.00 91.72           C  
ATOM   3300  HA  LEU B  59      13.246   3.598  -4.144  1.00 91.72           H  
ATOM   3301  C   LEU B  59      11.757   2.104  -4.162  1.00 91.72           C  
ATOM   3302  CB  LEU B  59      11.646   4.342  -5.360  1.00 91.72           C  
ATOM   3303  HB2 LEU B  59      11.349   4.894  -4.468  1.00 91.72           H  
ATOM   3304  HB3 LEU B  59      12.218   5.032  -5.980  1.00 91.72           H  
ATOM   3305  O   LEU B  59      11.520   1.018  -4.682  1.00 91.72           O  
ATOM   3306  CG  LEU B  59      10.361   3.933  -6.107  1.00 91.72           C  
ATOM   3307  HG  LEU B  59       9.884   3.095  -5.600  1.00 91.72           H  
ATOM   3308  CD1 LEU B  59       9.356   5.082  -6.114  1.00 91.72           C  
ATOM   3309 HD11 LEU B  59       8.443   4.773  -6.623  1.00 91.72           H  
ATOM   3310 HD12 LEU B  59       9.117   5.364  -5.089  1.00 91.72           H  
ATOM   3311 HD13 LEU B  59       9.781   5.941  -6.633  1.00 91.72           H  
ATOM   3312  CD2 LEU B  59      10.624   3.545  -7.551  1.00 91.72           C  
ATOM   3313 HD21 LEU B  59      11.425   2.808  -7.618  1.00 91.72           H  
ATOM   3314 HD22 LEU B  59      10.921   4.421  -8.128  1.00 91.72           H  
ATOM   3315 HD23 LEU B  59       9.710   3.115  -7.960  1.00 91.72           H  
ATOM   3316  N   LYS B  60      11.298   2.409  -2.952  1.00 93.40           N  
ATOM   3317  H   LYS B  60      11.564   3.301  -2.560  1.00 93.40           H  
ATOM   3318  CA  LYS B  60      10.445   1.538  -2.140  1.00 93.40           C  
ATOM   3319  HA  LYS B  60      10.359   0.562  -2.616  1.00 93.40           H  
ATOM   3320  C   LYS B  60       9.043   2.112  -2.047  1.00 93.40           C  
ATOM   3321  CB  LYS B  60      11.070   1.351  -0.757  1.00 93.40           C  
ATOM   3322  HB2 LYS B  60      11.230   2.327  -0.300  1.00 93.40           H  
ATOM   3323  HB3 LYS B  60      10.388   0.774  -0.132  1.00 93.40           H  
ATOM   3324  O   LYS B  60       8.871   3.265  -1.681  1.00 93.40           O  
ATOM   3325  CG  LYS B  60      12.405   0.614  -0.875  1.00 93.40           C  
ATOM   3326  HG2 LYS B  60      12.225  -0.384  -1.275  1.00 93.40           H  
ATOM   3327  HG3 LYS B  60      13.054   1.154  -1.564  1.00 93.40           H  
ATOM   3328  CD  LYS B  60      13.125   0.508   0.464  1.00 93.40           C  
ATOM   3329  HD2 LYS B  60      13.210   1.505   0.894  1.00 93.40           H  
ATOM   3330  HD3 LYS B  60      12.588  -0.137   1.159  1.00 93.40           H  
ATOM   3331  CE  LYS B  60      14.532  -0.011   0.176  1.00 93.40           C  
ATOM   3332  HE2 LYS B  60      15.220   0.475   0.868  1.00 93.40           H  
ATOM   3333  HE3 LYS B  60      14.840   0.326  -0.814  1.00 93.40           H  
ATOM   3334  NZ  LYS B  60      14.645  -1.483   0.284  1.00 93.40           N  
ATOM   3335  HZ1 LYS B  60      15.598  -1.745   0.073  1.00 93.40           H  
ATOM   3336  HZ2 LYS B  60      14.004  -1.949  -0.343  1.00 93.40           H  
ATOM   3337  HZ3 LYS B  60      14.461  -1.762   1.237  1.00 93.40           H  
ATOM   3338  N   ILE B  61       8.046   1.302  -2.355  1.00 96.61           N  
ATOM   3339  H   ILE B  61       8.274   0.369  -2.667  1.00 96.61           H  
ATOM   3340  CA  ILE B  61       6.638   1.667  -2.336  1.00 96.61           C  
ATOM   3341  HA  ILE B  61       6.583   2.753  -2.256  1.00 96.61           H  
ATOM   3342  C   ILE B  61       5.985   1.051  -1.100  1.00 96.61           C  
ATOM   3343  CB  ILE B  61       5.935   1.308  -3.661  1.00 96.61           C  
ATOM   3344  HB  ILE B  61       5.914   0.224  -3.773  1.00 96.61           H  
ATOM   3345  O   ILE B  61       6.062  -0.160  -0.891  1.00 96.61           O  
ATOM   3346  CG1 ILE B  61       6.703   1.917  -4.861  1.00 96.61           C  
ATOM   3347 HG12 ILE B  61       7.730   1.552  -4.863  1.00 96.61           H  
ATOM   3348 HG13 ILE B  61       6.738   3.001  -4.750  1.00 96.61           H  
ATOM   3349  CG2 ILE B  61       4.488   1.826  -3.610  1.00 96.61           C  
ATOM   3350 HG21 ILE B  61       4.480   2.912  -3.515  1.00 96.61           H  
ATOM   3351 HG22 ILE B  61       3.952   1.395  -2.764  1.00 96.61           H  
ATOM   3352 HG23 ILE B  61       3.947   1.542  -4.513  1.00 96.61           H  
ATOM   3353  CD1 ILE B  61       6.128   1.599  -6.242  1.00 96.61           C  
ATOM   3354 HD11 ILE B  61       5.108   1.972  -6.338  1.00 96.61           H  
ATOM   3355 HD12 ILE B  61       6.149   0.522  -6.407  1.00 96.61           H  
ATOM   3356 HD13 ILE B  61       6.745   2.077  -7.003  1.00 96.61           H  
ATOM   3357  N   CYS B  62       5.349   1.879  -0.282  1.00 97.69           N  
ATOM   3358  H   CYS B  62       5.319   2.856  -0.534  1.00 97.69           H  
ATOM   3359  CA  CYS B  62       4.624   1.471   0.920  1.00 97.69           C  
ATOM   3360  HA  CYS B  62       4.713   0.395   1.075  1.00 97.69           H  
ATOM   3361  C   CYS B  62       3.139   1.809   0.766  1.00 97.69           C  
ATOM   3362  CB  CYS B  62       5.222   2.184   2.136  1.00 97.69           C  
ATOM   3363  HB2 CYS B  62       5.198   3.257   1.944  1.00 97.69           H  
ATOM   3364  HB3 CYS B  62       4.612   1.973   3.014  1.00 97.69           H  
ATOM   3365  O   CYS B  62       2.802   2.892   0.295  1.00 97.69           O  
ATOM   3366  SG  CYS B  62       6.937   1.670   2.443  1.00 97.69           S  
ATOM   3367  HG  CYS B  62       7.223   2.661   3.292  1.00 97.69           H  
ATOM   3368  N   GLY B  63       2.265   0.898   1.180  1.00 97.31           N  
ATOM   3369  H   GLY B  63       2.630   0.090   1.662  1.00 97.31           H  
ATOM   3370  CA  GLY B  63       0.834   1.137   1.325  1.00 97.31           C  
ATOM   3371  HA2 GLY B  63       0.312   0.184   1.244  1.00 97.31           H  
ATOM   3372  HA3 GLY B  63       0.467   1.787   0.531  1.00 97.31           H  
ATOM   3373  C   GLY B  63       0.480   1.766   2.672  1.00 97.31           C  
ATOM   3374  O   GLY B  63       1.269   2.504   3.266  1.00 97.31           O  
ATOM   3375  N   ASP B  64      -0.708   1.421   3.150  1.00 94.84           N  
ATOM   3376  H   ASP B  64      -1.313   0.859   2.568  1.00 94.84           H  
ATOM   3377  CA  ASP B  64      -1.359   1.980   4.333  1.00 94.84           C  
ATOM   3378  HA  ASP B  64      -1.491   3.051   4.179  1.00 94.84           H  
ATOM   3379  C   ASP B  64      -0.538   1.750   5.609  1.00 94.84           C  
ATOM   3380  CB  ASP B  64      -2.751   1.348   4.505  1.00 94.84           C  
ATOM   3381  HB2 ASP B  64      -3.319   1.942   5.221  1.00 94.84           H  
ATOM   3382  HB3 ASP B  64      -2.623   0.350   4.924  1.00 94.84           H  
ATOM   3383  O   ASP B  64       0.004   0.661   5.832  1.00 94.84           O  
ATOM   3384  CG  ASP B  64      -3.536   1.222   3.194  1.00 94.84           C  
ATOM   3385  OD1 ASP B  64      -3.092   0.436   2.326  1.00 94.84           O  
ATOM   3386  OD2 ASP B  64      -4.556   1.902   3.017  1.00 94.84           O  
ATOM   3387  N   ILE B  65      -0.483   2.766   6.473  1.00 96.41           N  
ATOM   3388  H   ILE B  65      -0.972   3.609   6.209  1.00 96.41           H  
ATOM   3389  CA  ILE B  65       0.227   2.733   7.764  1.00 96.41           C  
ATOM   3390  HA  ILE B  65       0.648   1.740   7.920  1.00 96.41           H  
ATOM   3391  C   ILE B  65      -0.719   2.988   8.937  1.00 96.41           C  
ATOM   3392  CB  ILE B  65       1.381   3.759   7.770  1.00 96.41           C  
ATOM   3393  HB  ILE B  65       0.948   4.748   7.621  1.00 96.41           H  
ATOM   3394  O   ILE B  65      -0.530   2.410  10.008  1.00 96.41           O  
ATOM   3395  CG1 ILE B  65       2.398   3.535   6.631  1.00 96.41           C  
ATOM   3396 HG12 ILE B  65       3.124   4.348   6.643  1.00 96.41           H  
ATOM   3397 HG13 ILE B  65       1.883   3.590   5.672  1.00 96.41           H  
ATOM   3398  CG2 ILE B  65       2.118   3.778   9.124  1.00 96.41           C  
ATOM   3399 HG21 ILE B  65       2.973   4.450   9.050  1.00 96.41           H  
ATOM   3400 HG22 ILE B  65       2.454   2.777   9.393  1.00 96.41           H  
ATOM   3401 HG23 ILE B  65       1.463   4.151   9.911  1.00 96.41           H  
ATOM   3402  CD1 ILE B  65       3.158   2.209   6.704  1.00 96.41           C  
ATOM   3403 HD11 ILE B  65       3.809   2.200   7.578  1.00 96.41           H  
ATOM   3404 HD12 ILE B  65       3.762   2.108   5.802  1.00 96.41           H  
ATOM   3405 HD13 ILE B  65       2.467   1.368   6.761  1.00 96.41           H  
ATOM   3406  N   HIS B  66      -1.719   3.853   8.755  1.00 93.90           N  
ATOM   3407  H   HIS B  66      -1.838   4.249   7.833  1.00 93.90           H  
ATOM   3408  CA  HIS B  66      -2.786   4.118   9.716  1.00 93.90           C  
ATOM   3409  HA  HIS B  66      -3.286   5.040   9.420  1.00 93.90           H  
ATOM   3410  C   HIS B  66      -2.300   4.335  11.152  1.00 93.90           C  
ATOM   3411  CB  HIS B  66      -3.794   2.984   9.629  1.00 93.90           C  
ATOM   3412  HB2 HIS B  66      -4.428   3.006  10.515  1.00 93.90           H  
ATOM   3413  HB3 HIS B  66      -3.274   2.026   9.629  1.00 93.90           H  
ATOM   3414  O   HIS B  66      -2.663   3.608  12.076  1.00 93.90           O  
ATOM   3415  CG  HIS B  66      -4.702   3.070   8.446  1.00 93.90           C  
ATOM   3416  CD2 HIS B  66      -4.933   2.061   7.557  1.00 93.90           C  
ATOM   3417  HD2 HIS B  66      -4.434   1.104   7.527  1.00 93.90           H  
ATOM   3418  ND1 HIS B  66      -5.578   4.095   8.161  1.00 93.90           N  
ATOM   3419  HD1 HIS B  66      -5.552   5.034   8.533  1.00 93.90           H  
ATOM   3420  CE1 HIS B  66      -6.329   3.694   7.120  1.00 93.90           C  
ATOM   3421  HE1 HIS B  66      -7.055   4.294   6.592  1.00 93.90           H  
ATOM   3422  NE2 HIS B  66      -6.025   2.432   6.788  1.00 93.90           N  
ATOM   3423  N   GLY B  67      -1.386   5.280  11.353  1.00 95.51           N  
ATOM   3424  H   GLY B  67      -1.142   5.879  10.577  1.00 95.51           H  
ATOM   3425  CA  GLY B  67      -0.898   5.633  12.684  1.00 95.51           C  
ATOM   3426  HA2 GLY B  67      -0.167   6.432  12.558  1.00 95.51           H  
ATOM   3427  HA3 GLY B  67      -1.734   6.004  13.276  1.00 95.51           H  
ATOM   3428  C   GLY B  67      -0.209   4.507  13.464  1.00 95.51           C  
ATOM   3429  O   GLY B  67       0.028   4.659  14.670  1.00 95.51           O  
ATOM   3430  N   GLN B  68       0.127   3.379  12.826  1.00 92.22           N  
ATOM   3431  H   GLN B  68      -0.181   3.261  11.871  1.00 92.22           H  
ATOM   3432  CA  GLN B  68       0.924   2.306  13.417  1.00 92.22           C  
ATOM   3433  HA  GLN B  68       0.635   2.197  14.462  1.00 92.22           H  
ATOM   3434  C   GLN B  68       2.404   2.678  13.412  1.00 92.22           C  
ATOM   3435  CB  GLN B  68       0.663   0.963  12.736  1.00 92.22           C  
ATOM   3436  HB2 GLN B  68       0.779   1.040  11.656  1.00 92.22           H  
ATOM   3437  HB3 GLN B  68       1.402   0.257  13.115  1.00 92.22           H  
ATOM   3438  O   GLN B  68       3.236   2.109  12.708  1.00 92.22           O  
ATOM   3439  CG  GLN B  68      -0.726   0.441  13.102  1.00 92.22           C  
ATOM   3440  HG2 GLN B  68      -0.817   0.392  14.187  1.00 92.22           H  
ATOM   3441  HG3 GLN B  68      -1.480   1.129  12.716  1.00 92.22           H  
ATOM   3442  CD  GLN B  68      -1.018  -0.942  12.549  1.00 92.22           C  
ATOM   3443  NE2 GLN B  68      -0.069  -1.847  12.446  1.00 92.22           N  
ATOM   3444 HE21 GLN B  68      -0.336  -2.786  12.188  1.00 92.22           H  
ATOM   3445 HE22 GLN B  68       0.873  -1.688  12.775  1.00 92.22           H  
ATOM   3446  OE1 GLN B  68      -2.161  -1.247  12.275  1.00 92.22           O  
ATOM   3447  N   TYR B  69       2.735   3.657  14.248  1.00 94.79           N  
ATOM   3448  H   TYR B  69       1.970   4.138  14.701  1.00 94.79           H  
ATOM   3449  CA  TYR B  69       4.030   4.321  14.228  1.00 94.79           C  
ATOM   3450  HA  TYR B  69       4.125   4.833  13.270  1.00 94.79           H  
ATOM   3451  C   TYR B  69       5.231   3.374  14.362  1.00 94.79           C  
ATOM   3452  CB  TYR B  69       4.037   5.352  15.358  1.00 94.79           C  
ATOM   3453  HB2 TYR B  69       3.882   4.849  16.313  1.00 94.79           H  
ATOM   3454  HB3 TYR B  69       3.219   6.055  15.202  1.00 94.79           H  
ATOM   3455  O   TYR B  69       6.218   3.497  13.641  1.00 94.79           O  
ATOM   3456  CG  TYR B  69       5.319   6.137  15.404  1.00 94.79           C  
ATOM   3457  CD1 TYR B  69       6.108   6.173  16.569  1.00 94.79           C  
ATOM   3458  HD1 TYR B  69       5.788   5.660  17.464  1.00 94.79           H  
ATOM   3459  CD2 TYR B  69       5.733   6.804  14.240  1.00 94.79           C  
ATOM   3460  HD2 TYR B  69       5.123   6.770  13.349  1.00 94.79           H  
ATOM   3461  CE1 TYR B  69       7.324   6.882  16.551  1.00 94.79           C  
ATOM   3462  HE1 TYR B  69       7.949   6.939  17.429  1.00 94.79           H  
ATOM   3463  CE2 TYR B  69       6.941   7.507  14.223  1.00 94.79           C  
ATOM   3464  HE2 TYR B  69       7.258   8.032  13.334  1.00 94.79           H  
ATOM   3465  OH  TYR B  69       8.909   8.209  15.320  1.00 94.79           O  
ATOM   3466  HH  TYR B  69       9.463   8.115  16.099  1.00 94.79           H  
ATOM   3467  CZ  TYR B  69       7.742   7.535  15.375  1.00 94.79           C  
ATOM   3468  N   TYR B  70       5.147   2.380  15.247  1.00 88.87           N  
ATOM   3469  H   TYR B  70       4.292   2.278  15.775  1.00 88.87           H  
ATOM   3470  CA  TYR B  70       6.233   1.413  15.427  1.00 88.87           C  
ATOM   3471  HA  TYR B  70       7.169   1.961  15.530  1.00 88.87           H  
ATOM   3472  C   TYR B  70       6.409   0.492  14.212  1.00 88.87           C  
ATOM   3473  CB  TYR B  70       6.012   0.613  16.718  1.00 88.87           C  
ATOM   3474  HB2 TYR B  70       4.969   0.301  16.785  1.00 88.87           H  
ATOM   3475  HB3 TYR B  70       6.617  -0.292  16.672  1.00 88.87           H  
ATOM   3476  O   TYR B  70       7.521   0.029  13.964  1.00 88.87           O  
ATOM   3477  CG  TYR B  70       6.400   1.382  17.969  1.00 88.87           C  
ATOM   3478  CD1 TYR B  70       7.636   1.123  18.599  1.00 88.87           C  
ATOM   3479  HD1 TYR B  70       8.294   0.363  18.206  1.00 88.87           H  
ATOM   3480  CD2 TYR B  70       5.566   2.403  18.467  1.00 88.87           C  
ATOM   3481  HD2 TYR B  70       4.631   2.636  17.978  1.00 88.87           H  
ATOM   3482  CE1 TYR B  70       8.034   1.872  19.725  1.00 88.87           C  
ATOM   3483  HE1 TYR B  70       8.982   1.687  20.208  1.00 88.87           H  
ATOM   3484  CE2 TYR B  70       5.985   3.182  19.562  1.00 88.87           C  
ATOM   3485  HE2 TYR B  70       5.387   4.013  19.903  1.00 88.87           H  
ATOM   3486  OH  TYR B  70       7.567   3.657  21.275  1.00 88.87           O  
ATOM   3487  HH  TYR B  70       7.044   4.460  21.328  1.00 88.87           H  
ATOM   3488  CZ  TYR B  70       7.211   2.914  20.198  1.00 88.87           C  
ATOM   3489  N   ASP B  71       5.355   0.253  13.430  1.00 90.74           N  
ATOM   3490  H   ASP B  71       4.481   0.727  13.606  1.00 90.74           H  
ATOM   3491  CA  ASP B  71       5.461  -0.489  12.175  1.00 90.74           C  
ATOM   3492  HA  ASP B  71       6.140  -1.329  12.326  1.00 90.74           H  
ATOM   3493  C   ASP B  71       6.073   0.366  11.062  1.00 90.74           C  
ATOM   3494  CB  ASP B  71       4.107  -1.085  11.785  1.00 90.74           C  
ATOM   3495  HB2 ASP B  71       4.213  -1.588  10.824  1.00 90.74           H  
ATOM   3496  HB3 ASP B  71       3.363  -0.295  11.677  1.00 90.74           H  
ATOM   3497  O   ASP B  71       6.878  -0.149  10.289  1.00 90.74           O  
ATOM   3498  CG  ASP B  71       3.660  -2.108  12.828  1.00 90.74           C  
ATOM   3499  OD1 ASP B  71       4.454  -3.046  13.099  1.00 90.74           O  
ATOM   3500  OD2 ASP B  71       2.554  -1.939  13.384  1.00 90.74           O  
ATOM   3501  N   LEU B  72       5.820   1.680  11.051  1.00 95.78           N  
ATOM   3502  H   LEU B  72       5.117   2.041  11.680  1.00 95.78           H  
ATOM   3503  CA  LEU B  72       6.554   2.616  10.193  1.00 95.78           C  
ATOM   3504  HA  LEU B  72       6.441   2.280   9.162  1.00 95.78           H  
ATOM   3505  C   LEU B  72       8.058   2.618  10.504  1.00 95.78           C  
ATOM   3506  CB  LEU B  72       5.958   4.030  10.314  1.00 95.78           C  
ATOM   3507  HB2 LEU B  72       5.991   4.349  11.356  1.00 95.78           H  
ATOM   3508  HB3 LEU B  72       4.912   3.998  10.008  1.00 95.78           H  
ATOM   3509  O   LEU B  72       8.880   2.515   9.597  1.00 95.78           O  
ATOM   3510  CG  LEU B  72       6.707   5.081   9.474  1.00 95.78           C  
ATOM   3511  HG  LEU B  72       7.754   5.106   9.774  1.00 95.78           H  
ATOM   3512  CD1 LEU B  72       6.619   4.776   7.979  1.00 95.78           C  
ATOM   3513 HD11 LEU B  72       7.166   3.862   7.747  1.00 95.78           H  
ATOM   3514 HD12 LEU B  72       7.076   5.586   7.410  1.00 95.78           H  
ATOM   3515 HD13 LEU B  72       5.578   4.669   7.675  1.00 95.78           H  
ATOM   3516  CD2 LEU B  72       6.141   6.478   9.719  1.00 95.78           C  
ATOM   3517 HD21 LEU B  72       5.145   6.556   9.281  1.00 95.78           H  
ATOM   3518 HD22 LEU B  72       6.783   7.220   9.244  1.00 95.78           H  
ATOM   3519 HD23 LEU B  72       6.096   6.685  10.788  1.00 95.78           H  
ATOM   3520  N   LEU B  73       8.435   2.690  11.784  1.00 92.53           N  
ATOM   3521  H   LEU B  73       7.721   2.831  12.485  1.00 92.53           H  
ATOM   3522  CA  LEU B  73       9.847   2.621  12.182  1.00 92.53           C  
ATOM   3523  HA  LEU B  73      10.400   3.414  11.679  1.00 92.53           H  
ATOM   3524  C   LEU B  73      10.492   1.305  11.737  1.00 92.53           C  
ATOM   3525  CB  LEU B  73       9.976   2.783  13.704  1.00 92.53           C  
ATOM   3526  HB2 LEU B  73      11.013   2.585  13.977  1.00 92.53           H  
ATOM   3527  HB3 LEU B  73       9.356   2.031  14.193  1.00 92.53           H  
ATOM   3528  O   LEU B  73      11.612   1.298  11.228  1.00 92.53           O  
ATOM   3529  CG  LEU B  73       9.595   4.170  14.247  1.00 92.53           C  
ATOM   3530  HG  LEU B  73       8.548   4.384  14.034  1.00 92.53           H  
ATOM   3531  CD1 LEU B  73       9.794   4.175  15.764  1.00 92.53           C  
ATOM   3532 HD11 LEU B  73      10.837   3.968  16.006  1.00 92.53           H  
ATOM   3533 HD12 LEU B  73       9.530   5.156  16.160  1.00 92.53           H  
ATOM   3534 HD13 LEU B  73       9.150   3.426  16.224  1.00 92.53           H  
ATOM   3535  CD2 LEU B  73      10.452   5.278  13.637  1.00 92.53           C  
ATOM   3536 HD21 LEU B  73      11.510   5.043  13.753  1.00 92.53           H  
ATOM   3537 HD22 LEU B  73      10.215   5.398  12.580  1.00 92.53           H  
ATOM   3538 HD23 LEU B  73      10.241   6.224  14.137  1.00 92.53           H  
ATOM   3539  N   ARG B  74       9.758   0.196  11.873  1.00 87.74           N  
ATOM   3540  H   ARG B  74       8.849   0.284  12.306  1.00 87.74           H  
ATOM   3541  CA  ARG B  74      10.181  -1.110  11.366  1.00 87.74           C  
ATOM   3542  HA  ARG B  74      11.161  -1.353  11.776  1.00 87.74           H  
ATOM   3543  C   ARG B  74      10.364  -1.085   9.852  1.00 87.74           C  
ATOM   3544  CB  ARG B  74       9.170  -2.176  11.797  1.00 87.74           C  
ATOM   3545  HB2 ARG B  74       9.280  -3.062  11.172  1.00 87.74           H  
ATOM   3546  HB3 ARG B  74       8.161  -1.797  11.637  1.00 87.74           H  
ATOM   3547  O   ARG B  74      11.360  -1.625   9.397  1.00 87.74           O  
ATOM   3548  CG  ARG B  74       9.347  -2.560  13.271  1.00 87.74           C  
ATOM   3549  HG2 ARG B  74      10.281  -3.106  13.403  1.00 87.74           H  
ATOM   3550  HG3 ARG B  74       9.402  -1.656  13.877  1.00 87.74           H  
ATOM   3551  CD  ARG B  74       8.163  -3.401  13.762  1.00 87.74           C  
ATOM   3552  HD2 ARG B  74       7.233  -2.948  13.418  1.00 87.74           H  
ATOM   3553  HD3 ARG B  74       8.157  -3.370  14.851  1.00 87.74           H  
ATOM   3554  NE  ARG B  74       8.260  -4.809  13.334  1.00 87.74           N  
ATOM   3555  HE  ARG B  74       9.191  -5.197  13.303  1.00 87.74           H  
ATOM   3556  NH1 ARG B  74       5.994  -5.273  13.031  1.00 87.74           N  
ATOM   3557 HH11 ARG B  74       5.288  -5.951  12.780  1.00 87.74           H  
ATOM   3558 HH12 ARG B  74       5.676  -4.317  13.112  1.00 87.74           H  
ATOM   3559  NH2 ARG B  74       7.426  -6.896  13.007  1.00 87.74           N  
ATOM   3560 HH21 ARG B  74       6.618  -7.471  12.819  1.00 87.74           H  
ATOM   3561 HH22 ARG B  74       8.345  -7.295  13.134  1.00 87.74           H  
ATOM   3562  CZ  ARG B  74       7.239  -5.622  13.117  1.00 87.74           C  
ATOM   3563  N   LEU B  75       9.471  -0.466   9.071  1.00 90.29           N  
ATOM   3564  H   LEU B  75       8.662  -0.044   9.505  1.00 90.29           H  
ATOM   3565  CA  LEU B  75       9.629  -0.352   7.611  1.00 90.29           C  
ATOM   3566  HA  LEU B  75       9.652  -1.352   7.178  1.00 90.29           H  
ATOM   3567  C   LEU B  75      10.955   0.307   7.245  1.00 90.29           C  
ATOM   3568  CB  LEU B  75       8.486   0.455   6.964  1.00 90.29           C  
ATOM   3569  HB2 LEU B  75       8.329   1.373   7.532  1.00 90.29           H  
ATOM   3570  HB3 LEU B  75       8.785   0.757   5.961  1.00 90.29           H  
ATOM   3571  O   LEU B  75      11.662  -0.221   6.392  1.00 90.29           O  
ATOM   3572  CG  LEU B  75       7.160  -0.299   6.852  1.00 90.29           C  
ATOM   3573  HG  LEU B  75       6.950  -0.788   7.803  1.00 90.29           H  
ATOM   3574  CD1 LEU B  75       6.015   0.652   6.556  1.00 90.29           C  
ATOM   3575 HD11 LEU B  75       6.038   1.494   7.248  1.00 90.29           H  
ATOM   3576 HD12 LEU B  75       6.073   1.035   5.537  1.00 90.29           H  
ATOM   3577 HD13 LEU B  75       5.076   0.119   6.706  1.00 90.29           H  
ATOM   3578  CD2 LEU B  75       7.193  -1.318   5.714  1.00 90.29           C  
ATOM   3579 HD21 LEU B  75       8.080  -1.947   5.785  1.00 90.29           H  
ATOM   3580 HD22 LEU B  75       7.240  -0.782   4.765  1.00 90.29           H  
ATOM   3581 HD23 LEU B  75       6.286  -1.922   5.736  1.00 90.29           H  
ATOM   3582  N   PHE B  76      11.319   1.401   7.916  1.00 93.81           N  
ATOM   3583  H   PHE B  76      10.677   1.800   8.586  1.00 93.81           H  
ATOM   3584  CA  PHE B  76      12.587   2.083   7.658  1.00 93.81           C  
ATOM   3585  HA  PHE B  76      12.707   2.197   6.580  1.00 93.81           H  
ATOM   3586  C   PHE B  76      13.805   1.290   8.124  1.00 93.81           C  
ATOM   3587  CB  PHE B  76      12.584   3.467   8.304  1.00 93.81           C  
ATOM   3588  HB2 PHE B  76      12.423   3.358   9.377  1.00 93.81           H  
ATOM   3589  HB3 PHE B  76      13.571   3.902   8.152  1.00 93.81           H  
ATOM   3590  O   PHE B  76      14.787   1.221   7.394  1.00 93.81           O  
ATOM   3591  CG  PHE B  76      11.578   4.438   7.730  1.00 93.81           C  
ATOM   3592  CD1 PHE B  76      11.459   4.584   6.335  1.00 93.81           C  
ATOM   3593  HD1 PHE B  76      12.077   4.005   5.664  1.00 93.81           H  
ATOM   3594  CD2 PHE B  76      10.787   5.225   8.586  1.00 93.81           C  
ATOM   3595  HD2 PHE B  76      10.878   5.121   9.657  1.00 93.81           H  
ATOM   3596  CE1 PHE B  76      10.531   5.483   5.796  1.00 93.81           C  
ATOM   3597  HE1 PHE B  76      10.424   5.557   4.724  1.00 93.81           H  
ATOM   3598  CE2 PHE B  76       9.877   6.149   8.046  1.00 93.81           C  
ATOM   3599  HE2 PHE B  76       9.268   6.756   8.701  1.00 93.81           H  
ATOM   3600  CZ  PHE B  76       9.741   6.268   6.653  1.00 93.81           C  
ATOM   3601  HZ  PHE B  76       9.015   6.953   6.242  1.00 93.81           H  
ATOM   3602  N   GLU B  77      13.737   0.620   9.275  1.00 86.48           N  
ATOM   3603  H   GLU B  77      12.929   0.752   9.867  1.00 86.48           H  
ATOM   3604  CA  GLU B  77      14.802  -0.289   9.725  1.00 86.48           C  
ATOM   3605  HA  GLU B  77      15.733   0.268   9.829  1.00 86.48           H  
ATOM   3606  C   GLU B  77      15.051  -1.417   8.710  1.00 86.48           C  
ATOM   3607  CB  GLU B  77      14.391  -0.855  11.094  1.00 86.48           C  
ATOM   3608  HB2 GLU B  77      13.477  -1.438  10.978  1.00 86.48           H  
ATOM   3609  HB3 GLU B  77      14.184  -0.023  11.767  1.00 86.48           H  
ATOM   3610  O   GLU B  77      16.171  -1.880   8.507  1.00 86.48           O  
ATOM   3611  CG  GLU B  77      15.469  -1.735  11.738  1.00 86.48           C  
ATOM   3612  HG2 GLU B  77      16.388  -1.156  11.824  1.00 86.48           H  
ATOM   3613  HG3 GLU B  77      15.663  -2.598  11.101  1.00 86.48           H  
ATOM   3614  CD  GLU B  77      15.037  -2.243  13.121  1.00 86.48           C  
ATOM   3615  OE1 GLU B  77      15.851  -2.139  14.065  1.00 86.48           O  
ATOM   3616  OE2 GLU B  77      13.901  -2.761  13.247  1.00 86.48           O  
ATOM   3617  N   TYR B  78      13.985  -1.843   8.044  1.00 77.77           N  
ATOM   3618  H   TYR B  78      13.099  -1.437   8.307  1.00 77.77           H  
ATOM   3619  CA  TYR B  78      13.976  -2.913   7.063  1.00 77.77           C  
ATOM   3620  HA  TYR B  78      14.721  -3.650   7.361  1.00 77.77           H  
ATOM   3621  C   TYR B  78      14.370  -2.493   5.659  1.00 77.77           C  
ATOM   3622  CB  TYR B  78      12.550  -3.479   7.090  1.00 77.77           C  
ATOM   3623  HB2 TYR B  78      12.125  -3.695   6.110  1.00 77.77           H  
ATOM   3624  HB3 TYR B  78      11.882  -2.653   7.333  1.00 77.77           H  
ATOM   3625  O   TYR B  78      15.006  -3.277   4.954  1.00 77.77           O  
ATOM   3626  CG  TYR B  78      12.327  -4.573   8.108  1.00 77.77           C  
ATOM   3627  CD1 TYR B  78      13.369  -5.442   8.505  1.00 77.77           C  
ATOM   3628  HD1 TYR B  78      14.284  -5.521   7.936  1.00 77.77           H  
ATOM   3629  CD2 TYR B  78      11.155  -4.475   8.872  1.00 77.77           C  
ATOM   3630  HD2 TYR B  78      10.369  -3.799   8.570  1.00 77.77           H  
ATOM   3631  CE1 TYR B  78      13.347  -5.984   9.797  1.00 77.77           C  
ATOM   3632  HE1 TYR B  78      14.215  -6.492  10.190  1.00 77.77           H  
ATOM   3633  CE2 TYR B  78      11.123  -5.028  10.153  1.00 77.77           C  
ATOM   3634  HE2 TYR B  78      10.301  -4.828  10.824  1.00 77.77           H  
ATOM   3635  OH  TYR B  78      12.326  -5.916  11.963  1.00 77.77           O  
ATOM   3636  HH  TYR B  78      13.098  -5.470  12.321  1.00 77.77           H  
ATOM   3637  CZ  TYR B  78      12.261  -5.678  10.640  1.00 77.77           C  
ATOM   3638  N   GLY B  79      13.928  -1.318   5.235  1.00 84.79           N  
ATOM   3639  H   GLY B  79      13.358  -0.765   5.860  1.00 84.79           H  
ATOM   3640  CA  GLY B  79      14.173  -0.794   3.907  1.00 84.79           C  
ATOM   3641  HA2 GLY B  79      13.342  -0.144   3.634  1.00 84.79           H  
ATOM   3642  HA3 GLY B  79      14.221  -1.616   3.193  1.00 84.79           H  
ATOM   3643  C   GLY B  79      15.461   0.013   3.811  1.00 84.79           C  
ATOM   3644  O   GLY B  79      16.014   0.066   2.724  1.00 84.79           O  
ATOM   3645  N   GLY B  80      15.951   0.579   4.911  1.00 90.35           N  
ATOM   3646  H   GLY B  80      15.445   0.455   5.776  1.00 90.35           H  
ATOM   3647  CA  GLY B  80      16.979   1.619   4.928  1.00 90.35           C  
ATOM   3648  HA2 GLY B  80      17.710   1.396   5.705  1.00 90.35           H  
ATOM   3649  HA3 GLY B  80      17.506   1.672   3.976  1.00 90.35           H  
ATOM   3650  C   GLY B  80      16.332   2.973   5.209  1.00 90.35           C  
ATOM   3651  O   GLY B  80      15.314   3.324   4.606  1.00 90.35           O  
ATOM   3652  N   PHE B  81      16.880   3.736   6.149  1.00 93.05           N  
ATOM   3653  H   PHE B  81      17.778   3.465   6.523  1.00 93.05           H  
ATOM   3654  CA  PHE B  81      16.317   5.040   6.499  1.00 93.05           C  
ATOM   3655  HA  PHE B  81      15.240   4.921   6.618  1.00 93.05           H  
ATOM   3656  C   PHE B  81      16.584   6.057   5.383  1.00 93.05           C  
ATOM   3657  CB  PHE B  81      16.886   5.535   7.832  1.00 93.05           C  
ATOM   3658  HB2 PHE B  81      16.687   6.602   7.922  1.00 93.05           H  
ATOM   3659  HB3 PHE B  81      17.969   5.409   7.834  1.00 93.05           H  
ATOM   3660  O   PHE B  81      17.651   6.021   4.774  1.00 93.05           O  
ATOM   3661  CG  PHE B  81      16.288   4.845   9.041  1.00 93.05           C  
ATOM   3662  CD1 PHE B  81      15.157   5.395   9.671  1.00 93.05           C  
ATOM   3663  HD1 PHE B  81      14.700   6.289   9.274  1.00 93.05           H  
ATOM   3664  CD2 PHE B  81      16.842   3.647   9.528  1.00 93.05           C  
ATOM   3665  HD2 PHE B  81      17.702   3.211   9.041  1.00 93.05           H  
ATOM   3666  CE1 PHE B  81      14.590   4.762  10.790  1.00 93.05           C  
ATOM   3667  HE1 PHE B  81      13.709   5.177  11.257  1.00 93.05           H  
ATOM   3668  CE2 PHE B  81      16.276   3.015  10.650  1.00 93.05           C  
ATOM   3669  HE2 PHE B  81      16.709   2.099  11.023  1.00 93.05           H  
ATOM   3670  CZ  PHE B  81      15.152   3.574  11.283  1.00 93.05           C  
ATOM   3671  HZ  PHE B  81      14.714   3.088  12.142  1.00 93.05           H  
ATOM   3672  N   PRO B  82      15.681   7.016   5.121  1.00 93.23           N  
ATOM   3673  CA  PRO B  82      15.984   8.105   4.197  1.00 93.23           C  
ATOM   3674  HA  PRO B  82      16.099   7.673   3.203  1.00 93.23           H  
ATOM   3675  C   PRO B  82      17.265   8.855   4.628  1.00 93.23           C  
ATOM   3676  CB  PRO B  82      14.748   9.009   4.216  1.00 93.23           C  
ATOM   3677  HB2 PRO B  82      14.547   9.438   3.234  1.00 93.23           H  
ATOM   3678  HB3 PRO B  82      14.874   9.797   4.959  1.00 93.23           H  
ATOM   3679  O   PRO B  82      17.403   9.162   5.818  1.00 93.23           O  
ATOM   3680  CG  PRO B  82      13.625   8.076   4.668  1.00 93.23           C  
ATOM   3681  HG2 PRO B  82      13.254   7.511   3.813  1.00 93.23           H  
ATOM   3682  HG3 PRO B  82      12.814   8.619   5.154  1.00 93.23           H  
ATOM   3683  CD  PRO B  82      14.325   7.127   5.634  1.00 93.23           C  
ATOM   3684  HD2 PRO B  82      13.812   6.165   5.639  1.00 93.23           H  
ATOM   3685  HD3 PRO B  82      14.345   7.556   6.636  1.00 93.23           H  
ATOM   3686  N   PRO B  83      18.205   9.162   3.711  1.00 90.56           N  
ATOM   3687  CA  PRO B  83      18.116   9.046   2.255  1.00 90.56           C  
ATOM   3688  HA  PRO B  83      17.080   9.050   1.918  1.00 90.56           H  
ATOM   3689  C   PRO B  83      18.800   7.788   1.681  1.00 90.56           C  
ATOM   3690  CB  PRO B  83      18.789  10.327   1.762  1.00 90.56           C  
ATOM   3691  HB2 PRO B  83      19.127  10.267   0.728  1.00 90.56           H  
ATOM   3692  HB3 PRO B  83      18.093  11.159   1.874  1.00 90.56           H  
ATOM   3693  O   PRO B  83      19.048   7.738   0.484  1.00 90.56           O  
ATOM   3694  CG  PRO B  83      19.955  10.483   2.739  1.00 90.56           C  
ATOM   3695  HG2 PRO B  83      20.226  11.530   2.875  1.00 90.56           H  
ATOM   3696  HG3 PRO B  83      20.812   9.917   2.375  1.00 90.56           H  
ATOM   3697  CD  PRO B  83      19.445   9.853   4.040  1.00 90.56           C  
ATOM   3698  HD2 PRO B  83      19.265  10.617   4.796  1.00 90.56           H  
ATOM   3699  HD3 PRO B  83      20.177   9.140   4.419  1.00 90.56           H  
ATOM   3700  N   GLU B  84      19.135   6.779   2.495  1.00 92.37           N  
ATOM   3701  H   GLU B  84      18.863   6.815   3.468  1.00 92.37           H  
ATOM   3702  CA  GLU B  84      19.741   5.517   2.023  1.00 92.37           C  
ATOM   3703  HA  GLU B  84      20.697   5.725   1.542  1.00 92.37           H  
ATOM   3704  C   GLU B  84      18.847   4.798   1.004  1.00 92.37           C  
ATOM   3705  CB  GLU B  84      19.964   4.590   3.231  1.00 92.37           C  
ATOM   3706  HB2 GLU B  84      18.991   4.272   3.603  1.00 92.37           H  
ATOM   3707  HB3 GLU B  84      20.476   5.150   4.014  1.00 92.37           H  
ATOM   3708  O   GLU B  84      19.319   4.096   0.114  1.00 92.37           O  
ATOM   3709  CG  GLU B  84      20.781   3.326   2.917  1.00 92.37           C  
ATOM   3710  HG2 GLU B  84      21.796   3.622   2.649  1.00 92.37           H  
ATOM   3711  HG3 GLU B  84      20.340   2.810   2.065  1.00 92.37           H  
ATOM   3712  CD  GLU B  84      20.825   2.335   4.092  1.00 92.37           C  
ATOM   3713  OE1 GLU B  84      21.262   1.186   3.855  1.00 92.37           O  
ATOM   3714  OE2 GLU B  84      20.407   2.705   5.216  1.00 92.37           O  
ATOM   3715  N   SER B  85      17.534   4.970   1.135  1.00 92.19           N  
ATOM   3716  H   SER B  85      17.214   5.584   1.870  1.00 92.19           H  
ATOM   3717  CA  SER B  85      16.552   4.486   0.176  1.00 92.19           C  
ATOM   3718  HA  SER B  85      17.056   4.196  -0.747  1.00 92.19           H  
ATOM   3719  C   SER B  85      15.557   5.576  -0.180  1.00 92.19           C  
ATOM   3720  CB  SER B  85      15.841   3.260   0.737  1.00 92.19           C  
ATOM   3721  HB2 SER B  85      14.954   3.043   0.142  1.00 92.19           H  
ATOM   3722  HB3 SER B  85      15.549   3.438   1.772  1.00 92.19           H  
ATOM   3723  O   SER B  85      15.147   6.364   0.677  1.00 92.19           O  
ATOM   3724  OG  SER B  85      16.729   2.167   0.668  1.00 92.19           O  
ATOM   3725  HG  SER B  85      17.616   2.500   0.821  1.00 92.19           H  
ATOM   3726  N   ASN B  86      15.141   5.568  -1.445  1.00 95.00           N  
ATOM   3727  H   ASN B  86      15.564   4.919  -2.094  1.00 95.00           H  
ATOM   3728  CA  ASN B  86      14.036   6.380  -1.929  1.00 95.00           C  
ATOM   3729  HA  ASN B  86      14.095   7.354  -1.442  1.00 95.00           H  
ATOM   3730  C   ASN B  86      12.707   5.715  -1.557  1.00 95.00           C  
ATOM   3731  CB  ASN B  86      14.153   6.581  -3.447  1.00 95.00           C  
ATOM   3732  HB2 ASN B  86      14.016   5.621  -3.947  1.00 95.00           H  
ATOM   3733  HB3 ASN B  86      13.367   7.252  -3.791  1.00 95.00           H  
ATOM   3734  O   ASN B  86      12.605   4.485  -1.581  1.00 95.00           O  
ATOM   3735  CG  ASN B  86      15.482   7.166  -3.880  1.00 95.00           C  
ATOM   3736  ND2 ASN B  86      16.036   6.695  -4.968  1.00 95.00           N  
ATOM   3737 HD21 ASN B  86      15.584   5.963  -5.497  1.00 95.00           H  
ATOM   3738 HD22 ASN B  86      16.885   7.129  -5.301  1.00 95.00           H  
ATOM   3739  OD1 ASN B  86      16.041   8.039  -3.239  1.00 95.00           O  
ATOM   3740  N   TYR B  87      11.687   6.512  -1.250  1.00 98.27           N  
ATOM   3741  H   TYR B  87      11.821   7.510  -1.327  1.00 98.27           H  
ATOM   3742  CA  TYR B  87      10.376   6.018  -0.835  1.00 98.27           C  
ATOM   3743  HA  TYR B  87      10.311   4.958  -1.083  1.00 98.27           H  
ATOM   3744  C   TYR B  87       9.224   6.730  -1.539  1.00 98.27           C  
ATOM   3745  CB  TYR B  87      10.198   6.141   0.680  1.00 98.27           C  
ATOM   3746  HB2 TYR B  87      10.472   7.149   0.991  1.00 98.27           H  
ATOM   3747  HB3 TYR B  87       9.141   6.008   0.907  1.00 98.27           H  
ATOM   3748  O   TYR B  87       9.236   7.949  -1.679  1.00 98.27           O  
ATOM   3749  CG  TYR B  87      10.975   5.126   1.489  1.00 98.27           C  
ATOM   3750  CD1 TYR B  87      10.372   3.902   1.836  1.00 98.27           C  
ATOM   3751  HD1 TYR B  87       9.362   3.687   1.521  1.00 98.27           H  
ATOM   3752  CD2 TYR B  87      12.291   5.405   1.896  1.00 98.27           C  
ATOM   3753  HD2 TYR B  87      12.755   6.338   1.614  1.00 98.27           H  
ATOM   3754  CE1 TYR B  87      11.092   2.957   2.590  1.00 98.27           C  
ATOM   3755  HE1 TYR B  87      10.631   2.026   2.882  1.00 98.27           H  
ATOM   3756  CE2 TYR B  87      13.014   4.461   2.646  1.00 98.27           C  
ATOM   3757  HE2 TYR B  87      14.026   4.682   2.949  1.00 98.27           H  
ATOM   3758  OH  TYR B  87      13.101   2.306   3.702  1.00 98.27           O  
ATOM   3759  HH  TYR B  87      13.947   2.662   3.983  1.00 98.27           H  
ATOM   3760  CZ  TYR B  87      12.416   3.229   2.985  1.00 98.27           C  
ATOM   3761  N   LEU B  88       8.188   5.965  -1.872  1.00 98.66           N  
ATOM   3762  H   LEU B  88       8.289   4.970  -1.734  1.00 98.66           H  
ATOM   3763  CA  LEU B  88       6.856   6.429  -2.241  1.00 98.66           C  
ATOM   3764  HA  LEU B  88       6.797   7.511  -2.129  1.00 98.66           H  
ATOM   3765  C   LEU B  88       5.840   5.777  -1.301  1.00 98.66           C  
ATOM   3766  CB  LEU B  88       6.593   6.065  -3.712  1.00 98.66           C  
ATOM   3767  HB2 LEU B  88       6.786   4.999  -3.835  1.00 98.66           H  
ATOM   3768  HB3 LEU B  88       7.295   6.611  -4.342  1.00 98.66           H  
ATOM   3769  O   LEU B  88       5.678   4.561  -1.308  1.00 98.66           O  
ATOM   3770  CG  LEU B  88       5.159   6.358  -4.191  1.00 98.66           C  
ATOM   3771  HG  LEU B  88       4.436   5.881  -3.530  1.00 98.66           H  
ATOM   3772  CD1 LEU B  88       4.889   7.861  -4.217  1.00 98.66           C  
ATOM   3773 HD11 LEU B  88       3.937   8.052  -4.713  1.00 98.66           H  
ATOM   3774 HD12 LEU B  88       5.675   8.371  -4.774  1.00 98.66           H  
ATOM   3775 HD13 LEU B  88       4.843   8.252  -3.201  1.00 98.66           H  
ATOM   3776  CD2 LEU B  88       4.944   5.789  -5.592  1.00 98.66           C  
ATOM   3777 HD21 LEU B  88       5.649   6.235  -6.294  1.00 98.66           H  
ATOM   3778 HD22 LEU B  88       3.925   6.000  -5.915  1.00 98.66           H  
ATOM   3779 HD23 LEU B  88       5.089   4.708  -5.574  1.00 98.66           H  
ATOM   3780  N   PHE B  89       5.127   6.564  -0.507  1.00 98.81           N  
ATOM   3781  H   PHE B  89       5.297   7.559  -0.521  1.00 98.81           H  
ATOM   3782  CA  PHE B  89       4.006   6.054   0.278  1.00 98.81           C  
ATOM   3783  HA  PHE B  89       4.083   4.971   0.373  1.00 98.81           H  
ATOM   3784  C   PHE B  89       2.684   6.363  -0.421  1.00 98.81           C  
ATOM   3785  CB  PHE B  89       4.019   6.613   1.694  1.00 98.81           C  
ATOM   3786  HB2 PHE B  89       3.098   6.248   2.149  1.00 98.81           H  
ATOM   3787  HB3 PHE B  89       3.976   7.702   1.662  1.00 98.81           H  
ATOM   3788  O   PHE B  89       2.466   7.491  -0.853  1.00 98.81           O  
ATOM   3789  CG  PHE B  89       5.147   6.148   2.589  1.00 98.81           C  
ATOM   3790  CD1 PHE B  89       4.869   5.216   3.607  1.00 98.81           C  
ATOM   3791  HD1 PHE B  89       3.864   4.847   3.749  1.00 98.81           H  
ATOM   3792  CD2 PHE B  89       6.460   6.627   2.418  1.00 98.81           C  
ATOM   3793  HD2 PHE B  89       6.679   7.353   1.649  1.00 98.81           H  
ATOM   3794  CE1 PHE B  89       5.902   4.733   4.426  1.00 98.81           C  
ATOM   3795  HE1 PHE B  89       5.683   4.004   5.192  1.00 98.81           H  
ATOM   3796  CE2 PHE B  89       7.492   6.140   3.240  1.00 98.81           C  
ATOM   3797  HE2 PHE B  89       8.504   6.488   3.094  1.00 98.81           H  
ATOM   3798  CZ  PHE B  89       7.216   5.190   4.237  1.00 98.81           C  
ATOM   3799  HZ  PHE B  89       8.011   4.805   4.859  1.00 98.81           H  
ATOM   3800  N   LEU B  90       1.786   5.384  -0.486  1.00 98.72           N  
ATOM   3801  H   LEU B  90       2.038   4.486  -0.100  1.00 98.72           H  
ATOM   3802  CA  LEU B  90       0.556   5.443  -1.278  1.00 98.72           C  
ATOM   3803  HA  LEU B  90       0.731   6.071  -2.152  1.00 98.72           H  
ATOM   3804  C   LEU B  90      -0.644   6.071  -0.553  1.00 98.72           C  
ATOM   3805  CB  LEU B  90       0.221   4.027  -1.768  1.00 98.72           C  
ATOM   3806  HB2 LEU B  90       0.088   3.410  -0.880  1.00 98.72           H  
ATOM   3807  HB3 LEU B  90      -0.726   4.057  -2.308  1.00 98.72           H  
ATOM   3808  O   LEU B  90      -1.695   6.206  -1.164  1.00 98.72           O  
ATOM   3809  CG  LEU B  90       1.268   3.356  -2.673  1.00 98.72           C  
ATOM   3810  HG  LEU B  90       2.209   3.242  -2.135  1.00 98.72           H  
ATOM   3811  CD1 LEU B  90       0.775   1.968  -3.076  1.00 98.72           C  
ATOM   3812 HD11 LEU B  90       0.574   1.371  -2.187  1.00 98.72           H  
ATOM   3813 HD12 LEU B  90       1.539   1.467  -3.670  1.00 98.72           H  
ATOM   3814 HD13 LEU B  90      -0.139   2.061  -3.663  1.00 98.72           H  
ATOM   3815  CD2 LEU B  90       1.548   4.151  -3.947  1.00 98.72           C  
ATOM   3816 HD21 LEU B  90       0.611   4.327  -4.476  1.00 98.72           H  
ATOM   3817 HD22 LEU B  90       2.019   5.101  -3.697  1.00 98.72           H  
ATOM   3818 HD23 LEU B  90       2.224   3.586  -4.588  1.00 98.72           H  
ATOM   3819  N   GLY B  91      -0.511   6.444   0.720  1.00 98.37           N  
ATOM   3820  H   GLY B  91       0.307   6.134   1.226  1.00 98.37           H  
ATOM   3821  CA  GLY B  91      -1.563   7.116   1.491  1.00 98.37           C  
ATOM   3822  HA2 GLY B  91      -1.263   8.138   1.722  1.00 98.37           H  
ATOM   3823  HA3 GLY B  91      -2.481   7.170   0.907  1.00 98.37           H  
ATOM   3824  C   GLY B  91      -1.895   6.400   2.796  1.00 98.37           C  
ATOM   3825  O   GLY B  91      -1.227   5.430   3.160  1.00 98.37           O  
ATOM   3826  N   ASP B  92      -2.923   6.897   3.479  1.00 97.71           N  
ATOM   3827  H   ASP B  92      -3.333   7.765   3.164  1.00 97.71           H  
ATOM   3828  CA  ASP B  92      -3.482   6.359   4.719  1.00 97.71           C  
ATOM   3829  HA  ASP B  92      -4.197   7.098   5.080  1.00 97.71           H  
ATOM   3830  C   ASP B  92      -2.439   6.267   5.833  1.00 97.71           C  
ATOM   3831  CB  ASP B  92      -4.279   5.078   4.453  1.00 97.71           C  
ATOM   3832  HB2 ASP B  92      -4.367   4.529   5.390  1.00 97.71           H  
ATOM   3833  HB3 ASP B  92      -3.742   4.441   3.750  1.00 97.71           H  
ATOM   3834  O   ASP B  92      -2.028   5.209   6.318  1.00 97.71           O  
ATOM   3835  CG  ASP B  92      -5.699   5.367   3.946  1.00 97.71           C  
ATOM   3836  OD1 ASP B  92      -5.984   6.525   3.536  1.00 97.71           O  
ATOM   3837  OD2 ASP B  92      -6.533   4.457   4.098  1.00 97.71           O  
ATOM   3838  N   TYR B  93      -1.981   7.443   6.245  1.00 98.28           N  
ATOM   3839  H   TYR B  93      -2.370   8.260   5.796  1.00 98.28           H  
ATOM   3840  CA  TYR B  93      -0.968   7.637   7.278  1.00 98.28           C  
ATOM   3841  HA  TYR B  93      -0.293   6.781   7.294  1.00 98.28           H  
ATOM   3842  C   TYR B  93      -1.576   7.784   8.666  1.00 98.28           C  
ATOM   3843  CB  TYR B  93      -0.178   8.904   6.939  1.00 98.28           C  
ATOM   3844  HB2 TYR B  93      -0.818   9.763   7.140  1.00 98.28           H  
ATOM   3845  HB3 TYR B  93       0.688   8.968   7.597  1.00 98.28           H  
ATOM   3846  O   TYR B  93      -0.901   7.547   9.672  1.00 98.28           O  
ATOM   3847  CG  TYR B  93       0.286   8.986   5.501  1.00 98.28           C  
ATOM   3848  CD1 TYR B  93       0.826   7.845   4.882  1.00 98.28           C  
ATOM   3849  HD1 TYR B  93       0.895   6.907   5.413  1.00 98.28           H  
ATOM   3850  CD2 TYR B  93       0.093  10.166   4.754  1.00 98.28           C  
ATOM   3851  HD2 TYR B  93      -0.408  11.014   5.198  1.00 98.28           H  
ATOM   3852  CE1 TYR B  93       1.179   7.887   3.531  1.00 98.28           C  
ATOM   3853  HE1 TYR B  93       1.478   6.968   3.050  1.00 98.28           H  
ATOM   3854  CE2 TYR B  93       0.519  10.228   3.414  1.00 98.28           C  
ATOM   3855  HE2 TYR B  93       0.375  11.120   2.821  1.00 98.28           H  
ATOM   3856  OH  TYR B  93       1.552   9.143   1.538  1.00 98.28           O  
ATOM   3857  HH  TYR B  93       1.615   8.280   1.121  1.00 98.28           H  
ATOM   3858  CZ  TYR B  93       1.081   9.088   2.807  1.00 98.28           C  
ATOM   3859  N   VAL B  94      -2.833   8.214   8.718  1.00 97.17           N  
ATOM   3860  H   VAL B  94      -3.308   8.354   7.838  1.00 97.17           H  
ATOM   3861  CA  VAL B  94      -3.546   8.584   9.940  1.00 97.17           C  
ATOM   3862  HA  VAL B  94      -2.891   8.410  10.794  1.00 97.17           H  
ATOM   3863  C   VAL B  94      -4.770   7.704  10.177  1.00 97.17           C  
ATOM   3864  CB  VAL B  94      -3.903  10.087   9.931  1.00 97.17           C  
ATOM   3865  HB  VAL B  94      -4.325  10.335  10.904  1.00 97.17           H  
ATOM   3866  O   VAL B  94      -5.050   6.779   9.412  1.00 97.17           O  
ATOM   3867  CG1 VAL B  94      -2.657  10.967   9.764  1.00 97.17           C  
ATOM   3868 HG11 VAL B  94      -2.279  10.888   8.744  1.00 97.17           H  
ATOM   3869 HG12 VAL B  94      -2.923  12.005   9.961  1.00 97.17           H  
ATOM   3870 HG13 VAL B  94      -1.881  10.655  10.463  1.00 97.17           H  
ATOM   3871  CG2 VAL B  94      -4.937  10.470   8.865  1.00 97.17           C  
ATOM   3872 HG21 VAL B  94      -5.159  11.535   8.927  1.00 97.17           H  
ATOM   3873 HG22 VAL B  94      -5.865   9.918   9.015  1.00 97.17           H  
ATOM   3874 HG23 VAL B  94      -4.559  10.246   7.868  1.00 97.17           H  
ATOM   3875  N   ASP B  95      -5.485   8.024  11.259  1.00 88.48           N  
ATOM   3876  H   ASP B  95      -5.109   8.757  11.844  1.00 88.48           H  
ATOM   3877  CA  ASP B  95      -6.610   7.273  11.812  1.00 88.48           C  
ATOM   3878  HA  ASP B  95      -6.971   7.814  12.687  1.00 88.48           H  
ATOM   3879  C   ASP B  95      -6.219   5.885  12.309  1.00 88.48           C  
ATOM   3880  CB  ASP B  95      -7.771   7.204  10.809  1.00 88.48           C  
ATOM   3881  HB2 ASP B  95      -8.546   6.551  11.211  1.00 88.48           H  
ATOM   3882  HB3 ASP B  95      -7.448   6.763   9.866  1.00 88.48           H  
ATOM   3883  O   ASP B  95      -5.107   5.417  12.064  1.00 88.48           O  
ATOM   3884  CG  ASP B  95      -8.435   8.545  10.575  1.00 88.48           C  
ATOM   3885  OD1 ASP B  95      -8.723   9.237  11.572  1.00 88.48           O  
ATOM   3886  OD2 ASP B  95      -8.785   8.830   9.418  1.00 88.48           O  
ATOM   3887  N   ARG B  96      -7.179   5.215  12.969  1.00 81.59           N  
ATOM   3888  H   ARG B  96      -8.043   5.711  13.133  1.00 81.59           H  
ATOM   3889  CA  ARG B  96      -7.193   3.761  13.192  1.00 81.59           C  
ATOM   3890  HA  ARG B  96      -8.143   3.491  13.652  1.00 81.59           H  
ATOM   3891  C   ARG B  96      -6.134   3.272  14.203  1.00 81.59           C  
ATOM   3892  CB  ARG B  96      -7.158   3.135  11.773  1.00 81.59           C  
ATOM   3893  HB2 ARG B  96      -6.976   2.061  11.766  1.00 81.59           H  
ATOM   3894  HB3 ARG B  96      -6.331   3.550  11.197  1.00 81.59           H  
ATOM   3895  O   ARG B  96      -6.492   2.752  15.262  1.00 81.59           O  
ATOM   3896  CG  ARG B  96      -8.415   3.373  10.943  1.00 81.59           C  
ATOM   3897  HG2 ARG B  96      -8.750   4.408  11.022  1.00 81.59           H  
ATOM   3898  HG3 ARG B  96      -8.170   3.202   9.895  1.00 81.59           H  
ATOM   3899  CD  ARG B  96      -9.554   2.451  11.365  1.00 81.59           C  
ATOM   3900  HD2 ARG B  96      -9.970   2.800  12.310  1.00 81.59           H  
ATOM   3901  HD3 ARG B  96      -9.163   1.441  11.489  1.00 81.59           H  
ATOM   3902  NE  ARG B  96     -10.582   2.438  10.317  1.00 81.59           N  
ATOM   3903  HE  ARG B  96     -10.328   2.881   9.446  1.00 81.59           H  
ATOM   3904  NH1 ARG B  96     -12.060   1.033  11.359  1.00 81.59           N  
ATOM   3905 HH11 ARG B  96     -12.873   0.436  11.315  1.00 81.59           H  
ATOM   3906 HH12 ARG B  96     -11.440   1.001  12.155  1.00 81.59           H  
ATOM   3907  NH2 ARG B  96     -12.446   1.717   9.261  1.00 81.59           N  
ATOM   3908 HH21 ARG B  96     -13.242   1.098   9.199  1.00 81.59           H  
ATOM   3909 HH22 ARG B  96     -12.155   2.237   8.446  1.00 81.59           H  
ATOM   3910  CZ  ARG B  96     -11.690   1.732  10.321  1.00 81.59           C  
ATOM   3911  N   GLY B  97      -4.851   3.514  13.961  1.00 82.94           N  
ATOM   3912  H   GLY B  97      -4.629   3.975  13.090  1.00 82.94           H  
ATOM   3913  CA  GLY B  97      -3.774   3.350  14.931  1.00 82.94           C  
ATOM   3914  HA2 GLY B  97      -3.904   2.392  15.434  1.00 82.94           H  
ATOM   3915  HA3 GLY B  97      -2.813   3.324  14.417  1.00 82.94           H  
ATOM   3916  C   GLY B  97      -3.719   4.456  15.989  1.00 82.94           C  
ATOM   3917  O   GLY B  97      -4.434   5.455  15.965  1.00 82.94           O  
ATOM   3918  N   LYS B  98      -2.844   4.254  16.981  1.00 87.35           N  
ATOM   3919  H   LYS B  98      -2.247   3.444  16.903  1.00 87.35           H  
ATOM   3920  CA  LYS B  98      -2.809   5.063  18.217  1.00 87.35           C  
ATOM   3921  HA  LYS B  98      -3.794   5.504  18.366  1.00 87.35           H  
ATOM   3922  C   LYS B  98      -1.849   6.255  18.179  1.00 87.35           C  
ATOM   3923  CB  LYS B  98      -2.488   4.157  19.416  1.00 87.35           C  
ATOM   3924  HB2 LYS B  98      -1.536   3.655  19.244  1.00 87.35           H  
ATOM   3925  HB3 LYS B  98      -2.397   4.771  20.312  1.00 87.35           H  
ATOM   3926  O   LYS B  98      -1.862   7.051  19.117  1.00 87.35           O  
ATOM   3927  CG  LYS B  98      -3.591   3.118  19.650  1.00 87.35           C  
ATOM   3928  HG2 LYS B  98      -3.688   2.482  18.770  1.00 87.35           H  
ATOM   3929  HG3 LYS B  98      -4.537   3.634  19.814  1.00 87.35           H  
ATOM   3930  CD  LYS B  98      -3.280   2.237  20.863  1.00 87.35           C  
ATOM   3931  HD2 LYS B  98      -3.215   2.854  21.758  1.00 87.35           H  
ATOM   3932  HD3 LYS B  98      -2.335   1.720  20.698  1.00 87.35           H  
ATOM   3933  CE  LYS B  98      -4.419   1.221  20.996  1.00 87.35           C  
ATOM   3934  HE2 LYS B  98      -4.523   0.696  20.047  1.00 87.35           H  
ATOM   3935  HE3 LYS B  98      -5.352   1.761  21.162  1.00 87.35           H  
ATOM   3936  NZ  LYS B  98      -4.181   0.248  22.086  1.00 87.35           N  
ATOM   3937  HZ1 LYS B  98      -3.335  -0.272  21.898  1.00 87.35           H  
ATOM   3938  HZ2 LYS B  98      -4.951  -0.405  22.110  1.00 87.35           H  
ATOM   3939  HZ3 LYS B  98      -4.115   0.719  22.977  1.00 87.35           H  
ATOM   3940  N   GLN B  99      -0.981   6.314  17.171  1.00 94.83           N  
ATOM   3941  H   GLN B  99      -1.070   5.639  16.425  1.00 94.83           H  
ATOM   3942  CA  GLN B  99       0.114   7.281  17.059  1.00 94.83           C  
ATOM   3943  HA  GLN B  99      -0.074   8.126  17.721  1.00 94.83           H  
ATOM   3944  C   GLN B  99       0.162   7.861  15.643  1.00 94.83           C  
ATOM   3945  CB  GLN B  99       1.437   6.623  17.478  1.00 94.83           C  
ATOM   3946  HB2 GLN B  99       1.596   5.719  16.890  1.00 94.83           H  
ATOM   3947  HB3 GLN B  99       2.255   7.317  17.285  1.00 94.83           H  
ATOM   3948  O   GLN B  99       1.199   7.862  14.972  1.00 94.83           O  
ATOM   3949  CG  GLN B  99       1.451   6.262  18.966  1.00 94.83           C  
ATOM   3950  HG2 GLN B  99       0.755   5.446  19.157  1.00 94.83           H  
ATOM   3951  HG3 GLN B  99       1.140   7.129  19.549  1.00 94.83           H  
ATOM   3952  CD  GLN B  99       2.836   5.837  19.415  1.00 94.83           C  
ATOM   3953  NE2 GLN B  99       3.659   6.780  19.821  1.00 94.83           N  
ATOM   3954 HE21 GLN B  99       3.348   7.741  19.800  1.00 94.83           H  
ATOM   3955 HE22 GLN B  99       4.565   6.541  20.198  1.00 94.83           H  
ATOM   3956  OE1 GLN B  99       3.176   4.662  19.423  1.00 94.83           O  
ATOM   3957  N   SER B 100      -0.990   8.338  15.168  1.00 96.73           N  
ATOM   3958  H   SER B 100      -1.789   8.404  15.782  1.00 96.73           H  
ATOM   3959  CA  SER B 100      -1.092   8.984  13.860  1.00 96.73           C  
ATOM   3960  HA  SER B 100      -0.735   8.319  13.074  1.00 96.73           H  
ATOM   3961  C   SER B 100      -0.247  10.247  13.817  1.00 96.73           C  
ATOM   3962  CB  SER B 100      -2.535   9.355  13.541  1.00 96.73           C  
ATOM   3963  HB2 SER B 100      -2.583   9.747  12.525  1.00 96.73           H  
ATOM   3964  HB3 SER B 100      -2.852  10.140  14.228  1.00 96.73           H  
ATOM   3965  O   SER B 100       0.386  10.511  12.802  1.00 96.73           O  
ATOM   3966  OG  SER B 100      -3.401   8.250  13.660  1.00 96.73           O  
ATOM   3967  HG  SER B 100      -3.675   8.184  14.578  1.00 96.73           H  
ATOM   3968  N   LEU B 101      -0.176  10.996  14.925  1.00 98.08           N  
ATOM   3969  H   LEU B 101      -0.688  10.691  15.740  1.00 98.08           H  
ATOM   3970  CA  LEU B 101       0.612  12.227  15.005  1.00 98.08           C  
ATOM   3971  HA  LEU B 101       0.307  12.886  14.192  1.00 98.08           H  
ATOM   3972  C   LEU B 101       2.108  11.979  14.806  1.00 98.08           C  
ATOM   3973  CB  LEU B 101       0.341  12.926  16.343  1.00 98.08           C  
ATOM   3974  HB2 LEU B 101       1.117  13.670  16.526  1.00 98.08           H  
ATOM   3975  HB3 LEU B 101       0.402  12.181  17.136  1.00 98.08           H  
ATOM   3976  O   LEU B 101       2.715  12.654  13.980  1.00 98.08           O  
ATOM   3977  CG  LEU B 101      -1.028  13.624  16.382  1.00 98.08           C  
ATOM   3978  HG  LEU B 101      -1.809  12.949  16.030  1.00 98.08           H  
ATOM   3979  CD1 LEU B 101      -1.345  14.029  17.814  1.00 98.08           C  
ATOM   3980 HD11 LEU B 101      -0.648  14.805  18.132  1.00 98.08           H  
ATOM   3981 HD12 LEU B 101      -2.372  14.388  17.879  1.00 98.08           H  
ATOM   3982 HD13 LEU B 101      -1.227  13.145  18.441  1.00 98.08           H  
ATOM   3983  CD2 LEU B 101      -1.034  14.905  15.546  1.00 98.08           C  
ATOM   3984 HD21 LEU B 101      -0.925  14.661  14.489  1.00 98.08           H  
ATOM   3985 HD22 LEU B 101      -1.985  15.421  15.677  1.00 98.08           H  
ATOM   3986 HD23 LEU B 101      -0.218  15.560  15.849  1.00 98.08           H  
ATOM   3987  N   GLU B 102       2.707  11.013  15.504  1.00 97.56           N  
ATOM   3988  H   GLU B 102       2.190  10.507  16.209  1.00 97.56           H  
ATOM   3989  CA  GLU B 102       4.114  10.655  15.291  1.00 97.56           C  
ATOM   3990  HA  GLU B 102       4.738  11.540  15.417  1.00 97.56           H  
ATOM   3991  C   GLU B 102       4.352  10.144  13.871  1.00 97.56           C  
ATOM   3992  CB  GLU B 102       4.573   9.579  16.285  1.00 97.56           C  
ATOM   3993  HB2 GLU B 102       5.565   9.257  15.970  1.00 97.56           H  
ATOM   3994  HB3 GLU B 102       3.912   8.713  16.246  1.00 97.56           H  
ATOM   3995  O   GLU B 102       5.323  10.549  13.233  1.00 97.56           O  
ATOM   3996  CG  GLU B 102       4.719  10.081  17.723  1.00 97.56           C  
ATOM   3997  HG2 GLU B 102       5.454   9.450  18.222  1.00 97.56           H  
ATOM   3998  HG3 GLU B 102       5.112  11.098  17.704  1.00 97.56           H  
ATOM   3999  CD  GLU B 102       3.437  10.053  18.554  1.00 97.56           C  
ATOM   4000  OE1 GLU B 102       3.543  10.212  19.791  1.00 97.56           O  
ATOM   4001  OE2 GLU B 102       2.315   9.907  18.029  1.00 97.56           O  
ATOM   4002  N   THR B 103       3.437   9.311  13.365  1.00 98.26           N  
ATOM   4003  H   THR B 103       2.661   9.049  13.956  1.00 98.26           H  
ATOM   4004  CA  THR B 103       3.503   8.748  12.010  1.00 98.26           C  
ATOM   4005  HA  THR B 103       4.425   8.176  11.905  1.00 98.26           H  
ATOM   4006  C   THR B 103       3.561   9.855  10.968  1.00 98.26           C  
ATOM   4007  CB  THR B 103       2.319   7.802  11.751  1.00 98.26           C  
ATOM   4008  HB  THR B 103       1.381   8.354  11.810  1.00 98.26           H  
ATOM   4009  O   THR B 103       4.548   9.962  10.240  1.00 98.26           O  
ATOM   4010  CG2 THR B 103       2.393   7.103  10.399  1.00 98.26           C  
ATOM   4011 HG21 THR B 103       2.468   7.826   9.587  1.00 98.26           H  
ATOM   4012 HG22 THR B 103       1.483   6.521  10.253  1.00 98.26           H  
ATOM   4013 HG23 THR B 103       3.249   6.428  10.384  1.00 98.26           H  
ATOM   4014  OG1 THR B 103       2.321   6.787  12.732  1.00 98.26           O  
ATOM   4015  HG1 THR B 103       1.931   7.156  13.527  1.00 98.26           H  
ATOM   4016  N   ILE B 104       2.557  10.735  10.935  1.00 98.79           N  
ATOM   4017  H   ILE B 104       1.783  10.632  11.575  1.00 98.79           H  
ATOM   4018  CA  ILE B 104       2.511  11.799   9.936  1.00 98.79           C  
ATOM   4019  HA  ILE B 104       2.695  11.317   8.976  1.00 98.79           H  
ATOM   4020  C   ILE B 104       3.633  12.819  10.138  1.00 98.79           C  
ATOM   4021  CB  ILE B 104       1.113  12.449   9.880  1.00 98.79           C  
ATOM   4022  HB  ILE B 104       0.374  11.650   9.820  1.00 98.79           H  
ATOM   4023  O   ILE B 104       4.225  13.267   9.162  1.00 98.79           O  
ATOM   4024  CG1 ILE B 104       0.940  13.347   8.643  1.00 98.79           C  
ATOM   4025 HG12 ILE B 104       1.639  14.182   8.687  1.00 98.79           H  
ATOM   4026 HG13 ILE B 104      -0.070  13.756   8.681  1.00 98.79           H  
ATOM   4027  CG2 ILE B 104       0.792  13.303  11.118  1.00 98.79           C  
ATOM   4028 HG21 ILE B 104       1.433  14.184  11.154  1.00 98.79           H  
ATOM   4029 HG22 ILE B 104      -0.251  13.618  11.086  1.00 98.79           H  
ATOM   4030 HG23 ILE B 104       0.952  12.725  12.029  1.00 98.79           H  
ATOM   4031  CD1 ILE B 104       1.114  12.618   7.304  1.00 98.79           C  
ATOM   4032 HD11 ILE B 104       2.148  12.304   7.164  1.00 98.79           H  
ATOM   4033 HD12 ILE B 104       0.856  13.286   6.482  1.00 98.79           H  
ATOM   4034 HD13 ILE B 104       0.457  11.749   7.277  1.00 98.79           H  
ATOM   4035  N   CYS B 105       3.997  13.157  11.380  1.00 98.70           N  
ATOM   4036  H   CYS B 105       3.521  12.739  12.166  1.00 98.70           H  
ATOM   4037  CA  CYS B 105       5.082  14.108  11.624  1.00 98.70           C  
ATOM   4038  HA  CYS B 105       4.887  15.012  11.048  1.00 98.70           H  
ATOM   4039  C   CYS B 105       6.433  13.572  11.138  1.00 98.70           C  
ATOM   4040  CB  CYS B 105       5.145  14.493  13.105  1.00 98.70           C  
ATOM   4041  HB2 CYS B 105       5.177  13.599  13.726  1.00 98.70           H  
ATOM   4042  HB3 CYS B 105       6.051  15.074  13.279  1.00 98.70           H  
ATOM   4043  O   CYS B 105       7.206  14.345  10.574  1.00 98.70           O  
ATOM   4044  SG  CYS B 105       3.701  15.506  13.533  1.00 98.70           S  
ATOM   4045  HG  CYS B 105       2.832  14.497  13.430  1.00 98.70           H  
ATOM   4046  N   LEU B 106       6.713  12.274  11.301  1.00 98.60           N  
ATOM   4047  H   LEU B 106       6.051  11.681  11.781  1.00 98.60           H  
ATOM   4048  CA  LEU B 106       7.938  11.664  10.782  1.00 98.60           C  
ATOM   4049  HA  LEU B 106       8.780  12.278  11.103  1.00 98.60           H  
ATOM   4050  C   LEU B 106       7.959  11.656   9.250  1.00 98.60           C  
ATOM   4051  CB  LEU B 106       8.099  10.247  11.365  1.00 98.60           C  
ATOM   4052  HB2 LEU B 106       7.266   9.631  11.027  1.00 98.60           H  
ATOM   4053  HB3 LEU B 106       8.053  10.299  12.453  1.00 98.60           H  
ATOM   4054  O   LEU B 106       8.962  12.049   8.655  1.00 98.60           O  
ATOM   4055  CG  LEU B 106       9.419   9.562  10.958  1.00 98.60           C  
ATOM   4056  HG  LEU B 106       9.455   9.464   9.873  1.00 98.60           H  
ATOM   4057  CD1 LEU B 106      10.650  10.341  11.432  1.00 98.60           C  
ATOM   4058 HD11 LEU B 106      10.747  11.266  10.865  1.00 98.60           H  
ATOM   4059 HD12 LEU B 106      11.552   9.751  11.267  1.00 98.60           H  
ATOM   4060 HD13 LEU B 106      10.568  10.563  12.496  1.00 98.60           H  
ATOM   4061  CD2 LEU B 106       9.486   8.157  11.553  1.00 98.60           C  
ATOM   4062 HD21 LEU B 106       8.613   7.580  11.247  1.00 98.60           H  
ATOM   4063 HD22 LEU B 106       9.522   8.215  12.640  1.00 98.60           H  
ATOM   4064 HD23 LEU B 106      10.382   7.649  11.198  1.00 98.60           H  
ATOM   4065  N   LEU B 107       6.850  11.267   8.614  1.00 98.82           N  
ATOM   4066  H   LEU B 107       6.064  10.953   9.167  1.00 98.82           H  
ATOM   4067  CA  LEU B 107       6.723  11.267   7.154  1.00 98.82           C  
ATOM   4068  HA  LEU B 107       7.509  10.645   6.726  1.00 98.82           H  
ATOM   4069  C   LEU B 107       6.913  12.676   6.570  1.00 98.82           C  
ATOM   4070  CB  LEU B 107       5.349  10.694   6.760  1.00 98.82           C  
ATOM   4071  HB2 LEU B 107       4.575  11.260   7.277  1.00 98.82           H  
ATOM   4072  HB3 LEU B 107       5.204  10.847   5.690  1.00 98.82           H  
ATOM   4073  O   LEU B 107       7.689  12.858   5.633  1.00 98.82           O  
ATOM   4074  CG  LEU B 107       5.142   9.197   7.051  1.00 98.82           C  
ATOM   4075  HG  LEU B 107       5.297   8.999   8.112  1.00 98.82           H  
ATOM   4076  CD1 LEU B 107       3.712   8.806   6.690  1.00 98.82           C  
ATOM   4077 HD11 LEU B 107       3.538   7.758   6.931  1.00 98.82           H  
ATOM   4078 HD12 LEU B 107       3.535   8.958   5.625  1.00 98.82           H  
ATOM   4079 HD13 LEU B 107       3.009   9.416   7.258  1.00 98.82           H  
ATOM   4080  CD2 LEU B 107       6.102   8.304   6.271  1.00 98.82           C  
ATOM   4081 HD21 LEU B 107       5.816   7.260   6.402  1.00 98.82           H  
ATOM   4082 HD22 LEU B 107       6.056   8.537   5.207  1.00 98.82           H  
ATOM   4083 HD23 LEU B 107       7.115   8.438   6.651  1.00 98.82           H  
ATOM   4084  N   LEU B 108       6.265  13.688   7.155  1.00 98.84           N  
ATOM   4085  H   LEU B 108       5.627  13.474   7.909  1.00 98.84           H  
ATOM   4086  CA  LEU B 108       6.422  15.084   6.740  1.00 98.84           C  
ATOM   4087  HA  LEU B 108       6.250  15.157   5.666  1.00 98.84           H  
ATOM   4088  C   LEU B 108       7.850  15.595   6.982  1.00 98.84           C  
ATOM   4089  CB  LEU B 108       5.392  15.962   7.473  1.00 98.84           C  
ATOM   4090  HB2 LEU B 108       5.636  17.006   7.273  1.00 98.84           H  
ATOM   4091  HB3 LEU B 108       5.505  15.806   8.546  1.00 98.84           H  
ATOM   4092  O   LEU B 108       8.411  16.278   6.128  1.00 98.84           O  
ATOM   4093  CG  LEU B 108       3.914  15.728   7.096  1.00 98.84           C  
ATOM   4094  HG  LEU B 108       3.605  14.728   7.399  1.00 98.84           H  
ATOM   4095  CD1 LEU B 108       3.049  16.745   7.846  1.00 98.84           C  
ATOM   4096 HD11 LEU B 108       3.213  16.639   8.918  1.00 98.84           H  
ATOM   4097 HD12 LEU B 108       3.309  17.757   7.535  1.00 98.84           H  
ATOM   4098 HD13 LEU B 108       1.996  16.557   7.634  1.00 98.84           H  
ATOM   4099  CD2 LEU B 108       3.607  15.831   5.604  1.00 98.84           C  
ATOM   4100 HD21 LEU B 108       3.915  16.804   5.221  1.00 98.84           H  
ATOM   4101 HD22 LEU B 108       2.538  15.698   5.437  1.00 98.84           H  
ATOM   4102 HD23 LEU B 108       4.129  15.042   5.063  1.00 98.84           H  
ATOM   4103  N   ALA B 109       8.479  15.238   8.105  1.00 98.66           N  
ATOM   4104  H   ALA B 109       7.990  14.680   8.790  1.00 98.66           H  
ATOM   4105  CA  ALA B 109       9.859  15.633   8.380  1.00 98.66           C  
ATOM   4106  HA  ALA B 109       9.926  16.718   8.306  1.00 98.66           H  
ATOM   4107  C   ALA B 109      10.838  15.049   7.349  1.00 98.66           C  
ATOM   4108  CB  ALA B 109      10.225  15.231   9.811  1.00 98.66           C  
ATOM   4109  HB1 ALA B 109      10.221  14.146   9.913  1.00 98.66           H  
ATOM   4110  HB2 ALA B 109      11.217  15.617  10.044  1.00 98.66           H  
ATOM   4111  HB3 ALA B 109       9.511  15.660  10.515  1.00 98.66           H  
ATOM   4112  O   ALA B 109      11.689  15.781   6.835  1.00 98.66           O  
ATOM   4113  N   TYR B 110      10.688  13.770   6.987  1.00 98.47           N  
ATOM   4114  H   TYR B 110       9.994  13.203   7.452  1.00 98.47           H  
ATOM   4115  CA  TYR B 110      11.479  13.169   5.912  1.00 98.47           C  
ATOM   4116  HA  TYR B 110      12.529  13.391   6.103  1.00 98.47           H  
ATOM   4117  C   TYR B 110      11.177  13.779   4.549  1.00 98.47           C  
ATOM   4118  CB  TYR B 110      11.289  11.650   5.864  1.00 98.47           C  
ATOM   4119  HB2 TYR B 110      10.227  11.416   5.950  1.00 98.47           H  
ATOM   4120  HB3 TYR B 110      11.622  11.288   4.892  1.00 98.47           H  
ATOM   4121  O   TYR B 110      12.116  14.025   3.794  1.00 98.47           O  
ATOM   4122  CG  TYR B 110      12.080  10.891   6.907  1.00 98.47           C  
ATOM   4123  CD1 TYR B 110      13.461  11.136   7.061  1.00 98.47           C  
ATOM   4124  HD1 TYR B 110      13.958  11.864   6.437  1.00 98.47           H  
ATOM   4125  CD2 TYR B 110      11.453   9.891   7.672  1.00 98.47           C  
ATOM   4126  HD2 TYR B 110      10.402   9.686   7.536  1.00 98.47           H  
ATOM   4127  CE1 TYR B 110      14.211  10.404   7.995  1.00 98.47           C  
ATOM   4128  HE1 TYR B 110      15.273  10.572   8.094  1.00 98.47           H  
ATOM   4129  CE2 TYR B 110      12.204   9.146   8.599  1.00 98.47           C  
ATOM   4130  HE2 TYR B 110      11.742   8.358   9.175  1.00 98.47           H  
ATOM   4131  OH  TYR B 110      14.295   8.694   9.658  1.00 98.47           O  
ATOM   4132  HH  TYR B 110      15.231   8.902   9.620  1.00 98.47           H  
ATOM   4133  CZ  TYR B 110      13.576   9.413   8.768  1.00 98.47           C  
ATOM   4134  N   LYS B 111       9.913  14.110   4.255  1.00 98.49           N  
ATOM   4135  H   LYS B 111       9.178  13.827   4.887  1.00 98.49           H  
ATOM   4136  CA  LYS B 111       9.560  14.805   3.014  1.00 98.49           C  
ATOM   4137  HA  LYS B 111       9.927  14.189   2.193  1.00 98.49           H  
ATOM   4138  C   LYS B 111      10.262  16.154   2.891  1.00 98.49           C  
ATOM   4139  CB  LYS B 111       8.033  14.977   2.900  1.00 98.49           C  
ATOM   4140  HB2 LYS B 111       7.561  13.995   2.894  1.00 98.49           H  
ATOM   4141  HB3 LYS B 111       7.661  15.522   3.768  1.00 98.49           H  
ATOM   4142  O   LYS B 111      10.763  16.486   1.823  1.00 98.49           O  
ATOM   4143  CG  LYS B 111       7.608  15.750   1.636  1.00 98.49           C  
ATOM   4144  HG2 LYS B 111       6.520  15.810   1.620  1.00 98.49           H  
ATOM   4145  HG3 LYS B 111       7.997  16.768   1.665  1.00 98.49           H  
ATOM   4146  CD  LYS B 111       8.099  15.043   0.368  1.00 98.49           C  
ATOM   4147  HD2 LYS B 111       7.627  14.061   0.327  1.00 98.49           H  
ATOM   4148  HD3 LYS B 111       9.180  14.914   0.410  1.00 98.49           H  
ATOM   4149  CE  LYS B 111       7.810  15.789  -0.928  1.00 98.49           C  
ATOM   4150  HE2 LYS B 111       6.732  15.826  -1.086  1.00 98.49           H  
ATOM   4151  HE3 LYS B 111       8.185  16.810  -0.851  1.00 98.49           H  
ATOM   4152  NZ  LYS B 111       8.467  15.104  -2.066  1.00 98.49           N  
ATOM   4153  HZ1 LYS B 111       8.054  15.384  -2.944  1.00 98.49           H  
ATOM   4154  HZ2 LYS B 111       8.449  14.099  -1.970  1.00 98.49           H  
ATOM   4155  HZ3 LYS B 111       9.451  15.322  -2.136  1.00 98.49           H  
ATOM   4156  N   ILE B 112      10.310  16.930   3.973  1.00 98.12           N  
ATOM   4157  H   ILE B 112       9.818  16.626   4.801  1.00 98.12           H  
ATOM   4158  CA  ILE B 112      10.988  18.229   3.962  1.00 98.12           C  
ATOM   4159  HA  ILE B 112      10.656  18.781   3.083  1.00 98.12           H  
ATOM   4160  C   ILE B 112      12.499  18.055   3.815  1.00 98.12           C  
ATOM   4161  CB  ILE B 112      10.634  19.052   5.215  1.00 98.12           C  
ATOM   4162  HB  ILE B 112      10.932  18.481   6.094  1.00 98.12           H  
ATOM   4163  O   ILE B 112      13.138  18.836   3.112  1.00 98.12           O  
ATOM   4164  CG1 ILE B 112       9.125  19.363   5.292  1.00 98.12           C  
ATOM   4165 HG12 ILE B 112       8.879  20.204   4.644  1.00 98.12           H  
ATOM   4166 HG13 ILE B 112       8.535  18.513   4.948  1.00 98.12           H  
ATOM   4167  CG2 ILE B 112      11.394  20.393   5.204  1.00 98.12           C  
ATOM   4168 HG21 ILE B 112      11.152  20.947   4.297  1.00 98.12           H  
ATOM   4169 HG22 ILE B 112      12.471  20.224   5.216  1.00 98.12           H  
ATOM   4170 HG23 ILE B 112      11.133  20.992   6.076  1.00 98.12           H  
ATOM   4171  CD1 ILE B 112       8.694  19.681   6.725  1.00 98.12           C  
ATOM   4172 HD11 ILE B 112       7.631  19.925   6.727  1.00 98.12           H  
ATOM   4173 HD12 ILE B 112       8.857  18.806   7.354  1.00 98.12           H  
ATOM   4174 HD13 ILE B 112       9.246  20.530   7.127  1.00 98.12           H  
ATOM   4175  N   LYS B 113      13.076  17.051   4.482  1.00 97.14           N  
ATOM   4176  H   LYS B 113      12.493  16.459   5.057  1.00 97.14           H  
ATOM   4177  CA  LYS B 113      14.523  16.826   4.475  1.00 97.14           C  
ATOM   4178  HA  LYS B 113      15.016  17.790   4.600  1.00 97.14           H  
ATOM   4179  C   LYS B 113      15.035  16.268   3.144  1.00 97.14           C  
ATOM   4180  CB  LYS B 113      14.885  15.926   5.662  1.00 97.14           C  
ATOM   4181  HB2 LYS B 113      14.559  14.904   5.468  1.00 97.14           H  
ATOM   4182  HB3 LYS B 113      14.372  16.295   6.550  1.00 97.14           H  
ATOM   4183  O   LYS B 113      16.129  16.637   2.727  1.00 97.14           O  
ATOM   4184  CG  LYS B 113      16.394  15.957   5.923  1.00 97.14           C  
ATOM   4185  HG2 LYS B 113      16.928  15.511   5.084  1.00 97.14           H  
ATOM   4186  HG3 LYS B 113      16.715  16.993   6.033  1.00 97.14           H  
ATOM   4187  CD  LYS B 113      16.728  15.197   7.205  1.00 97.14           C  
ATOM   4188  HD2 LYS B 113      16.473  14.144   7.087  1.00 97.14           H  
ATOM   4189  HD3 LYS B 113      16.150  15.627   8.023  1.00 97.14           H  
ATOM   4190  CE  LYS B 113      18.213  15.357   7.523  1.00 97.14           C  
ATOM   4191  HE2 LYS B 113      18.809  15.029   6.671  1.00 97.14           H  
ATOM   4192  HE3 LYS B 113      18.411  16.416   7.688  1.00 97.14           H  
ATOM   4193  NZ  LYS B 113      18.582  14.608   8.740  1.00 97.14           N  
ATOM   4194  HZ1 LYS B 113      19.046  13.736   8.529  1.00 97.14           H  
ATOM   4195  HZ2 LYS B 113      19.157  15.207   9.314  1.00 97.14           H  
ATOM   4196  HZ3 LYS B 113      17.770  14.458   9.322  1.00 97.14           H  
ATOM   4197  N   TYR B 114      14.254  15.410   2.488  1.00 96.69           N  
ATOM   4198  H   TYR B 114      13.381  15.142   2.919  1.00 96.69           H  
ATOM   4199  CA  TYR B 114      14.628  14.717   1.253  1.00 96.69           C  
ATOM   4200  HA  TYR B 114      15.511  15.193   0.825  1.00 96.69           H  
ATOM   4201  C   TYR B 114      13.514  14.810   0.194  1.00 96.69           C  
ATOM   4202  CB  TYR B 114      15.011  13.268   1.585  1.00 96.69           C  
ATOM   4203  HB2 TYR B 114      15.435  12.824   0.684  1.00 96.69           H  
ATOM   4204  HB3 TYR B 114      14.114  12.710   1.855  1.00 96.69           H  
ATOM   4205  O   TYR B 114      12.930  13.791  -0.185  1.00 96.69           O  
ATOM   4206  CG  TYR B 114      16.038  13.120   2.688  1.00 96.69           C  
ATOM   4207  CD1 TYR B 114      17.331  13.643   2.506  1.00 96.69           C  
ATOM   4208  HD1 TYR B 114      17.585  14.137   1.580  1.00 96.69           H  
ATOM   4209  CD2 TYR B 114      15.699  12.474   3.891  1.00 96.69           C  
ATOM   4210  HD2 TYR B 114      14.705  12.070   4.016  1.00 96.69           H  
ATOM   4211  CE1 TYR B 114      18.288  13.532   3.530  1.00 96.69           C  
ATOM   4212  HE1 TYR B 114      19.274  13.947   3.382  1.00 96.69           H  
ATOM   4213  CE2 TYR B 114      16.656  12.353   4.917  1.00 96.69           C  
ATOM   4214  HE2 TYR B 114      16.421  11.829   5.832  1.00 96.69           H  
ATOM   4215  OH  TYR B 114      18.867  12.821   5.739  1.00 96.69           O  
ATOM   4216  HH  TYR B 114      19.736  13.044   5.397  1.00 96.69           H  
ATOM   4217  CZ  TYR B 114      17.947  12.893   4.740  1.00 96.69           C  
ATOM   4218  N   PRO B 115      13.186  16.022  -0.295  1.00 92.80           N  
ATOM   4219  CA  PRO B 115      12.023  16.244  -1.156  1.00 92.80           C  
ATOM   4220  HA  PRO B 115      11.128  15.906  -0.635  1.00 92.80           H  
ATOM   4221  C   PRO B 115      12.082  15.498  -2.495  1.00 92.80           C  
ATOM   4222  CB  PRO B 115      11.940  17.762  -1.348  1.00 92.80           C  
ATOM   4223  HB2 PRO B 115      11.576  18.037  -2.338  1.00 92.80           H  
ATOM   4224  HB3 PRO B 115      11.298  18.186  -0.576  1.00 92.80           H  
ATOM   4225  O   PRO B 115      11.019  15.195  -3.036  1.00 92.80           O  
ATOM   4226  CG  PRO B 115      13.374  18.236  -1.122  1.00 92.80           C  
ATOM   4227  HG2 PRO B 115      13.410  19.274  -0.790  1.00 92.80           H  
ATOM   4228  HG3 PRO B 115      13.953  18.104  -2.036  1.00 92.80           H  
ATOM   4229  CD  PRO B 115      13.878  17.279  -0.048  1.00 92.80           C  
ATOM   4230  HD2 PRO B 115      13.601  17.657   0.936  1.00 92.80           H  
ATOM   4231  HD3 PRO B 115      14.960  17.168  -0.121  1.00 92.80           H  
ATOM   4232  N   GLU B 116      13.277  15.149  -2.975  1.00 93.14           N  
ATOM   4233  H   GLU B 116      14.100  15.480  -2.491  1.00 93.14           H  
ATOM   4234  CA  GLU B 116      13.502  14.434  -4.242  1.00 93.14           C  
ATOM   4235  HA  GLU B 116      12.617  14.523  -4.872  1.00 93.14           H  
ATOM   4236  C   GLU B 116      13.735  12.921  -4.064  1.00 93.14           C  
ATOM   4237  CB  GLU B 116      14.672  15.093  -4.997  1.00 93.14           C  
ATOM   4238  HB2 GLU B 116      15.591  14.945  -4.430  1.00 93.14           H  
ATOM   4239  HB3 GLU B 116      14.790  14.600  -5.962  1.00 93.14           H  
ATOM   4240  O   GLU B 116      13.889  12.195  -5.038  1.00 93.14           O  
ATOM   4241  CG  GLU B 116      14.482  16.602  -5.239  1.00 93.14           C  
ATOM   4242  HG2 GLU B 116      15.270  16.953  -5.905  1.00 93.14           H  
ATOM   4243  HG3 GLU B 116      14.603  17.127  -4.292  1.00 93.14           H  
ATOM   4244  CD  GLU B 116      13.108  16.933  -5.847  1.00 93.14           C  
ATOM   4245  OE1 GLU B 116      12.393  17.783  -5.262  1.00 93.14           O  
ATOM   4246  OE2 GLU B 116      12.737  16.287  -6.846  1.00 93.14           O  
ATOM   4247  N   ASN B 117      13.746  12.420  -2.824  1.00 93.54           N  
ATOM   4248  H   ASN B 117      13.636  13.068  -2.056  1.00 93.54           H  
ATOM   4249  CA  ASN B 117      13.930  10.993  -2.520  1.00 93.54           C  
ATOM   4250  HA  ASN B 117      14.033  10.425  -3.444  1.00 93.54           H  
ATOM   4251  C   ASN B 117      12.735  10.400  -1.764  1.00 93.54           C  
ATOM   4252  CB  ASN B 117      15.218  10.818  -1.702  1.00 93.54           C  
ATOM   4253  HB2 ASN B 117      15.390   9.758  -1.516  1.00 93.54           H  
ATOM   4254  HB3 ASN B 117      15.099  11.301  -0.733  1.00 93.54           H  
ATOM   4255  O   ASN B 117      12.612   9.183  -1.641  1.00 93.54           O  
ATOM   4256  CG  ASN B 117      16.436  11.399  -2.392  1.00 93.54           C  
ATOM   4257  ND2 ASN B 117      17.070  10.648  -3.257  1.00 93.54           N  
ATOM   4258 HD21 ASN B 117      17.817  11.068  -3.791  1.00 93.54           H  
ATOM   4259 HD22 ASN B 117      16.747   9.705  -3.417  1.00 93.54           H  
ATOM   4260  OD1 ASN B 117      16.822  12.532  -2.146  1.00 93.54           O  
ATOM   4261  N   PHE B 118      11.870  11.247  -1.207  1.00 97.71           N  
ATOM   4262  H   PHE B 118      12.035  12.237  -1.319  1.00 97.71           H  
ATOM   4263  CA  PHE B 118      10.790  10.845  -0.322  1.00 97.71           C  
ATOM   4264  HA  PHE B 118      10.691   9.759  -0.336  1.00 97.71           H  
ATOM   4265  C   PHE B 118       9.468  11.444  -0.803  1.00 97.71           C  
ATOM   4266  CB  PHE B 118      11.159  11.271   1.103  1.00 97.71           C  
ATOM   4267  HB2 PHE B 118      12.223  11.092   1.262  1.00 97.71           H  
ATOM   4268  HB3 PHE B 118      10.993  12.341   1.226  1.00 97.71           H  
ATOM   4269  O   PHE B 118       9.312  12.664  -0.882  1.00 97.71           O  
ATOM   4270  CG  PHE B 118      10.404  10.509   2.161  1.00 97.71           C  
ATOM   4271  CD1 PHE B 118       9.177  10.990   2.647  1.00 97.71           C  
ATOM   4272  HD1 PHE B 118       8.767  11.916   2.270  1.00 97.71           H  
ATOM   4273  CD2 PHE B 118      10.933   9.302   2.650  1.00 97.71           C  
ATOM   4274  HD2 PHE B 118      11.869   8.927   2.263  1.00 97.71           H  
ATOM   4275  CE1 PHE B 118       8.485  10.268   3.631  1.00 97.71           C  
ATOM   4276  HE1 PHE B 118       7.556  10.652   4.025  1.00 97.71           H  
ATOM   4277  CE2 PHE B 118      10.235   8.576   3.625  1.00 97.71           C  
ATOM   4278  HE2 PHE B 118      10.641   7.645   3.993  1.00 97.71           H  
ATOM   4279  CZ  PHE B 118       9.008   9.057   4.110  1.00 97.71           C  
ATOM   4280  HZ  PHE B 118       8.457   8.492   4.847  1.00 97.71           H  
ATOM   4281  N   PHE B 119       8.501  10.593  -1.128  1.00 98.31           N  
ATOM   4282  H   PHE B 119       8.708   9.605  -1.097  1.00 98.31           H  
ATOM   4283  CA  PHE B 119       7.246  10.973  -1.769  1.00 98.31           C  
ATOM   4284  HA  PHE B 119       7.146  12.058  -1.755  1.00 98.31           H  
ATOM   4285  C   PHE B 119       6.052  10.394  -1.015  1.00 98.31           C  
ATOM   4286  CB  PHE B 119       7.264  10.535  -3.238  1.00 98.31           C  
ATOM   4287  HB2 PHE B 119       7.304   9.447  -3.283  1.00 98.31           H  
ATOM   4288  HB3 PHE B 119       6.334  10.849  -3.713  1.00 98.31           H  
ATOM   4289  O   PHE B 119       6.092   9.268  -0.523  1.00 98.31           O  
ATOM   4290  CG  PHE B 119       8.435  11.097  -4.023  1.00 98.31           C  
ATOM   4291  CD1 PHE B 119       8.380  12.404  -4.547  1.00 98.31           C  
ATOM   4292  HD1 PHE B 119       7.487  13.000  -4.437  1.00 98.31           H  
ATOM   4293  CD2 PHE B 119       9.595  10.319  -4.202  1.00 98.31           C  
ATOM   4294  HD2 PHE B 119       9.648   9.315  -3.806  1.00 98.31           H  
ATOM   4295  CE1 PHE B 119       9.479  12.923  -5.255  1.00 98.31           C  
ATOM   4296  HE1 PHE B 119       9.440  13.910  -5.691  1.00 98.31           H  
ATOM   4297  CE2 PHE B 119      10.694  10.842  -4.902  1.00 98.31           C  
ATOM   4298  HE2 PHE B 119      11.583  10.248  -5.056  1.00 98.31           H  
ATOM   4299  CZ  PHE B 119      10.632  12.140  -5.435  1.00 98.31           C  
ATOM   4300  HZ  PHE B 119      11.463  12.528  -6.005  1.00 98.31           H  
ATOM   4301  N   LEU B 120       4.989  11.189  -0.925  1.00 98.79           N  
ATOM   4302  H   LEU B 120       4.984  12.055  -1.444  1.00 98.79           H  
ATOM   4303  CA  LEU B 120       3.755  10.868  -0.215  1.00 98.79           C  
ATOM   4304  HA  LEU B 120       3.727   9.812   0.054  1.00 98.79           H  
ATOM   4305  C   LEU B 120       2.590  11.155  -1.162  1.00 98.79           C  
ATOM   4306  CB  LEU B 120       3.656  11.728   1.064  1.00 98.79           C  
ATOM   4307  HB2 LEU B 120       2.704  11.515   1.551  1.00 98.79           H  
ATOM   4308  HB3 LEU B 120       3.636  12.777   0.771  1.00 98.79           H  
ATOM   4309  O   LEU B 120       2.487  12.276  -1.661  1.00 98.79           O  
ATOM   4310  CG  LEU B 120       4.789  11.534   2.090  1.00 98.79           C  
ATOM   4311  HG  LEU B 120       5.745  11.784   1.631  1.00 98.79           H  
ATOM   4312  CD1 LEU B 120       4.592  12.471   3.280  1.00 98.79           C  
ATOM   4313 HD11 LEU B 120       3.656  12.240   3.787  1.00 98.79           H  
ATOM   4314 HD12 LEU B 120       4.579  13.501   2.924  1.00 98.79           H  
ATOM   4315 HD13 LEU B 120       5.428  12.365   3.973  1.00 98.79           H  
ATOM   4316  CD2 LEU B 120       4.861  10.111   2.629  1.00 98.79           C  
ATOM   4317 HD21 LEU B 120       3.874   9.784   2.957  1.00 98.79           H  
ATOM   4318 HD22 LEU B 120       5.231   9.452   1.844  1.00 98.79           H  
ATOM   4319 HD23 LEU B 120       5.551  10.049   3.471  1.00 98.79           H  
ATOM   4320  N   LEU B 121       1.751  10.158  -1.424  1.00 98.79           N  
ATOM   4321  H   LEU B 121       1.920   9.264  -0.985  1.00 98.79           H  
ATOM   4322  CA  LEU B 121       0.464  10.326  -2.089  1.00 98.79           C  
ATOM   4323  HA  LEU B 121       0.495  11.223  -2.707  1.00 98.79           H  
ATOM   4324  C   LEU B 121      -0.641  10.532  -1.057  1.00 98.79           C  
ATOM   4325  CB  LEU B 121       0.140   9.125  -2.995  1.00 98.79           C  
ATOM   4326  HB2 LEU B 121      -0.818   9.311  -3.481  1.00 98.79           H  
ATOM   4327  HB3 LEU B 121       0.021   8.240  -2.370  1.00 98.79           H  
ATOM   4328  O   LEU B 121      -0.510  10.213   0.119  1.00 98.79           O  
ATOM   4329  CG  LEU B 121       1.183   8.826  -4.081  1.00 98.79           C  
ATOM   4330  HG  LEU B 121       2.098   8.486  -3.596  1.00 98.79           H  
ATOM   4331  CD1 LEU B 121       0.679   7.713  -4.998  1.00 98.79           C  
ATOM   4332 HD11 LEU B 121       1.438   7.462  -5.740  1.00 98.79           H  
ATOM   4333 HD12 LEU B 121       0.447   6.827  -4.406  1.00 98.79           H  
ATOM   4334 HD13 LEU B 121      -0.231   8.036  -5.503  1.00 98.79           H  
ATOM   4335  CD2 LEU B 121       1.500  10.052  -4.940  1.00 98.79           C  
ATOM   4336 HD21 LEU B 121       0.575  10.500  -5.305  1.00 98.79           H  
ATOM   4337 HD22 LEU B 121       2.051  10.780  -4.345  1.00 98.79           H  
ATOM   4338 HD23 LEU B 121       2.119   9.763  -5.790  1.00 98.79           H  
ATOM   4339  N   ARG B 122      -1.763  11.074  -1.497  1.00 97.98           N  
ATOM   4340  H   ARG B 122      -1.807  11.368  -2.462  1.00 97.98           H  
ATOM   4341  CA  ARG B 122      -2.946  11.199  -0.662  1.00 97.98           C  
ATOM   4342  HA  ARG B 122      -2.647  11.480   0.348  1.00 97.98           H  
ATOM   4343  C   ARG B 122      -3.678   9.863  -0.575  1.00 97.98           C  
ATOM   4344  CB  ARG B 122      -3.815  12.290  -1.274  1.00 97.98           C  
ATOM   4345  HB2 ARG B 122      -4.312  11.905  -2.164  1.00 97.98           H  
ATOM   4346  HB3 ARG B 122      -3.190  13.137  -1.557  1.00 97.98           H  
ATOM   4347  O   ARG B 122      -3.990   9.298  -1.616  1.00 97.98           O  
ATOM   4348  CG  ARG B 122      -4.852  12.754  -0.266  1.00 97.98           C  
ATOM   4349  HG2 ARG B 122      -4.353  13.049   0.657  1.00 97.98           H  
ATOM   4350  HG3 ARG B 122      -5.559  11.948  -0.068  1.00 97.98           H  
ATOM   4351  CD  ARG B 122      -5.604  13.946  -0.826  1.00 97.98           C  
ATOM   4352  HD2 ARG B 122      -4.887  14.718  -1.104  1.00 97.98           H  
ATOM   4353  HD3 ARG B 122      -6.166  13.632  -1.705  1.00 97.98           H  
ATOM   4354  NE  ARG B 122      -6.516  14.460   0.194  1.00 97.98           N  
ATOM   4355  HE  ARG B 122      -6.602  13.933   1.051  1.00 97.98           H  
ATOM   4356  NH1 ARG B 122      -7.090  16.372  -0.891  1.00 97.98           N  
ATOM   4357 HH11 ARG B 122      -6.541  16.073  -1.685  1.00 97.98           H  
ATOM   4358 HH12 ARG B 122      -7.596  17.246  -0.908  1.00 97.98           H  
ATOM   4359  NH2 ARG B 122      -7.856  15.956   1.176  1.00 97.98           N  
ATOM   4360 HH21 ARG B 122      -7.737  15.389   2.003  1.00 97.98           H  
ATOM   4361 HH22 ARG B 122      -8.144  16.918   1.289  1.00 97.98           H  
ATOM   4362  CZ  ARG B 122      -7.156  15.600   0.150  1.00 97.98           C  
ATOM   4363  N   GLY B 123      -3.994   9.407   0.634  1.00 97.63           N  
ATOM   4364  H   GLY B 123      -3.635   9.859   1.463  1.00 97.63           H  
ATOM   4365  CA  GLY B 123      -4.986   8.362   0.870  1.00 97.63           C  
ATOM   4366  HA2 GLY B 123      -5.044   7.716  -0.006  1.00 97.63           H  
ATOM   4367  HA3 GLY B 123      -4.699   7.752   1.727  1.00 97.63           H  
ATOM   4368  C   GLY B 123      -6.379   8.923   1.126  1.00 97.63           C  
ATOM   4369  O   GLY B 123      -6.574  10.142   1.216  1.00 97.63           O  
ATOM   4370  N   ASN B 124      -7.377   8.051   1.250  1.00 92.71           N  
ATOM   4371  H   ASN B 124      -7.163   7.067   1.332  1.00 92.71           H  
ATOM   4372  CA  ASN B 124      -8.736   8.495   1.552  1.00 92.71           C  
ATOM   4373  HA  ASN B 124      -8.957   9.355   0.919  1.00 92.71           H  
ATOM   4374  C   ASN B 124      -8.880   8.981   3.005  1.00 92.71           C  
ATOM   4375  CB  ASN B 124      -9.750   7.403   1.192  1.00 92.71           C  
ATOM   4376  HB2 ASN B 124     -10.747   7.824   1.324  1.00 92.71           H  
ATOM   4377  HB3 ASN B 124      -9.632   7.101   0.152  1.00 92.71           H  
ATOM   4378  O   ASN B 124      -9.755   9.804   3.283  1.00 92.71           O  
ATOM   4379  CG  ASN B 124      -9.616   6.174   2.060  1.00 92.71           C  
ATOM   4380  ND2 ASN B 124     -10.606   5.796   2.823  1.00 92.71           N  
ATOM   4381 HD21 ASN B 124     -11.522   6.208   2.721  1.00 92.71           H  
ATOM   4382 HD22 ASN B 124     -10.382   5.028   3.441  1.00 92.71           H  
ATOM   4383  OD1 ASN B 124      -8.605   5.527   2.084  1.00 92.71           O  
ATOM   4384  N   HIS B 125      -8.006   8.553   3.921  1.00 92.65           N  
ATOM   4385  H   HIS B 125      -7.349   7.830   3.663  1.00 92.65           H  
ATOM   4386  CA  HIS B 125      -7.961   9.061   5.294  1.00 92.65           C  
ATOM   4387  HA  HIS B 125      -8.983   9.212   5.642  1.00 92.65           H  
ATOM   4388  C   HIS B 125      -7.276  10.431   5.420  1.00 92.65           C  
ATOM   4389  CB  HIS B 125      -7.334   8.005   6.203  1.00 92.65           C  
ATOM   4390  HB2 HIS B 125      -6.417   7.614   5.761  1.00 92.65           H  
ATOM   4391  HB3 HIS B 125      -7.064   8.473   7.149  1.00 92.65           H  
ATOM   4392  O   HIS B 125      -7.554  11.195   6.347  1.00 92.65           O  
ATOM   4393  CG  HIS B 125      -8.290   6.879   6.503  1.00 92.65           C  
ATOM   4394  CD2 HIS B 125      -8.712   5.861   5.689  1.00 92.65           C  
ATOM   4395  HD2 HIS B 125      -8.398   5.697   4.669  1.00 92.65           H  
ATOM   4396  ND1 HIS B 125      -8.993   6.766   7.669  1.00 92.65           N  
ATOM   4397  HD1 HIS B 125      -8.969   7.462   8.400  1.00 92.65           H  
ATOM   4398  CE1 HIS B 125      -9.788   5.695   7.593  1.00 92.65           C  
ATOM   4399  HE1 HIS B 125     -10.488   5.392   8.357  1.00 92.65           H  
ATOM   4400  NE2 HIS B 125      -9.656   5.097   6.405  1.00 92.65           N  
ATOM   4401  N   GLU B 126      -6.490  10.868   4.437  1.00 97.66           N  
ATOM   4402  H   GLU B 126      -6.256  10.225   3.694  1.00 97.66           H  
ATOM   4403  CA  GLU B 126      -6.024  12.258   4.341  1.00 97.66           C  
ATOM   4404  HA  GLU B 126      -5.791  12.601   5.349  1.00 97.66           H  
ATOM   4405  C   GLU B 126      -7.142  13.204   3.836  1.00 97.66           C  
ATOM   4406  CB  GLU B 126      -4.708  12.334   3.549  1.00 97.66           C  
ATOM   4407  HB2 GLU B 126      -4.805  11.789   2.610  1.00 97.66           H  
ATOM   4408  HB3 GLU B 126      -4.494  13.374   3.301  1.00 97.66           H  
ATOM   4409  O   GLU B 126      -6.918  14.113   3.035  1.00 97.66           O  
ATOM   4410  CG  GLU B 126      -3.504  11.819   4.353  1.00 97.66           C  
ATOM   4411  HG2 GLU B 126      -3.512  12.269   5.345  1.00 97.66           H  
ATOM   4412  HG3 GLU B 126      -2.593  12.153   3.856  1.00 97.66           H  
ATOM   4413  CD  GLU B 126      -3.468  10.293   4.451  1.00 97.66           C  
ATOM   4414  OE1 GLU B 126      -3.382   9.775   5.589  1.00 97.66           O  
ATOM   4415  OE2 GLU B 126      -3.486   9.662   3.374  1.00 97.66           O  
ATOM   4416  N   CYS B 127      -8.373  13.008   4.315  1.00 92.36           N  
ATOM   4417  H   CYS B 127      -8.487  12.238   4.958  1.00 92.36           H  
ATOM   4418  CA  CYS B 127      -9.577  13.773   4.000  1.00 92.36           C  
ATOM   4419  HA  CYS B 127      -9.308  14.682   3.462  1.00 92.36           H  
ATOM   4420  C   CYS B 127     -10.322  14.171   5.281  1.00 92.36           C  
ATOM   4421  CB  CYS B 127     -10.475  12.925   3.098  1.00 92.36           C  
ATOM   4422  HB2 CYS B 127     -10.774  12.022   3.630  1.00 92.36           H  
ATOM   4423  HB3 CYS B 127      -9.944  12.630   2.193  1.00 92.36           H  
ATOM   4424  O   CYS B 127     -10.517  13.353   6.182  1.00 92.36           O  
ATOM   4425  SG  CYS B 127     -11.956  13.884   2.685  1.00 92.36           S  
ATOM   4426  HG  CYS B 127     -11.662  14.136   1.406  1.00 92.36           H  
ATOM   4427  N   ALA B 128     -10.780  15.424   5.354  1.00 89.76           N  
ATOM   4428  H   ALA B 128     -10.665  16.032   4.555  1.00 89.76           H  
ATOM   4429  CA  ALA B 128     -11.423  15.974   6.546  1.00 89.76           C  
ATOM   4430  HA  ALA B 128     -10.725  15.906   7.380  1.00 89.76           H  
ATOM   4431  C   ALA B 128     -12.712  15.239   6.946  1.00 89.76           C  
ATOM   4432  CB  ALA B 128     -11.736  17.448   6.275  1.00 89.76           C  
ATOM   4433  HB1 ALA B 128     -12.539  17.533   5.542  1.00 89.76           H  
ATOM   4434  HB2 ALA B 128     -12.036  17.939   7.201  1.00 89.76           H  
ATOM   4435  HB3 ALA B 128     -10.857  17.945   5.866  1.00 89.76           H  
ATOM   4436  O   ALA B 128     -12.990  15.106   8.136  1.00 89.76           O  
ATOM   4437  N   SER B 129     -13.515  14.782   5.980  1.00 82.28           N  
ATOM   4438  H   SER B 129     -13.233  14.862   5.014  1.00 82.28           H  
ATOM   4439  CA  SER B 129     -14.765  14.058   6.256  1.00 82.28           C  
ATOM   4440  HA  SER B 129     -15.345  14.618   6.990  1.00 82.28           H  
ATOM   4441  C   SER B 129     -14.511  12.669   6.849  1.00 82.28           C  
ATOM   4442  CB  SER B 129     -15.608  13.948   4.980  1.00 82.28           C  
ATOM   4443  HB2 SER B 129     -15.920  14.944   4.666  1.00 82.28           H  
ATOM   4444  HB3 SER B 129     -16.493  13.342   5.176  1.00 82.28           H  
ATOM   4445  O   SER B 129     -15.313  12.197   7.652  1.00 82.28           O  
ATOM   4446  OG  SER B 129     -14.846  13.357   3.953  1.00 82.28           O  
ATOM   4447  HG  SER B 129     -15.376  13.284   3.156  1.00 82.28           H  
ATOM   4448  N   ILE B 130     -13.370  12.061   6.522  1.00 84.51           N  
ATOM   4449  H   ILE B 130     -12.780  12.530   5.849  1.00 84.51           H  
ATOM   4450  CA  ILE B 130     -12.975  10.710   6.932  1.00 84.51           C  
ATOM   4451  HA  ILE B 130     -13.869  10.110   7.101  1.00 84.51           H  
ATOM   4452  C   ILE B 130     -12.225  10.749   8.265  1.00 84.51           C  
ATOM   4453  CB  ILE B 130     -12.164  10.066   5.783  1.00 84.51           C  
ATOM   4454  HB  ILE B 130     -11.280  10.679   5.609  1.00 84.51           H  
ATOM   4455  O   ILE B 130     -12.662  10.168   9.258  1.00 84.51           O  
ATOM   4456  CG1 ILE B 130     -12.966  10.035   4.461  1.00 84.51           C  
ATOM   4457 HG12 ILE B 130     -13.119  11.056   4.110  1.00 84.51           H  
ATOM   4458 HG13 ILE B 130     -12.359   9.540   3.703  1.00 84.51           H  
ATOM   4459  CG2 ILE B 130     -11.662   8.655   6.115  1.00 84.51           C  
ATOM   4460 HG21 ILE B 130     -12.496   7.974   6.286  1.00 84.51           H  
ATOM   4461 HG22 ILE B 130     -11.081   8.266   5.279  1.00 84.51           H  
ATOM   4462 HG23 ILE B 130     -11.007   8.677   6.987  1.00 84.51           H  
ATOM   4463  CD1 ILE B 130     -14.339   9.343   4.532  1.00 84.51           C  
ATOM   4464 HD11 ILE B 130     -14.993   9.853   5.239  1.00 84.51           H  
ATOM   4465 HD12 ILE B 130     -14.230   8.298   4.820  1.00 84.51           H  
ATOM   4466 HD13 ILE B 130     -14.814   9.390   3.552  1.00 84.51           H  
ATOM   4467  N   ASN B 131     -11.152  11.526   8.369  1.00 88.88           N  
ATOM   4468  H   ASN B 131     -10.821  12.018   7.551  1.00 88.88           H  
ATOM   4469  CA  ASN B 131     -10.335  11.538   9.587  1.00 88.88           C  
ATOM   4470  HA  ASN B 131     -10.266  10.508   9.937  1.00 88.88           H  
ATOM   4471  C   ASN B 131     -10.953  12.289  10.774  1.00 88.88           C  
ATOM   4472  CB  ASN B 131      -8.927  11.976   9.215  1.00 88.88           C  
ATOM   4473  HB2 ASN B 131      -8.598  11.318   8.410  1.00 88.88           H  
ATOM   4474  HB3 ASN B 131      -8.242  11.774  10.039  1.00 88.88           H  
ATOM   4475  O   ASN B 131     -10.441  12.257  11.899  1.00 88.88           O  
ATOM   4476  CG  ASN B 131      -8.800  13.424   8.802  1.00 88.88           C  
ATOM   4477  ND2 ASN B 131      -7.912  13.700   7.882  1.00 88.88           N  
ATOM   4478 HD21 ASN B 131      -7.529  12.908   7.385  1.00 88.88           H  
ATOM   4479 HD22 ASN B 131      -7.906  14.639   7.511  1.00 88.88           H  
ATOM   4480  OD1 ASN B 131      -9.446  14.324   9.322  1.00 88.88           O  
ATOM   4481  N   ARG B 132     -12.112  12.920  10.550  1.00 83.06           N  
ATOM   4482  H   ARG B 132     -12.426  12.975   9.592  1.00 83.06           H  
ATOM   4483  CA  ARG B 132     -12.990  13.399  11.618  1.00 83.06           C  
ATOM   4484  HA  ARG B 132     -12.380  13.934  12.346  1.00 83.06           H  
ATOM   4485  C   ARG B 132     -13.668  12.269  12.388  1.00 83.06           C  
ATOM   4486  CB  ARG B 132     -13.994  14.387  11.030  1.00 83.06           C  
ATOM   4487  HB2 ARG B 132     -13.430  15.156  10.502  1.00 83.06           H  
ATOM   4488  HB3 ARG B 132     -14.655  13.875  10.331  1.00 83.06           H  
ATOM   4489  O   ARG B 132     -13.980  12.468  13.559  1.00 83.06           O  
ATOM   4490  CG  ARG B 132     -14.808  15.094  12.113  1.00 83.06           C  
ATOM   4491  HG2 ARG B 132     -14.128  15.601  12.797  1.00 83.06           H  
ATOM   4492  HG3 ARG B 132     -15.416  14.379  12.667  1.00 83.06           H  
ATOM   4493  CD  ARG B 132     -15.733  16.112  11.453  1.00 83.06           C  
ATOM   4494  HD2 ARG B 132     -15.171  16.692  10.721  1.00 83.06           H  
ATOM   4495  HD3 ARG B 132     -16.509  15.573  10.910  1.00 83.06           H  
ATOM   4496  NE  ARG B 132     -16.355  16.983  12.466  1.00 83.06           N  
ATOM   4497  HE  ARG B 132     -17.095  16.557  13.006  1.00 83.06           H  
ATOM   4498  NH1 ARG B 132     -15.099  18.860  12.067  1.00 83.06           N  
ATOM   4499 HH11 ARG B 132     -14.560  18.319  11.407  1.00 83.06           H  
ATOM   4500 HH12 ARG B 132     -14.874  19.829  12.243  1.00 83.06           H  
ATOM   4501  NH2 ARG B 132     -16.713  18.907  13.616  1.00 83.06           N  
ATOM   4502 HH21 ARG B 132     -16.520  19.886  13.768  1.00 83.06           H  
ATOM   4503 HH22 ARG B 132     -17.481  18.449  14.085  1.00 83.06           H  
ATOM   4504  CZ  ARG B 132     -16.050  18.241  12.710  1.00 83.06           C  
ATOM   4505  N   ILE B 133     -13.903  11.125  11.747  1.00 75.92           N  
ATOM   4506  H   ILE B 133     -13.586  11.041  10.792  1.00 75.92           H  
ATOM   4507  CA  ILE B 133     -14.680  10.010  12.305  1.00 75.92           C  
ATOM   4508  HA  ILE B 133     -15.092  10.317  13.266  1.00 75.92           H  
ATOM   4509  C   ILE B 133     -13.831   8.774  12.631  1.00 75.92           C  
ATOM   4510  CB  ILE B 133     -15.887   9.665  11.396  1.00 75.92           C  
ATOM   4511  HB  ILE B 133     -16.345   8.755  11.783  1.00 75.92           H  
ATOM   4512  O   ILE B 133     -14.204   8.027  13.531  1.00 75.92           O  
ATOM   4513  CG1 ILE B 133     -15.475   9.416   9.932  1.00 75.92           C  
ATOM   4514 HG12 ILE B 133     -14.655   8.698   9.928  1.00 75.92           H  
ATOM   4515 HG13 ILE B 133     -15.134  10.352   9.490  1.00 75.92           H  
ATOM   4516  CG2 ILE B 133     -16.937  10.788  11.480  1.00 75.92           C  
ATOM   4517 HG21 ILE B 133     -16.556  11.693  11.008  1.00 75.92           H  
ATOM   4518 HG22 ILE B 133     -17.851  10.481  10.971  1.00 75.92           H  
ATOM   4519 HG23 ILE B 133     -17.178  10.992  12.524  1.00 75.92           H  
ATOM   4520  CD1 ILE B 133     -16.571   8.855   9.023  1.00 75.92           C  
ATOM   4521 HD11 ILE B 133     -17.385   9.573   8.916  1.00 75.92           H  
ATOM   4522 HD12 ILE B 133     -16.955   7.922   9.436  1.00 75.92           H  
ATOM   4523 HD13 ILE B 133     -16.154   8.661   8.035  1.00 75.92           H  
ATOM   4524  N   TYR B 134     -12.683   8.566  11.975  1.00 77.15           N  
ATOM   4525  H   TYR B 134     -12.453   9.168  11.197  1.00 77.15           H  
ATOM   4526  CA  TYR B 134     -11.861   7.356  12.168  1.00 77.15           C  
ATOM   4527  HA  TYR B 134     -12.498   6.593  12.614  1.00 77.15           H  
ATOM   4528  C   TYR B 134     -10.696   7.497  13.170  1.00 77.15           C  
ATOM   4529  CB  TYR B 134     -11.436   6.791  10.809  1.00 77.15           C  
ATOM   4530  HB2 TYR B 134     -10.916   7.567  10.248  1.00 77.15           H  
ATOM   4531  HB3 TYR B 134     -10.744   5.964  10.964  1.00 77.15           H  
ATOM   4532  O   TYR B 134      -9.940   6.542  13.375  1.00 77.15           O  
ATOM   4533  CG  TYR B 134     -12.585   6.261   9.975  1.00 77.15           C  
ATOM   4534  CD1 TYR B 134     -13.219   5.052  10.318  1.00 77.15           C  
ATOM   4535  HD1 TYR B 134     -12.896   4.509  11.194  1.00 77.15           H  
ATOM   4536  CD2 TYR B 134     -13.010   6.972   8.844  1.00 77.15           C  
ATOM   4537  HD2 TYR B 134     -12.502   7.885   8.571  1.00 77.15           H  
ATOM   4538  CE1 TYR B 134     -14.286   4.568   9.533  1.00 77.15           C  
ATOM   4539  HE1 TYR B 134     -14.788   3.650   9.803  1.00 77.15           H  
ATOM   4540  CE2 TYR B 134     -14.083   6.505   8.066  1.00 77.15           C  
ATOM   4541  HE2 TYR B 134     -14.419   7.052   7.198  1.00 77.15           H  
ATOM   4542  OH  TYR B 134     -15.750   4.856   7.641  1.00 77.15           O  
ATOM   4543  HH  TYR B 134     -16.129   4.026   7.939  1.00 77.15           H  
ATOM   4544  CZ  TYR B 134     -14.721   5.300   8.406  1.00 77.15           C  
ATOM   4545  N   GLY B 135     -10.594   8.637  13.864  1.00 81.31           N  
ATOM   4546  H   GLY B 135     -11.204   9.393  13.590  1.00 81.31           H  
ATOM   4547  CA  GLY B 135      -9.810   8.779  15.099  1.00 81.31           C  
ATOM   4548  HA2 GLY B 135     -10.502   8.968  15.919  1.00 81.31           H  
ATOM   4549  HA3 GLY B 135      -9.294   7.843  15.314  1.00 81.31           H  
ATOM   4550  C   GLY B 135      -8.749   9.884  15.121  1.00 81.31           C  
ATOM   4551  O   GLY B 135      -8.381  10.332  16.209  1.00 81.31           O  
ATOM   4552  N   PHE B 136      -8.278  10.387  13.981  1.00 94.11           N  
ATOM   4553  H   PHE B 136      -8.600   9.994  13.108  1.00 94.11           H  
ATOM   4554  CA  PHE B 136      -7.209  11.388  13.927  1.00 94.11           C  
ATOM   4555  HA  PHE B 136      -6.366  11.019  14.511  1.00 94.11           H  
ATOM   4556  C   PHE B 136      -7.645  12.727  14.522  1.00 94.11           C  
ATOM   4557  CB  PHE B 136      -6.764  11.601  12.479  1.00 94.11           C  
ATOM   4558  HB2 PHE B 136      -6.520  10.639  12.028  1.00 94.11           H  
ATOM   4559  HB3 PHE B 136      -7.618  12.029  11.955  1.00 94.11           H  
ATOM   4560  O   PHE B 136      -6.907  13.328  15.303  1.00 94.11           O  
ATOM   4561  CG  PHE B 136      -5.575  12.526  12.312  1.00 94.11           C  
ATOM   4562  CD1 PHE B 136      -5.640  13.639  11.453  1.00 94.11           C  
ATOM   4563  HD1 PHE B 136      -6.541  13.840  10.894  1.00 94.11           H  
ATOM   4564  CD2 PHE B 136      -4.388  12.262  13.015  1.00 94.11           C  
ATOM   4565  HD2 PHE B 136      -4.353  11.420  13.690  1.00 94.11           H  
ATOM   4566  CE1 PHE B 136      -4.519  14.475  11.302  1.00 94.11           C  
ATOM   4567  HE1 PHE B 136      -4.569  15.319  10.630  1.00 94.11           H  
ATOM   4568  CE2 PHE B 136      -3.258  13.081  12.848  1.00 94.11           C  
ATOM   4569  HE2 PHE B 136      -2.343  12.855  13.374  1.00 94.11           H  
ATOM   4570  CZ  PHE B 136      -3.325  14.191  11.990  1.00 94.11           C  
ATOM   4571  HZ  PHE B 136      -2.457  14.818  11.851  1.00 94.11           H  
ATOM   4572  N   TYR B 137      -8.869  13.172  14.224  1.00 90.71           N  
ATOM   4573  H   TYR B 137      -9.404  12.667  13.532  1.00 90.71           H  
ATOM   4574  CA  TYR B 137      -9.454  14.361  14.844  1.00 90.71           C  
ATOM   4575  HA  TYR B 137      -8.860  15.233  14.570  1.00 90.71           H  
ATOM   4576  C   TYR B 137      -9.461  14.272  16.374  1.00 90.71           C  
ATOM   4577  CB  TYR B 137     -10.872  14.550  14.309  1.00 90.71           C  
ATOM   4578  HB2 TYR B 137     -11.407  13.602  14.374  1.00 90.71           H  
ATOM   4579  HB3 TYR B 137     -10.779  14.828  13.259  1.00 90.71           H  
ATOM   4580  O   TYR B 137      -9.062  15.226  17.049  1.00 90.71           O  
ATOM   4581  CG  TYR B 137     -11.682  15.612  15.025  1.00 90.71           C  
ATOM   4582  CD1 TYR B 137     -12.491  15.270  16.125  1.00 90.71           C  
ATOM   4583  HD1 TYR B 137     -12.556  14.242  16.450  1.00 90.71           H  
ATOM   4584  CD2 TYR B 137     -11.613  16.948  14.597  1.00 90.71           C  
ATOM   4585  HD2 TYR B 137     -10.999  17.190  13.742  1.00 90.71           H  
ATOM   4586  CE1 TYR B 137     -13.222  16.264  16.799  1.00 90.71           C  
ATOM   4587  HE1 TYR B 137     -13.843  15.968  17.631  1.00 90.71           H  
ATOM   4588  CE2 TYR B 137     -12.338  17.951  15.265  1.00 90.71           C  
ATOM   4589  HE2 TYR B 137     -12.293  18.975  14.924  1.00 90.71           H  
ATOM   4590  OH  TYR B 137     -13.880  18.560  16.996  1.00 90.71           O  
ATOM   4591  HH  TYR B 137     -14.496  18.134  17.596  1.00 90.71           H  
ATOM   4592  CZ  TYR B 137     -13.144  17.606  16.368  1.00 90.71           C  
ATOM   4593  N   ASP B 138      -9.860  13.126  16.929  1.00 92.00           N  
ATOM   4594  H   ASP B 138     -10.138  12.363  16.328  1.00 92.00           H  
ATOM   4595  CA  ASP B 138      -9.881  12.914  18.376  1.00 92.00           C  
ATOM   4596  HA  ASP B 138     -10.349  13.778  18.848  1.00 92.00           H  
ATOM   4597  C   ASP B 138      -8.470  12.811  18.961  1.00 92.00           C  
ATOM   4598  CB  ASP B 138     -10.710  11.671  18.725  1.00 92.00           C  
ATOM   4599  HB2 ASP B 138     -10.491  11.384  19.754  1.00 92.00           H  
ATOM   4600  HB3 ASP B 138     -10.420  10.844  18.078  1.00 92.00           H  
ATOM   4601  O   ASP B 138      -8.222  13.329  20.053  1.00 92.00           O  
ATOM   4602  CG  ASP B 138     -12.218  11.919  18.626  1.00 92.00           C  
ATOM   4603  OD1 ASP B 138     -12.653  13.061  18.931  1.00 92.00           O  
ATOM   4604  OD2 ASP B 138     -12.927  10.946  18.307  1.00 92.00           O  
ATOM   4605  N   GLU B 139      -7.513  12.221  18.237  1.00 94.12           N  
ATOM   4606  H   GLU B 139      -7.772  11.780  17.366  1.00 94.12           H  
ATOM   4607  CA  GLU B 139      -6.105  12.222  18.633  1.00 94.12           C  
ATOM   4608  HA  GLU B 139      -6.047  11.802  19.637  1.00 94.12           H  
ATOM   4609  C   GLU B 139      -5.554  13.654  18.717  1.00 94.12           C  
ATOM   4610  CB  GLU B 139      -5.261  11.332  17.697  1.00 94.12           C  
ATOM   4611  HB2 GLU B 139      -5.169  11.799  16.716  1.00 94.12           H  
ATOM   4612  HB3 GLU B 139      -5.740  10.359  17.593  1.00 94.12           H  
ATOM   4613  O   GLU B 139      -5.002  14.040  19.755  1.00 94.12           O  
ATOM   4614  CG  GLU B 139      -3.868  11.140  18.317  1.00 94.12           C  
ATOM   4615  HG2 GLU B 139      -3.984  10.652  19.284  1.00 94.12           H  
ATOM   4616  HG3 GLU B 139      -3.438  12.125  18.502  1.00 94.12           H  
ATOM   4617  CD  GLU B 139      -2.858  10.341  17.485  1.00 94.12           C  
ATOM   4618  OE1 GLU B 139      -1.663  10.434  17.856  1.00 94.12           O  
ATOM   4619  OE2 GLU B 139      -3.240   9.638  16.528  1.00 94.12           O  
ATOM   4620  N   CYS B 140      -5.766  14.469  17.678  1.00 96.41           N  
ATOM   4621  H   CYS B 140      -6.201  14.083  16.852  1.00 96.41           H  
ATOM   4622  CA  CYS B 140      -5.392  15.881  17.662  1.00 96.41           C  
ATOM   4623  HA  CYS B 140      -4.313  15.970  17.795  1.00 96.41           H  
ATOM   4624  C   CYS B 140      -6.065  16.656  18.797  1.00 96.41           C  
ATOM   4625  CB  CYS B 140      -5.790  16.514  16.324  1.00 96.41           C  
ATOM   4626  HB2 CYS B 140      -6.828  16.265  16.102  1.00 96.41           H  
ATOM   4627  HB3 CYS B 140      -5.696  17.598  16.398  1.00 96.41           H  
ATOM   4628  O   CYS B 140      -5.392  17.390  19.518  1.00 96.41           O  
ATOM   4629  SG  CYS B 140      -4.751  15.940  14.957  1.00 96.41           S  
ATOM   4630  HG  CYS B 140      -3.554  16.228  15.477  1.00 96.41           H  
ATOM   4631  N   LYS B 141      -7.379  16.490  18.989  1.00 93.35           N  
ATOM   4632  H   LYS B 141      -7.872  15.875  18.358  1.00 93.35           H  
ATOM   4633  CA  LYS B 141      -8.142  17.184  20.036  1.00 93.35           C  
ATOM   4634  HA  LYS B 141      -7.978  18.257  19.935  1.00 93.35           H  
ATOM   4635  C   LYS B 141      -7.671  16.802  21.441  1.00 93.35           C  
ATOM   4636  CB  LYS B 141      -9.633  16.878  19.834  1.00 93.35           C  
ATOM   4637  HB2 LYS B 141      -9.786  15.803  19.928  1.00 93.35           H  
ATOM   4638  HB3 LYS B 141      -9.921  17.174  18.826  1.00 93.35           H  
ATOM   4639  O   LYS B 141      -7.607  17.671  22.303  1.00 93.35           O  
ATOM   4640  CG  LYS B 141     -10.534  17.606  20.842  1.00 93.35           C  
ATOM   4641  HG2 LYS B 141     -10.252  17.330  21.858  1.00 93.35           H  
ATOM   4642  HG3 LYS B 141     -10.426  18.684  20.721  1.00 93.35           H  
ATOM   4643  CD  LYS B 141     -11.994  17.203  20.621  1.00 93.35           C  
ATOM   4644  HD2 LYS B 141     -12.321  17.543  19.638  1.00 93.35           H  
ATOM   4645  HD3 LYS B 141     -12.062  16.115  20.651  1.00 93.35           H  
ATOM   4646  CE  LYS B 141     -12.886  17.800  21.714  1.00 93.35           C  
ATOM   4647  HE2 LYS B 141     -12.921  18.884  21.596  1.00 93.35           H  
ATOM   4648  HE3 LYS B 141     -12.432  17.579  22.680  1.00 93.35           H  
ATOM   4649  NZ  LYS B 141     -14.247  17.213  21.656  1.00 93.35           N  
ATOM   4650  HZ1 LYS B 141     -14.186  16.207  21.722  1.00 93.35           H  
ATOM   4651  HZ2 LYS B 141     -14.697  17.422  20.775  1.00 93.35           H  
ATOM   4652  HZ3 LYS B 141     -14.825  17.544  22.415  1.00 93.35           H  
ATOM   4653  N   ARG B 142      -7.347  15.527  21.673  1.00 94.44           N  
ATOM   4654  H   ARG B 142      -7.486  14.870  20.918  1.00 94.44           H  
ATOM   4655  CA  ARG B 142      -6.897  15.008  22.974  1.00 94.44           C  
ATOM   4656  HA  ARG B 142      -7.525  15.425  23.761  1.00 94.44           H  
ATOM   4657  C   ARG B 142      -5.465  15.416  23.314  1.00 94.44           C  
ATOM   4658  CB  ARG B 142      -7.057  13.481  22.957  1.00 94.44           C  
ATOM   4659  HB2 ARG B 142      -8.109  13.243  22.797  1.00 94.44           H  
ATOM   4660  HB3 ARG B 142      -6.486  13.088  22.115  1.00 94.44           H  
ATOM   4661  O   ARG B 142      -5.175  15.636  24.485  1.00 94.44           O  
ATOM   4662  CG  ARG B 142      -6.586  12.792  24.249  1.00 94.44           C  
ATOM   4663  HG2 ARG B 142      -7.121  13.216  25.098  1.00 94.44           H  
ATOM   4664  HG3 ARG B 142      -5.518  12.962  24.391  1.00 94.44           H  
ATOM   4665  CD  ARG B 142      -6.840  11.278  24.206  1.00 94.44           C  
ATOM   4666  HD2 ARG B 142      -6.472  10.825  25.126  1.00 94.44           H  
ATOM   4667  HD3 ARG B 142      -7.917  11.113  24.167  1.00 94.44           H  
ATOM   4668  NE  ARG B 142      -6.221  10.628  23.031  1.00 94.44           N  
ATOM   4669  HE  ARG B 142      -6.842  10.432  22.259  1.00 94.44           H  
ATOM   4670  NH1 ARG B 142      -4.047  10.531  23.770  1.00 94.44           N  
ATOM   4671 HH11 ARG B 142      -4.332  10.981  24.627  1.00 94.44           H  
ATOM   4672 HH12 ARG B 142      -3.092  10.240  23.614  1.00 94.44           H  
ATOM   4673  NH2 ARG B 142      -4.566   9.730  21.750  1.00 94.44           N  
ATOM   4674 HH21 ARG B 142      -3.607   9.462  21.583  1.00 94.44           H  
ATOM   4675 HH22 ARG B 142      -5.230   9.548  21.011  1.00 94.44           H  
ATOM   4676  CZ  ARG B 142      -4.951  10.301  22.857  1.00 94.44           C  
ATOM   4677  N   ARG B 143      -4.561  15.450  22.329  1.00 95.73           N  
ATOM   4678  H   ARG B 143      -4.869  15.191  21.403  1.00 95.73           H  
ATOM   4679  CA  ARG B 143      -3.126  15.721  22.551  1.00 95.73           C  
ATOM   4680  HA  ARG B 143      -2.871  15.514  23.590  1.00 95.73           H  
ATOM   4681  C   ARG B 143      -2.738  17.185  22.352  1.00 95.73           C  
ATOM   4682  CB  ARG B 143      -2.282  14.803  21.654  1.00 95.73           C  
ATOM   4683  HB2 ARG B 143      -1.240  15.117  21.722  1.00 95.73           H  
ATOM   4684  HB3 ARG B 143      -2.603  14.906  20.617  1.00 95.73           H  
ATOM   4685  O   ARG B 143      -1.751  17.624  22.933  1.00 95.73           O  
ATOM   4686  CG  ARG B 143      -2.390  13.333  22.088  1.00 95.73           C  
ATOM   4687  HG2 ARG B 143      -3.435  13.022  22.057  1.00 95.73           H  
ATOM   4688  HG3 ARG B 143      -2.029  13.233  23.111  1.00 95.73           H  
ATOM   4689  CD  ARG B 143      -1.592  12.394  21.180  1.00 95.73           C  
ATOM   4690  HD2 ARG B 143      -2.019  12.439  20.178  1.00 95.73           H  
ATOM   4691  HD3 ARG B 143      -1.715  11.372  21.538  1.00 95.73           H  
ATOM   4692  NE  ARG B 143      -0.152  12.715  21.147  1.00 95.73           N  
ATOM   4693  HE  ARG B 143       0.176  13.508  21.679  1.00 95.73           H  
ATOM   4694  NH1 ARG B 143       0.487  11.016  19.723  1.00 95.73           N  
ATOM   4695 HH11 ARG B 143      -0.419  10.876  19.300  1.00 95.73           H  
ATOM   4696 HH12 ARG B 143       1.238  10.538  19.245  1.00 95.73           H  
ATOM   4697  NH2 ARG B 143       2.029  12.281  20.704  1.00 95.73           N  
ATOM   4698 HH21 ARG B 143       2.692  11.645  20.285  1.00 95.73           H  
ATOM   4699 HH22 ARG B 143       2.371  13.105  21.178  1.00 95.73           H  
ATOM   4700  CZ  ARG B 143       0.772  12.007  20.520  1.00 95.73           C  
ATOM   4701  N   TYR B 144      -3.500  17.912  21.542  1.00 95.80           N  
ATOM   4702  H   TYR B 144      -4.288  17.458  21.102  1.00 95.80           H  
ATOM   4703  CA  TYR B 144      -3.264  19.306  21.181  1.00 95.80           C  
ATOM   4704  HA  TYR B 144      -2.664  19.780  21.958  1.00 95.80           H  
ATOM   4705  C   TYR B 144      -4.599  20.063  21.133  1.00 95.80           C  
ATOM   4706  CB  TYR B 144      -2.475  19.384  19.860  1.00 95.80           C  
ATOM   4707  HB2 TYR B 144      -2.384  20.430  19.570  1.00 95.80           H  
ATOM   4708  HB3 TYR B 144      -3.032  18.870  19.076  1.00 95.80           H  
ATOM   4709  O   TYR B 144      -5.151  20.411  22.173  1.00 95.80           O  
ATOM   4710  CG  TYR B 144      -1.083  18.790  19.923  1.00 95.80           C  
ATOM   4711  CD1 TYR B 144       0.011  19.601  20.281  1.00 95.80           C  
ATOM   4712  HD1 TYR B 144      -0.141  20.648  20.502  1.00 95.80           H  
ATOM   4713  CD2 TYR B 144      -0.883  17.428  19.623  1.00 95.80           C  
ATOM   4714  HD2 TYR B 144      -1.720  16.811  19.329  1.00 95.80           H  
ATOM   4715  CE1 TYR B 144       1.304  19.048  20.358  1.00 95.80           C  
ATOM   4716  HE1 TYR B 144       2.148  19.666  20.627  1.00 95.80           H  
ATOM   4717  CE2 TYR B 144       0.404  16.869  19.730  1.00 95.80           C  
ATOM   4718  HE2 TYR B 144       0.585  15.823  19.532  1.00 95.80           H  
ATOM   4719  OH  TYR B 144       2.726  17.111  20.195  1.00 95.80           O  
ATOM   4720  HH  TYR B 144       3.396  17.770  20.389  1.00 95.80           H  
ATOM   4721  CZ  TYR B 144       1.496  17.675  20.096  1.00 95.80           C  
ATOM   4722  N   ASN B 145      -5.122  20.355  19.938  1.00 96.69           N  
ATOM   4723  H   ASN B 145      -4.667  19.980  19.117  1.00 96.69           H  
ATOM   4724  CA  ASN B 145      -6.379  21.064  19.741  1.00 96.69           C  
ATOM   4725  HA  ASN B 145      -7.116  20.641  20.425  1.00 96.69           H  
ATOM   4726  C   ASN B 145      -6.918  20.898  18.308  1.00 96.69           C  
ATOM   4727  CB  ASN B 145      -6.173  22.552  20.102  1.00 96.69           C  
ATOM   4728  HB2 ASN B 145      -7.088  23.118  19.929  1.00 96.69           H  
ATOM   4729  HB3 ASN B 145      -5.949  22.632  21.165  1.00 96.69           H  
ATOM   4730  O   ASN B 145      -6.250  20.400  17.402  1.00 96.69           O  
ATOM   4731  CG  ASN B 145      -5.054  23.201  19.310  1.00 96.69           C  
ATOM   4732  ND2 ASN B 145      -4.027  23.659  19.983  1.00 96.69           N  
ATOM   4733 HD21 ASN B 145      -3.219  24.054  19.522  1.00 96.69           H  
ATOM   4734 HD22 ASN B 145      -3.938  23.503  20.977  1.00 96.69           H  
ATOM   4735  OD1 ASN B 145      -5.146  23.308  18.097  1.00 96.69           O  
ATOM   4736  N   ILE B 146      -8.143  21.385  18.099  1.00 94.88           N  
ATOM   4737  H   ILE B 146      -8.644  21.748  18.898  1.00 94.88           H  
ATOM   4738  CA  ILE B 146      -8.836  21.348  16.803  1.00 94.88           C  
ATOM   4739  HA  ILE B 146      -8.810  20.325  16.426  1.00 94.88           H  
ATOM   4740  C   ILE B 146      -8.140  22.229  15.750  1.00 94.88           C  
ATOM   4741  CB  ILE B 146     -10.319  21.757  16.994  1.00 94.88           C  
ATOM   4742  HB  ILE B 146     -10.342  22.748  17.447  1.00 94.88           H  
ATOM   4743  O   ILE B 146      -8.216  21.931  14.560  1.00 94.88           O  
ATOM   4744  CG1 ILE B 146     -11.043  20.772  17.946  1.00 94.88           C  
ATOM   4745 HG12 ILE B 146     -10.455  20.634  18.854  1.00 94.88           H  
ATOM   4746 HG13 ILE B 146     -11.133  19.799  17.462  1.00 94.88           H  
ATOM   4747  CG2 ILE B 146     -11.060  21.836  15.644  1.00 94.88           C  
ATOM   4748 HG21 ILE B 146     -12.119  22.049  15.788  1.00 94.88           H  
ATOM   4749 HG22 ILE B 146     -10.956  20.890  15.112  1.00 94.88           H  
ATOM   4750 HG23 ILE B 146     -10.649  22.635  15.027  1.00 94.88           H  
ATOM   4751  CD1 ILE B 146     -12.434  21.241  18.395  1.00 94.88           C  
ATOM   4752 HD11 ILE B 146     -12.812  20.556  19.153  1.00 94.88           H  
ATOM   4753 HD12 ILE B 146     -12.370  22.241  18.823  1.00 94.88           H  
ATOM   4754 HD13 ILE B 146     -13.133  21.244  17.559  1.00 94.88           H  
ATOM   4755  N   LYS B 147      -7.453  23.313  16.145  1.00 96.92           N  
ATOM   4756  H   LYS B 147      -7.256  23.428  17.129  1.00 96.92           H  
ATOM   4757  CA  LYS B 147      -6.742  24.172  15.180  1.00 96.92           C  
ATOM   4758  HA  LYS B 147      -7.419  24.433  14.366  1.00 96.92           H  
ATOM   4759  C   LYS B 147      -5.589  23.414  14.523  1.00 96.92           C  
ATOM   4760  CB  LYS B 147      -6.220  25.468  15.821  1.00 96.92           C  
ATOM   4761  HB2 LYS B 147      -5.539  25.232  16.639  1.00 96.92           H  
ATOM   4762  HB3 LYS B 147      -5.643  26.002  15.067  1.00 96.92           H  
ATOM   4763  O   LYS B 147      -5.388  23.569  13.323  1.00 96.92           O  
ATOM   4764  CG  LYS B 147      -7.323  26.406  16.330  1.00 96.92           C  
ATOM   4765  HG2 LYS B 147      -7.909  25.902  17.098  1.00 96.92           H  
ATOM   4766  HG3 LYS B 147      -7.976  26.681  15.501  1.00 96.92           H  
ATOM   4767  CD  LYS B 147      -6.683  27.670  16.925  1.00 96.92           C  
ATOM   4768  HD2 LYS B 147      -6.076  28.155  16.160  1.00 96.92           H  
ATOM   4769  HD3 LYS B 147      -6.033  27.377  17.749  1.00 96.92           H  
ATOM   4770  CE  LYS B 147      -7.743  28.653  17.433  1.00 96.92           C  
ATOM   4771  HE2 LYS B 147      -8.370  28.141  18.163  1.00 96.92           H  
ATOM   4772  HE3 LYS B 147      -8.374  28.952  16.596  1.00 96.92           H  
ATOM   4773  NZ  LYS B 147      -7.117  29.849  18.054  1.00 96.92           N  
ATOM   4774  HZ1 LYS B 147      -6.529  29.581  18.831  1.00 96.92           H  
ATOM   4775  HZ2 LYS B 147      -7.818  30.491  18.397  1.00 96.92           H  
ATOM   4776  HZ3 LYS B 147      -6.540  30.339  17.386  1.00 96.92           H  
ATOM   4777  N   LEU B 148      -4.890  22.566  15.276  1.00 97.23           N  
ATOM   4778  H   LEU B 148      -5.067  22.540  16.270  1.00 97.23           H  
ATOM   4779  CA  LEU B 148      -3.826  21.724  14.738  1.00 97.23           C  
ATOM   4780  HA  LEU B 148      -3.144  22.373  14.189  1.00 97.23           H  
ATOM   4781  C   LEU B 148      -4.363  20.686  13.743  1.00 97.23           C  
ATOM   4782  CB  LEU B 148      -3.074  21.064  15.903  1.00 97.23           C  
ATOM   4783  HB2 LEU B 148      -3.694  20.274  16.325  1.00 97.23           H  
ATOM   4784  HB3 LEU B 148      -2.896  21.804  16.684  1.00 97.23           H  
ATOM   4785  O   LEU B 148      -3.780  20.517  12.678  1.00 97.23           O  
ATOM   4786  CG  LEU B 148      -1.720  20.474  15.472  1.00 97.23           C  
ATOM   4787  HG  LEU B 148      -1.865  19.768  14.653  1.00 97.23           H  
ATOM   4788  CD1 LEU B 148      -0.756  21.577  15.024  1.00 97.23           C  
ATOM   4789 HD11 LEU B 148      -0.797  22.428  15.705  1.00 97.23           H  
ATOM   4790 HD12 LEU B 148       0.266  21.199  15.003  1.00 97.23           H  
ATOM   4791 HD13 LEU B 148      -1.010  21.905  14.016  1.00 97.23           H  
ATOM   4792  CD2 LEU B 148      -1.114  19.718  16.648  1.00 97.23           C  
ATOM   4793 HD21 LEU B 148      -0.938  20.398  17.481  1.00 97.23           H  
ATOM   4794 HD22 LEU B 148      -0.163  19.275  16.351  1.00 97.23           H  
ATOM   4795 HD23 LEU B 148      -1.781  18.913  16.956  1.00 97.23           H  
ATOM   4796  N   TRP B 149      -5.513  20.064  14.030  1.00 97.67           N  
ATOM   4797  H   TRP B 149      -5.935  20.217  14.935  1.00 97.67           H  
ATOM   4798  CA  TRP B 149      -6.187  19.173  13.072  1.00 97.67           C  
ATOM   4799  HA  TRP B 149      -5.525  18.345  12.819  1.00 97.67           H  
ATOM   4800  C   TRP B 149      -6.524  19.886  11.751  1.00 97.67           C  
ATOM   4801  CB  TRP B 149      -7.454  18.590  13.704  1.00 97.67           C  
ATOM   4802  HB2 TRP B 149      -7.175  17.922  14.519  1.00 97.67           H  
ATOM   4803  HB3 TRP B 149      -8.052  19.396  14.129  1.00 97.67           H  
ATOM   4804  O   TRP B 149      -6.286  19.344  10.673  1.00 97.67           O  
ATOM   4805  CG  TRP B 149      -8.314  17.835  12.745  1.00 97.67           C  
ATOM   4806  CD1 TRP B 149      -8.082  16.584  12.282  1.00 97.67           C  
ATOM   4807  HD1 TRP B 149      -7.249  15.956  12.559  1.00 97.67           H  
ATOM   4808  CD2 TRP B 149      -9.512  18.303  12.052  1.00 97.67           C  
ATOM   4809  CE2 TRP B 149      -9.970  17.263  11.194  1.00 97.67           C  
ATOM   4810  CE3 TRP B 149     -10.268  19.498  12.079  1.00 97.67           C  
ATOM   4811  HE3 TRP B 149      -9.935  20.305  12.715  1.00 97.67           H  
ATOM   4812  NE1 TRP B 149      -9.062  16.246  11.367  1.00 97.67           N  
ATOM   4813  HE1 TRP B 149      -9.071  15.398  10.819  1.00 97.67           H  
ATOM   4814  CH2 TRP B 149     -11.827  18.603  10.421  1.00 97.67           C  
ATOM   4815  HH2 TRP B 149     -12.666  18.732   9.752  1.00 97.67           H  
ATOM   4816  CZ2 TRP B 149     -11.110  17.396  10.395  1.00 97.67           C  
ATOM   4817  HZ2 TRP B 149     -11.395  16.588   9.737  1.00 97.67           H  
ATOM   4818  CZ3 TRP B 149     -11.411  19.650  11.267  1.00 97.67           C  
ATOM   4819  HZ3 TRP B 149     -11.948  20.587  11.254  1.00 97.67           H  
ATOM   4820  N   LYS B 150      -7.000  21.139  11.816  1.00 96.93           N  
ATOM   4821  H   LYS B 150      -7.195  21.529  12.727  1.00 96.93           H  
ATOM   4822  CA  LYS B 150      -7.214  21.957  10.609  1.00 96.93           C  
ATOM   4823  HA  LYS B 150      -7.845  21.404   9.913  1.00 96.93           H  
ATOM   4824  C   LYS B 150      -5.906  22.215   9.858  1.00 96.93           C  
ATOM   4825  CB  LYS B 150      -7.898  23.287  10.941  1.00 96.93           C  
ATOM   4826  HB2 LYS B 150      -7.319  23.827  11.690  1.00 96.93           H  
ATOM   4827  HB3 LYS B 150      -7.919  23.889  10.033  1.00 96.93           H  
ATOM   4828  O   LYS B 150      -5.873  22.070   8.648  1.00 96.93           O  
ATOM   4829  CG  LYS B 150      -9.336  23.101  11.434  1.00 96.93           C  
ATOM   4830  HG2 LYS B 150      -9.906  22.556  10.681  1.00 96.93           H  
ATOM   4831  HG3 LYS B 150      -9.344  22.534  12.365  1.00 96.93           H  
ATOM   4832  CD  LYS B 150      -9.981  24.469  11.669  1.00 96.93           C  
ATOM   4833  HD2 LYS B 150      -9.419  25.010  12.430  1.00 96.93           H  
ATOM   4834  HD3 LYS B 150      -9.952  25.029  10.735  1.00 96.93           H  
ATOM   4835  CE  LYS B 150     -11.433  24.289  12.115  1.00 96.93           C  
ATOM   4836  HE2 LYS B 150     -11.446  23.812  13.095  1.00 96.93           H  
ATOM   4837  HE3 LYS B 150     -11.919  23.618  11.407  1.00 96.93           H  
ATOM   4838  NZ  LYS B 150     -12.145  25.590  12.142  1.00 96.93           N  
ATOM   4839  HZ1 LYS B 150     -11.699  26.240  12.773  1.00 96.93           H  
ATOM   4840  HZ2 LYS B 150     -13.113  25.468  12.403  1.00 96.93           H  
ATOM   4841  HZ3 LYS B 150     -12.132  25.994  11.216  1.00 96.93           H  
ATOM   4842  N   THR B 151      -4.818  22.509  10.574  1.00 97.56           N  
ATOM   4843  H   THR B 151      -4.909  22.561  11.579  1.00 97.56           H  
ATOM   4844  CA  THR B 151      -3.490  22.695   9.961  1.00 97.56           C  
ATOM   4845  HA  THR B 151      -3.558  23.487   9.216  1.00 97.56           H  
ATOM   4846  C   THR B 151      -3.010  21.437   9.222  1.00 97.56           C  
ATOM   4847  CB  THR B 151      -2.460  23.108  11.025  1.00 97.56           C  
ATOM   4848  HB  THR B 151      -2.338  22.301  11.748  1.00 97.56           H  
ATOM   4849  O   THR B 151      -2.449  21.551   8.133  1.00 97.56           O  
ATOM   4850  CG2 THR B 151      -1.094  23.438  10.439  1.00 97.56           C  
ATOM   4851 HG21 THR B 151      -0.674  22.542   9.982  1.00 97.56           H  
ATOM   4852 HG22 THR B 151      -0.430  23.762  11.240  1.00 97.56           H  
ATOM   4853 HG23 THR B 151      -1.185  24.222   9.687  1.00 97.56           H  
ATOM   4854  OG1 THR B 151      -2.890  24.268  11.709  1.00 97.56           O  
ATOM   4855  HG1 THR B 151      -3.805  24.399  11.448  1.00 97.56           H  
ATOM   4856  N   PHE B 152      -3.259  20.239   9.765  1.00 98.54           N  
ATOM   4857  H   PHE B 152      -3.669  20.188  10.686  1.00 98.54           H  
ATOM   4858  CA  PHE B 152      -2.998  18.986   9.045  1.00 98.54           C  
ATOM   4859  HA  PHE B 152      -1.970  18.991   8.685  1.00 98.54           H  
ATOM   4860  C   PHE B 152      -3.891  18.832   7.815  1.00 98.54           C  
ATOM   4861  CB  PHE B 152      -3.187  17.779   9.967  1.00 98.54           C  
ATOM   4862  HB2 PHE B 152      -3.330  16.895   9.346  1.00 98.54           H  
ATOM   4863  HB3 PHE B 152      -4.090  17.902  10.565  1.00 98.54           H  
ATOM   4864  O   PHE B 152      -3.387  18.502   6.749  1.00 98.54           O  
ATOM   4865  CG  PHE B 152      -2.004  17.497  10.861  1.00 98.54           C  
ATOM   4866  CD1 PHE B 152      -0.801  17.049  10.287  1.00 98.54           C  
ATOM   4867  HD1 PHE B 152      -0.720  16.936   9.216  1.00 98.54           H  
ATOM   4868  CD2 PHE B 152      -2.111  17.638  12.256  1.00 98.54           C  
ATOM   4869  HD2 PHE B 152      -3.038  17.970  12.698  1.00 98.54           H  
ATOM   4870  CE1 PHE B 152       0.296  16.740  11.106  1.00 98.54           C  
ATOM   4871  HE1 PHE B 152       1.222  16.408  10.662  1.00 98.54           H  
ATOM   4872  CE2 PHE B 152      -1.019  17.309  13.076  1.00 98.54           C  
ATOM   4873  HE2 PHE B 152      -1.103  17.397  14.150  1.00 98.54           H  
ATOM   4874  CZ  PHE B 152       0.176  16.843  12.501  1.00 98.54           C  
ATOM   4875  HZ  PHE B 152       1.006  16.561  13.132  1.00 98.54           H  
ATOM   4876  N   THR B 153      -5.185  19.128   7.937  1.00 96.39           N  
ATOM   4877  H   THR B 153      -5.525  19.407   8.846  1.00 96.39           H  
ATOM   4878  CA  THR B 153      -6.136  19.076   6.813  1.00 96.39           C  
ATOM   4879  HA  THR B 153      -6.178  18.058   6.428  1.00 96.39           H  
ATOM   4880  C   THR B 153      -5.694  19.985   5.660  1.00 96.39           C  
ATOM   4881  CB  THR B 153      -7.541  19.469   7.287  1.00 96.39           C  
ATOM   4882  HB  THR B 153      -7.530  20.493   7.658  1.00 96.39           H  
ATOM   4883  O   THR B 153      -5.642  19.548   4.513  1.00 96.39           O  
ATOM   4884  CG2 THR B 153      -8.574  19.376   6.172  1.00 96.39           C  
ATOM   4885 HG21 THR B 153      -9.556  19.625   6.576  1.00 96.39           H  
ATOM   4886 HG22 THR B 153      -8.582  18.370   5.754  1.00 96.39           H  
ATOM   4887 HG23 THR B 153      -8.347  20.088   5.378  1.00 96.39           H  
ATOM   4888  OG1 THR B 153      -7.967  18.615   8.332  1.00 96.39           O  
ATOM   4889  HG1 THR B 153      -7.362  18.704   9.073  1.00 96.39           H  
ATOM   4890  N   ASP B 154      -5.272  21.217   5.959  1.00 96.97           N  
ATOM   4891  H   ASP B 154      -5.398  21.553   6.903  1.00 96.97           H  
ATOM   4892  CA  ASP B 154      -4.763  22.164   4.959  1.00 96.97           C  
ATOM   4893  HA  ASP B 154      -5.530  22.323   4.201  1.00 96.97           H  
ATOM   4894  C   ASP B 154      -3.495  21.645   4.250  1.00 96.97           C  
ATOM   4895  CB  ASP B 154      -4.448  23.512   5.634  1.00 96.97           C  
ATOM   4896  HB2 ASP B 154      -3.983  24.165   4.896  1.00 96.97           H  
ATOM   4897  HB3 ASP B 154      -3.721  23.347   6.429  1.00 96.97           H  
ATOM   4898  O   ASP B 154      -3.277  21.916   3.066  1.00 96.97           O  
ATOM   4899  CG  ASP B 154      -5.664  24.251   6.209  1.00 96.97           C  
ATOM   4900  OD1 ASP B 154      -6.780  24.073   5.676  1.00 96.97           O  
ATOM   4901  OD2 ASP B 154      -5.453  25.035   7.167  1.00 96.97           O  
ATOM   4902  N   CYS B 155      -2.654  20.886   4.964  1.00 98.41           N  
ATOM   4903  H   CYS B 155      -2.903  20.694   5.924  1.00 98.41           H  
ATOM   4904  CA  CYS B 155      -1.486  20.208   4.402  1.00 98.41           C  
ATOM   4905  HA  CYS B 155      -0.938  20.907   3.770  1.00 98.41           H  
ATOM   4906  C   CYS B 155      -1.896  19.021   3.513  1.00 98.41           C  
ATOM   4907  CB  CYS B 155      -0.575  19.777   5.562  1.00 98.41           C  
ATOM   4908  HB2 CYS B 155      -0.361  20.639   6.193  1.00 98.41           H  
ATOM   4909  HB3 CYS B 155      -1.081  19.020   6.161  1.00 98.41           H  
ATOM   4910  O   CYS B 155      -1.427  18.910   2.381  1.00 98.41           O  
ATOM   4911  SG  CYS B 155       0.980  19.085   4.930  1.00 98.41           S  
ATOM   4912  HG  CYS B 155       1.367  18.488   6.061  1.00 98.41           H  
ATOM   4913  N   PHE B 156      -2.814  18.174   3.987  1.00 98.53           N  
ATOM   4914  H   PHE B 156      -3.172  18.333   4.918  1.00 98.53           H  
ATOM   4915  CA  PHE B 156      -3.324  17.002   3.267  1.00 98.53           C  
ATOM   4916  HA  PHE B 156      -2.497  16.342   3.009  1.00 98.53           H  
ATOM   4917  C   PHE B 156      -4.002  17.370   1.951  1.00 98.53           C  
ATOM   4918  CB  PHE B 156      -4.312  16.253   4.169  1.00 98.53           C  
ATOM   4919  HB2 PHE B 156      -5.106  16.938   4.464  1.00 98.53           H  
ATOM   4920  HB3 PHE B 156      -4.780  15.471   3.571  1.00 98.53           H  
ATOM   4921  O   PHE B 156      -3.792  16.701   0.940  1.00 98.53           O  
ATOM   4922  CG  PHE B 156      -3.742  15.613   5.423  1.00 98.53           C  
ATOM   4923  CD1 PHE B 156      -2.354  15.447   5.607  1.00 98.53           C  
ATOM   4924  HD1 PHE B 156      -1.645  15.759   4.854  1.00 98.53           H  
ATOM   4925  CD2 PHE B 156      -4.628  15.168   6.423  1.00 98.53           C  
ATOM   4926  HD2 PHE B 156      -5.693  15.270   6.278  1.00 98.53           H  
ATOM   4927  CE1 PHE B 156      -1.863  14.869   6.784  1.00 98.53           C  
ATOM   4928  HE1 PHE B 156      -0.795  14.761   6.904  1.00 98.53           H  
ATOM   4929  CE2 PHE B 156      -4.134  14.564   7.593  1.00 98.53           C  
ATOM   4930  HE2 PHE B 156      -4.820  14.188   8.337  1.00 98.53           H  
ATOM   4931  CZ  PHE B 156      -2.750  14.420   7.777  1.00 98.53           C  
ATOM   4932  HZ  PHE B 156      -2.374  13.944   8.671  1.00 98.53           H  
ATOM   4933  N   ASN B 157      -4.717  18.496   1.926  1.00 96.26           N  
ATOM   4934  H   ASN B 157      -4.918  18.947   2.806  1.00 96.26           H  
ATOM   4935  CA  ASN B 157      -5.338  19.031   0.716  1.00 96.26           C  
ATOM   4936  HA  ASN B 157      -5.949  18.243   0.277  1.00 96.26           H  
ATOM   4937  C   ASN B 157      -4.326  19.406  -0.382  1.00 96.26           C
[truncated: 216,522 more chars]
