# Supplementary material for: HBV polymerase recruits the phosphatase PP1 to dephosphorylate HBc-Ser170 to complete encapsidation
Source: PLoS Pathog. 2025 Feb 11;21(2):e1012905. doi: 10.1371/journal.ppat.1012905 (PMC11813143; doi:10.1371/journal.ppat.1012905)
Supplement: S2 File — The predicted interaction model of Pol-V782Y RNase H domain and PP1Cα using AlphaFold. (PDB) [file ppat.1012905.s010.pdb]

ATOM      1  N   ARG A   1       6.054 -11.815 -28.052  1.00 28.89           N  
ATOM      2  H   ARG A   1       6.753 -12.476 -28.362  1.00 28.89           H  
ATOM      3  H2  ARG A   1       6.503 -11.007 -27.646  1.00 28.89           H  
ATOM      4  H3  ARG A   1       5.488 -12.225 -27.323  1.00 28.89           H  
ATOM      5  CA  ARG A   1       5.158 -11.395 -29.161  1.00 28.89           C  
ATOM      6  HA  ARG A   1       5.707 -10.801 -29.891  1.00 28.89           H  
ATOM      7  C   ARG A   1       4.085 -10.507 -28.549  1.00 28.89           C  
ATOM      8  CB  ARG A   1       4.475 -12.592 -29.868  1.00 28.89           C  
ATOM      9  HB2 ARG A   1       3.607 -12.217 -30.411  1.00 28.89           H  
ATOM     10  HB3 ARG A   1       4.111 -13.294 -29.118  1.00 28.89           H  
ATOM     11  O   ARG A   1       3.735 -10.807 -27.413  1.00 28.89           O  
ATOM     12  CG  ARG A   1       5.363 -13.336 -30.882  1.00 28.89           C  
ATOM     13  HG2 ARG A   1       5.711 -12.627 -31.633  1.00 28.89           H  
ATOM     14  HG3 ARG A   1       6.226 -13.764 -30.371  1.00 28.89           H  
ATOM     15  CD  ARG A   1       4.579 -14.463 -31.584  1.00 28.89           C  
ATOM     16  HD2 ARG A   1       4.280 -15.202 -30.841  1.00 28.89           H  
ATOM     17  HD3 ARG A   1       3.681 -14.037 -32.030  1.00 28.89           H  
ATOM     18  NE  ARG A   1       5.372 -15.121 -32.645  1.00 28.89           N  
ATOM     19  HE  ARG A   1       6.271 -14.720 -32.869  1.00 28.89           H  
ATOM     20  NH1 ARG A   1       3.834 -16.725 -33.250  1.00 28.89           N  
ATOM     21 HH11 ARG A   1       3.554 -17.471 -33.870  1.00 28.89           H  
ATOM     22 HH12 ARG A   1       3.171 -16.350 -32.587  1.00 28.89           H  
ATOM     23  NH2 ARG A   1       5.771 -16.596 -34.337  1.00 28.89           N  
ATOM     24 HH21 ARG A   1       5.455 -17.340 -34.942  1.00 28.89           H  
ATOM     25 HH22 ARG A   1       6.663 -16.162 -34.530  1.00 28.89           H  
ATOM     26  CZ  ARG A   1       4.990 -16.141 -33.399  1.00 28.89           C  
ATOM     27  N   PRO A   2       3.571  -9.484 -29.251  1.00 37.12           N  
ATOM     28  CA  PRO A   2       2.312  -8.867 -28.851  1.00 37.12           C  
ATOM     29  HA  PRO A   2       2.385  -8.435 -27.853  1.00 37.12           H  
ATOM     30  C   PRO A   2       1.237  -9.957 -28.871  1.00 37.12           C  
ATOM     31  CB  PRO A   2       2.042  -7.764 -29.878  1.00 37.12           C  
ATOM     32  HB2 PRO A   2       2.529  -6.843 -29.557  1.00 37.12           H  
ATOM     33  HB3 PRO A   2       0.977  -7.594 -30.032  1.00 37.12           H  
ATOM     34  O   PRO A   2       1.155 -10.735 -29.824  1.00 37.12           O  
ATOM     35  CG  PRO A   2       2.725  -8.289 -31.141  1.00 37.12           C  
ATOM     36  HG2 PRO A   2       2.060  -8.977 -31.663  1.00 37.12           H  
ATOM     37  HG3 PRO A   2       3.023  -7.476 -31.804  1.00 37.12           H  
ATOM     38  CD  PRO A   2       3.937  -9.049 -30.595  1.00 37.12           C  
ATOM     39  HD2 PRO A   2       4.166  -9.890 -31.250  1.00 37.12           H  
ATOM     40  HD3 PRO A   2       4.790  -8.373 -30.536  1.00 37.12           H  
ATOM     41  N   GLY A   3       0.473 -10.071 -27.798  1.00 46.36           N  
ATOM     42  H   GLY A   3       0.589  -9.436 -27.021  1.00 46.36           H  
ATOM     43  CA  GLY A   3      -0.607 -11.036 -27.686  1.00 46.36           C  
ATOM     44  HA2 GLY A   3      -0.220 -12.006 -27.373  1.00 46.36           H  
ATOM     45  HA3 GLY A   3      -1.121 -11.140 -28.642  1.00 46.36           H  
ATOM     46  C   GLY A   3      -1.575 -10.535 -26.639  1.00 46.36           C  
ATOM     47  O   GLY A   3      -1.129 -10.115 -25.577  1.00 46.36           O  
ATOM     48  N   LEU A   4      -2.874 -10.581 -26.940  1.00 55.74           N  
ATOM     49  H   LEU A   4      -3.172 -10.930 -27.839  1.00 55.74           H  
ATOM     50  CA  LEU A   4      -3.880 -10.356 -25.911  1.00 55.74           C  
ATOM     51  HA  LEU A   4      -3.731  -9.368 -25.475  1.00 55.74           H  
ATOM     52  C   LEU A   4      -3.671 -11.396 -24.817  1.00 55.74           C  
ATOM     53  CB  LEU A   4      -5.315 -10.477 -26.466  1.00 55.74           C  
ATOM     54  HB2 LEU A   4      -5.322 -11.017 -27.412  1.00 55.74           H  
ATOM     55  HB3 LEU A   4      -5.899 -11.061 -25.754  1.00 55.74           H  
ATOM     56  O   LEU A   4      -3.648 -12.600 -25.100  1.00 55.74           O  
ATOM     57  CG  LEU A   4      -6.033  -9.128 -26.610  1.00 55.74           C  
ATOM     58  HG  LEU A   4      -5.893  -8.548 -25.698  1.00 55.74           H  
ATOM     59  CD1 LEU A   4      -5.493  -8.340 -27.803  1.00 55.74           C  
ATOM     60 HD11 LEU A   4      -4.444  -8.099 -27.634  1.00 55.74           H  
ATOM     61 HD12 LEU A   4      -5.593  -8.919 -28.721  1.00 55.74           H  
ATOM     62 HD13 LEU A   4      -6.044  -7.405 -27.908  1.00 55.74           H  
ATOM     63  CD2 LEU A   4      -7.533  -9.352 -26.800  1.00 55.74           C  
ATOM     64 HD21 LEU A   4      -7.935  -9.880 -25.935  1.00 55.74           H  
ATOM     65 HD22 LEU A   4      -8.033  -8.386 -26.861  1.00 55.74           H  
ATOM     66 HD23 LEU A   4      -7.722  -9.921 -27.711  1.00 55.74           H  
ATOM     67  N   CYS A   5      -3.598 -10.942 -23.573  1.00 71.27           N  
ATOM     68  H   CYS A   5      -3.608  -9.946 -23.402  1.00 71.27           H  
ATOM     69  CA  CYS A   5      -3.886 -11.839 -22.480  1.00 71.27           C  
ATOM     70  HA  CYS A   5      -3.289 -12.743 -22.602  1.00 71.27           H  
ATOM     71  C   CYS A   5      -5.372 -12.202 -22.558  1.00 71.27           C  
ATOM     72  CB  CYS A   5      -3.511 -11.203 -21.155  1.00 71.27           C  
ATOM     73  HB2 CYS A   5      -4.251 -10.457 -20.863  1.00 71.27           H  
ATOM     74  HB3 CYS A   5      -2.511 -10.772 -21.198  1.00 71.27           H  
ATOM     75  O   CYS A   5      -6.245 -11.347 -22.454  1.00 71.27           O  
ATOM     76  SG  CYS A   5      -3.510 -12.556 -19.992  1.00 71.27           S  
ATOM     77  HG  CYS A   5      -3.630 -11.822 -18.882  1.00 71.27           H  
ATOM     78  N   GLN A   6      -5.651 -13.473 -22.833  1.00 74.97           N  
ATOM     79  H   GLN A   6      -4.876 -14.095 -23.014  1.00 74.97           H  
ATOM     80  CA  GLN A   6      -7.006 -14.028 -22.812  1.00 74.97           C  
ATOM     81  HA  GLN A   6      -7.734 -13.233 -22.654  1.00 74.97           H  
ATOM     82  C   GLN A   6      -7.188 -15.014 -21.666  1.00 74.97           C  
ATOM     83  CB  GLN A   6      -7.320 -14.719 -24.145  1.00 74.97           C  
ATOM     84  HB2 GLN A   6      -8.310 -15.169 -24.077  1.00 74.97           H  
ATOM     85  HB3 GLN A   6      -6.593 -15.511 -24.327  1.00 74.97           H  
ATOM     86  O   GLN A   6      -8.283 -15.533 -21.481  1.00 74.97           O  
ATOM     87  CG  GLN A   6      -7.319 -13.741 -25.323  1.00 74.97           C  
ATOM     88  HG2 GLN A   6      -6.306 -13.374 -25.490  1.00 74.97           H  
ATOM     89  HG3 GLN A   6      -7.961 -12.893 -25.085  1.00 74.97           H  
ATOM     90  CD  GLN A   6      -7.816 -14.380 -26.614  1.00 74.97           C  
ATOM     91  NE2 GLN A   6      -8.005 -13.601 -27.655  1.00 74.97           N  
ATOM     92 HE21 GLN A   6      -8.335 -14.065 -28.489  1.00 74.97           H  
ATOM     93 HE22 GLN A   6      -7.829 -12.609 -27.586  1.00 74.97           H  
ATOM     94  OE1 GLN A   6      -8.046 -15.571 -26.732  1.00 74.97           O  
ATOM     95  N   VAL A   7      -6.117 -15.320 -20.938  1.00 84.17           N  
ATOM     96  H   VAL A   7      -5.281 -14.763 -21.042  1.00 84.17           H  
ATOM     97  CA  VAL A   7      -6.128 -16.281 -19.847  1.00 84.17           C  
ATOM     98  HA  VAL A   7      -7.140 -16.659 -19.704  1.00 84.17           H  
ATOM     99  C   VAL A   7      -5.696 -15.563 -18.600  1.00 84.17           C  
ATOM    100  CB  VAL A   7      -5.259 -17.500 -20.149  1.00 84.17           C  
ATOM    101  HB  VAL A   7      -4.253 -17.192 -20.435  1.00 84.17           H  
ATOM    102  O   VAL A   7      -4.611 -15.017 -18.578  1.00 84.17           O  
ATOM    103  CG1 VAL A   7      -5.172 -18.434 -18.938  1.00 84.17           C  
ATOM    104 HG11 VAL A   7      -6.169 -18.688 -18.579  1.00 84.17           H  
ATOM    105 HG12 VAL A   7      -4.628 -17.932 -18.138  1.00 84.17           H  
ATOM    106 HG13 VAL A   7      -4.626 -19.339 -19.203  1.00 84.17           H  
ATOM    107  CG2 VAL A   7      -5.914 -18.247 -21.314  1.00 84.17           C  
ATOM    108 HG21 VAL A   7      -6.963 -18.441 -21.092  1.00 84.17           H  
ATOM    109 HG22 VAL A   7      -5.841 -17.659 -22.229  1.00 84.17           H  
ATOM    110 HG23 VAL A   7      -5.405 -19.199 -21.465  1.00 84.17           H  
ATOM    111  N   PHE A   8      -6.509 -15.578 -17.563  1.00 85.41           N  
ATOM    112  H   PHE A   8      -7.412 -16.021 -17.655  1.00 85.41           H  
ATOM    113  CA  PHE A   8      -6.170 -14.961 -16.293  1.00 85.41           C  
ATOM    114  HA  PHE A   8      -5.129 -14.637 -16.314  1.00 85.41           H  
ATOM    115  C   PHE A   8      -6.293 -15.990 -15.181  1.00 85.41           C  
ATOM    116  CB  PHE A   8      -7.016 -13.710 -16.061  1.00 85.41           C  
ATOM    117  HB2 PHE A   8      -6.620 -13.213 -15.176  1.00 85.41           H  
ATOM    118  HB3 PHE A   8      -8.038 -14.012 -15.831  1.00 85.41           H  
ATOM    119  O   PHE A   8      -7.077 -16.936 -15.301  1.00 85.41           O  
ATOM    120  CG  PHE A   8      -7.021 -12.713 -17.213  1.00 85.41           C  
ATOM    121  CD1 PHE A   8      -6.215 -11.565 -17.140  1.00 85.41           C  
ATOM    122  HD1 PHE A   8      -5.631 -11.382 -16.250  1.00 85.41           H  
ATOM    123  CD2 PHE A   8      -7.835 -12.913 -18.348  1.00 85.41           C  
ATOM    124  HD2 PHE A   8      -8.468 -13.785 -18.413  1.00 85.41           H  
ATOM    125  CE1 PHE A   8      -6.195 -10.637 -18.195  1.00 85.41           C  
ATOM    126  HE1 PHE A   8      -5.591  -9.744 -18.124  1.00 85.41           H  
ATOM    127  CE2 PHE A   8      -7.825 -11.980 -19.401  1.00 85.41           C  
ATOM    128  HE2 PHE A   8      -8.453 -12.127 -20.267  1.00 85.41           H  
ATOM    129  CZ  PHE A   8      -7.006 -10.840 -19.323  1.00 85.41           C  
ATOM    130  HZ  PHE A   8      -7.008 -10.111 -20.120  1.00 85.41           H  
ATOM    131  N   ALA A   9      -5.497 -15.812 -14.137  1.00 89.40           N  
ATOM    132  H   ALA A   9      -4.915 -14.986 -14.122  1.00 89.40           H  
ATOM    133  CA  ALA A   9      -5.482 -16.594 -12.919  1.00 89.40           C  
ATOM    134  HA  ALA A   9      -6.354 -17.247 -12.883  1.00 89.40           H  
ATOM    135  C   ALA A   9      -5.541 -15.642 -11.721  1.00 89.40           C  
ATOM    136  CB  ALA A   9      -4.212 -17.452 -12.889  1.00 89.40           C  
ATOM    137  HB1 ALA A   9      -4.240 -18.189 -13.691  1.00 89.40           H  
ATOM    138  HB2 ALA A   9      -4.146 -17.960 -11.927  1.00 89.40           H  
ATOM    139  HB3 ALA A   9      -3.336 -16.814 -13.004  1.00 89.40           H  
ATOM    140  O   ALA A   9      -4.899 -14.593 -11.732  1.00 89.40           O  
ATOM    141  N   ASP A  10      -6.297 -16.048 -10.713  1.00 85.67           N  
ATOM    142  H   ASP A  10      -6.811 -16.912 -10.805  1.00 85.67           H  
ATOM    143  CA  ASP A  10      -6.312 -15.466  -9.371  1.00 85.67           C  
ATOM    144  HA  ASP A  10      -5.358 -14.991  -9.141  1.00 85.67           H  
ATOM    145  C   ASP A  10      -6.548 -16.605  -8.373  1.00 85.67           C  
ATOM    146  CB  ASP A  10      -7.428 -14.416  -9.247  1.00 85.67           C  
ATOM    147  HB2 ASP A  10      -8.373 -14.883  -9.523  1.00 85.67           H  
ATOM    148  HB3 ASP A  10      -7.249 -13.595  -9.941  1.00 85.67           H  
ATOM    149  O   ASP A  10      -7.137 -17.643  -8.719  1.00 85.67           O  
ATOM    150  CG  ASP A  10      -7.540 -13.853  -7.824  1.00 85.67           C  
ATOM    151  OD1 ASP A  10      -6.515 -13.692  -7.148  1.00 85.67           O  
ATOM    152  OD2 ASP A  10      -8.682 -13.797  -7.326  1.00 85.67           O  
ATOM    153  N   ALA A  11      -6.143 -16.422  -7.126  1.00 84.81           N  
ATOM    154  H   ALA A  11      -5.713 -15.534  -6.908  1.00 84.81           H  
ATOM    155  CA  ALA A  11      -6.575 -17.266  -6.036  1.00 84.81           C  
ATOM    156  HA  ALA A  11      -7.536 -17.704  -6.306  1.00 84.81           H  
ATOM    157  C   ALA A  11      -6.778 -16.500  -4.732  1.00 84.81           C  
ATOM    158  CB  ALA A  11      -5.586 -18.410  -5.850  1.00 84.81           C  
ATOM    159  HB1 ALA A  11      -4.721 -18.039  -5.300  1.00 84.81           H  
ATOM    160  HB2 ALA A  11      -6.072 -19.208  -5.289  1.00 84.81           H  
ATOM    161  HB3 ALA A  11      -5.260 -18.790  -6.818  1.00 84.81           H  
ATOM    162  O   ALA A  11      -5.929 -15.750  -4.279  1.00 84.81           O  
ATOM    163  N   THR A  12      -7.839 -16.861  -4.020  1.00 76.78           N  
ATOM    164  H   THR A  12      -8.441 -17.559  -4.434  1.00 76.78           H  
ATOM    165  CA  THR A  12      -7.917 -16.673  -2.570  1.00 76.78           C  
ATOM    166  HA  THR A  12      -7.421 -15.736  -2.319  1.00 76.78           H  
ATOM    167  C   THR A  12      -7.195 -17.824  -1.853  1.00 76.78           C  
ATOM    168  CB  THR A  12      -9.376 -16.584  -2.095  1.00 76.78           C  
ATOM    169  HB  THR A  12      -9.378 -16.318  -1.038  1.00 76.78           H  
ATOM    170  O   THR A  12      -7.004 -18.896  -2.436  1.00 76.78           O  
ATOM    171  CG2 THR A  12     -10.188 -15.529  -2.838  1.00 76.78           C  
ATOM    172 HG21 THR A  12     -10.355 -15.836  -3.871  1.00 76.78           H  
ATOM    173 HG22 THR A  12     -11.151 -15.395  -2.346  1.00 76.78           H  
ATOM    174 HG23 THR A  12      -9.650 -14.581  -2.840  1.00 76.78           H  
ATOM    175  OG1 THR A  12     -10.052 -17.819  -2.240  1.00 76.78           O  
ATOM    176  HG1 THR A  12     -10.314 -17.856  -3.162  1.00 76.78           H  
ATOM    177  N   PRO A  13      -6.894 -17.709  -0.544  1.00 69.11           N  
ATOM    178  CA  PRO A  13      -6.366 -18.826   0.249  1.00 69.11           C  
ATOM    179  HA  PRO A  13      -5.361 -19.059  -0.104  1.00 69.11           H  
ATOM    180  C   PRO A  13      -7.225 -20.102   0.183  1.00 69.11           C  
ATOM    181  CB  PRO A  13      -6.289 -18.277   1.681  1.00 69.11           C  
ATOM    182  HB2 PRO A  13      -5.481 -18.729   2.257  1.00 69.11           H  
ATOM    183  HB3 PRO A  13      -7.240 -18.421   2.194  1.00 69.11           H  
ATOM    184  O   PRO A  13      -6.728 -21.202   0.408  1.00 69.11           O  
ATOM    185  CG  PRO A  13      -6.059 -16.783   1.462  1.00 69.11           C  
ATOM    186  HG2 PRO A  13      -5.021 -16.600   1.185  1.00 69.11           H  
ATOM    187  HG3 PRO A  13      -6.341 -16.188   2.331  1.00 69.11           H  
ATOM    188  CD  PRO A  13      -6.972 -16.507   0.274  1.00 69.11           C  
ATOM    189  HD2 PRO A  13      -7.992 -16.368   0.633  1.00 69.11           H  
ATOM    190  HD3 PRO A  13      -6.642 -15.616  -0.260  1.00 69.11           H  
ATOM    191  N   THR A  14      -8.520 -19.979  -0.129  1.00 73.22           N  
ATOM    192  H   THR A  14      -8.860 -19.049  -0.328  1.00 73.22           H  
ATOM    193  CA  THR A  14      -9.495 -21.084  -0.130  1.00 73.22           C  
ATOM    194  HA  THR A  14      -9.042 -21.958   0.338  1.00 73.22           H  
ATOM    195  C   THR A  14      -9.948 -21.552  -1.513  1.00 73.22           C  
ATOM    196  CB  THR A  14     -10.723 -20.707   0.704  1.00 73.22           C  
ATOM    197  HB  THR A  14     -11.486 -21.478   0.592  1.00 73.22           H  
ATOM    198  O   THR A  14     -10.503 -22.646  -1.626  1.00 73.22           O  
ATOM    199  CG2 THR A  14     -10.363 -20.595   2.187  1.00 73.22           C  
ATOM    200 HG21 THR A  14     -11.272 -20.443   2.769  1.00 73.22           H  
ATOM    201 HG22 THR A  14      -9.695 -19.749   2.346  1.00 73.22           H  
ATOM    202 HG23 THR A  14      -9.870 -21.509   2.518  1.00 73.22           H  
ATOM    203  OG1 THR A  14     -11.255 -19.455   0.322  1.00 73.22           O  
ATOM    204  HG1 THR A  14     -11.012 -19.247  -0.583  1.00 73.22           H  
ATOM    205  N   GLY A  15      -9.708 -20.781  -2.574  1.00 81.01           N  
ATOM    206  H   GLY A  15      -9.187 -19.923  -2.467  1.00 81.01           H  
ATOM    207  CA  GLY A  15     -10.162 -21.123  -3.919  1.00 81.01           C  
ATOM    208  HA2 GLY A  15     -11.225 -20.904  -4.022  1.00 81.01           H  
ATOM    209  HA3 GLY A  15     -10.006 -22.190  -4.078  1.00 81.01           H  
ATOM    210  C   GLY A  15      -9.412 -20.390  -5.019  1.00 81.01           C  
ATOM    211  O   GLY A  15      -8.878 -19.312  -4.807  1.00 81.01           O  
ATOM    212  N   TRP A  16      -9.372 -20.997  -6.196  1.00 87.15           N  
ATOM    213  H   TRP A  16      -9.927 -21.833  -6.309  1.00 87.15           H  
ATOM    214  CA  TRP A  16      -8.732 -20.469  -7.394  1.00 87.15           C  
ATOM    215  HA  TRP A  16      -8.189 -19.554  -7.157  1.00 87.15           H  
ATOM    216  C   TRP A  16      -9.772 -20.132  -8.450  1.00 87.15           C  
ATOM    217  CB  TRP A  16      -7.725 -21.479  -7.942  1.00 87.15           C  
ATOM    218  HB2 TRP A  16      -6.893 -21.550  -7.242  1.00 87.15           H  
ATOM    219  HB3 TRP A  16      -7.323 -21.091  -8.878  1.00 87.15           H  
ATOM    220  O   TRP A  16     -10.809 -20.792  -8.563  1.00 87.15           O  
ATOM    221  CG  TRP A  16      -8.265 -22.851  -8.204  1.00 87.15           C  
ATOM    222  CD1 TRP A  16      -8.302 -23.865  -7.312  1.00 87.15           C  
ATOM    223  HD1 TRP A  16      -7.944 -23.795  -6.295  1.00 87.15           H  
ATOM    224  CD2 TRP A  16      -8.884 -23.365  -9.420  1.00 87.15           C  
ATOM    225  CE2 TRP A  16      -9.202 -24.740  -9.216  1.00 87.15           C  
ATOM    226  CE3 TRP A  16      -9.223 -22.806 -10.670  1.00 87.15           C  
ATOM    227  HE3 TRP A  16      -9.020 -21.758 -10.835  1.00 87.15           H  
ATOM    228  NE1 TRP A  16      -8.831 -24.990  -7.911  1.00 87.15           N  
ATOM    229  HE1 TRP A  16      -8.927 -25.874  -7.431  1.00 87.15           H  
ATOM    230  CH2 TRP A  16     -10.131 -24.939 -11.443  1.00 87.15           C  
ATOM    231  HH2 TRP A  16     -10.625 -25.522 -12.206  1.00 87.15           H  
ATOM    232  CZ2 TRP A  16      -9.802 -25.527 -10.211  1.00 87.15           C  
ATOM    233  HZ2 TRP A  16     -10.036 -26.563 -10.013  1.00 87.15           H  
ATOM    234  CZ3 TRP A  16      -9.851 -23.580 -11.666  1.00 87.15           C  
ATOM    235  HZ3 TRP A  16     -10.136 -23.124 -12.602  1.00 87.15           H  
ATOM    236  N   GLY A  17      -9.459 -19.124  -9.249  1.00 86.35           N  
ATOM    237  H   GLY A  17      -8.589 -18.637  -9.086  1.00 86.35           H  
ATOM    238  CA  GLY A  17     -10.238 -18.662 -10.377  1.00 86.35           C  
ATOM    239  HA2 GLY A  17     -11.120 -19.286 -10.522  1.00 86.35           H  
ATOM    240  HA3 GLY A  17     -10.553 -17.637 -10.181  1.00 86.35           H  
ATOM    241  C   GLY A  17      -9.395 -18.648 -11.639  1.00 86.35           C  
ATOM    242  O   GLY A  17      -8.194 -18.396 -11.592  1.00 86.35           O  
ATOM    243  N   LEU A  18     -10.029 -18.919 -12.778  1.00 86.52           N  
ATOM    244  H   LEU A  18     -11.009 -19.155 -12.727  1.00 86.52           H  
ATOM    245  CA  LEU A  18      -9.444 -18.725 -14.100  1.00 86.52           C  
ATOM    246  HA  LEU A  18      -8.594 -18.053 -13.980  1.00 86.52           H  
ATOM    247  C   LEU A  18     -10.469 -18.056 -15.009  1.00 86.52           C  
ATOM    248  CB  LEU A  18      -8.948 -20.032 -14.762  1.00 86.52           C  
ATOM    249  HB2 LEU A  18      -9.791 -20.489 -15.280  1.00 86.52           H  
ATOM    250  HB3 LEU A  18      -8.209 -19.774 -15.521  1.00 86.52           H  
ATOM    251  O   LEU A  18     -11.629 -18.473 -15.064  1.00 86.52           O  
ATOM    252  CG  LEU A  18      -8.347 -21.086 -13.822  1.00 86.52           C  
ATOM    253  HG  LEU A  18      -9.061 -21.263 -13.018  1.00 86.52           H  
ATOM    254  CD1 LEU A  18      -8.162 -22.418 -14.556  1.00 86.52           C  
ATOM    255 HD11 LEU A  18      -7.481 -22.293 -15.398  1.00 86.52           H  
ATOM    256 HD12 LEU A  18      -9.123 -22.773 -14.928  1.00 86.52           H  
ATOM    257 HD13 LEU A  18      -7.759 -23.155 -13.861  1.00 86.52           H  
ATOM    258  CD2 LEU A  18      -7.018 -20.666 -13.203  1.00 86.52           C  
ATOM    259 HD21 LEU A  18      -6.188 -21.187 -13.681  1.00 86.52           H  
ATOM    260 HD22 LEU A  18      -7.013 -20.911 -12.141  1.00 86.52           H  
ATOM    261 HD23 LEU A  18      -6.856 -19.594 -13.311  1.00 86.52           H  
ATOM    262  N   ALA A  19     -10.018 -17.103 -15.809  1.00 82.48           N  
ATOM    263  H   ALA A  19      -9.054 -16.820 -15.705  1.00 82.48           H  
ATOM    264  CA  ALA A  19     -10.763 -16.612 -16.958  1.00 82.48           C  
ATOM    265  HA  ALA A  19     -11.771 -17.028 -16.972  1.00 82.48           H  
ATOM    266  C   ALA A  19     -10.045 -17.062 -18.222  1.00 82.48           C  
ATOM    267  CB  ALA A  19     -10.880 -15.096 -16.852  1.00 82.48           C  
ATOM    268  HB1 ALA A  19      -9.902 -14.650 -16.667  1.00 82.48           H  
ATOM    269  HB2 ALA A  19     -11.273 -14.683 -17.781  1.00 82.48           H  
ATOM    270  HB3 ALA A  19     -11.546 -14.855 -16.024  1.00 82.48           H  
ATOM    271  O   ALA A  19      -8.985 -16.537 -18.516  1.00 82.48           O  
ATOM    272  N   ILE A  20     -10.587 -18.040 -18.951  1.00 81.04           N  
ATOM    273  H   ILE A  20     -11.507 -18.364 -18.687  1.00 81.04           H  
ATOM    274  CA  ILE A  20     -10.001 -18.575 -20.190  1.00 81.04           C  
ATOM    275  HA  ILE A  20      -9.023 -18.121 -20.349  1.00 81.04           H  
ATOM    276  C   ILE A  20     -10.894 -18.140 -21.347  1.00 81.04           C  
ATOM    277  CB  ILE A  20      -9.791 -20.105 -20.112  1.00 81.04           C  
ATOM    278  HB  ILE A  20     -10.752 -20.576 -19.907  1.00 81.04           H  
ATOM    279  O   ILE A  20     -11.894 -18.775 -21.683  1.00 81.04           O  
ATOM    280  CG1 ILE A  20      -8.814 -20.462 -18.967  1.00 81.04           C  
ATOM    281 HG12 ILE A  20      -9.129 -19.968 -18.048  1.00 81.04           H  
ATOM    282 HG13 ILE A  20      -7.816 -20.100 -19.217  1.00 81.04           H  
ATOM    283  CG2 ILE A  20      -9.255 -20.648 -21.456  1.00 81.04           C  
ATOM    284 HG21 ILE A  20      -9.962 -20.444 -22.260  1.00 81.04           H  
ATOM    285 HG22 ILE A  20      -9.141 -21.731 -21.409  1.00 81.04           H  
ATOM    286 HG23 ILE A  20      -8.296 -20.192 -21.702  1.00 81.04           H  
ATOM    287  CD1 ILE A  20      -8.737 -21.961 -18.657  1.00 81.04           C  
ATOM    288 HD11 ILE A  20      -8.308 -22.516 -19.492  1.00 81.04           H  
ATOM    289 HD12 ILE A  20      -8.107 -22.113 -17.780  1.00 81.04           H  
ATOM    290 HD13 ILE A  20      -9.737 -22.342 -18.447  1.00 81.04           H  
ATOM    291  N   GLY A  21     -10.572 -16.991 -21.922  1.00 70.09           N  
ATOM    292  H   GLY A  21      -9.761 -16.496 -21.578  1.00 70.09           H  
ATOM    293  CA  GLY A  21     -11.440 -16.300 -22.852  1.00 70.09           C  
ATOM    294  HA2 GLY A  21     -11.579 -16.908 -23.746  1.00 70.09           H  
ATOM    295  HA3 GLY A  21     -10.953 -15.365 -23.130  1.00 70.09           H  
ATOM    296  C   GLY A  21     -12.794 -16.002 -22.199  1.00 70.09           C  
ATOM    297  O   GLY A  21     -12.873 -15.367 -21.147  1.00 70.09           O  
ATOM    298  N   HIS A  22     -13.872 -16.490 -22.809  1.00 64.76           N  
ATOM    299  H   HIS A  22     -13.747 -17.013 -23.664  1.00 64.76           H  
ATOM    300  CA  HIS A  22     -15.222 -16.387 -22.246  1.00 64.76           C  
ATOM    301  HA  HIS A  22     -15.317 -15.424 -21.745  1.00 64.76           H  
ATOM    302  C   HIS A  22     -15.530 -17.451 -21.182  1.00 64.76           C  
ATOM    303  CB  HIS A  22     -16.249 -16.412 -23.384  1.00 64.76           C  
ATOM    304  HB2 HIS A  22     -16.158 -17.345 -23.940  1.00 64.76           H  
ATOM    305  HB3 HIS A  22     -17.252 -16.369 -22.960  1.00 64.76           H  
ATOM    306  O   HIS A  22     -16.498 -17.288 -20.441  1.00 64.76           O  
ATOM    307  CG  HIS A  22     -16.083 -15.246 -24.323  1.00 64.76           C  
ATOM    308  CD2 HIS A  22     -15.522 -15.273 -25.571  1.00 64.76           C  
ATOM    309  HD2 HIS A  22     -15.138 -16.146 -26.077  1.00 64.76           H  
ATOM    310  ND1 HIS A  22     -16.429 -13.940 -24.060  1.00 64.76           N  
ATOM    311  HD1 HIS A  22     -16.939 -13.618 -23.250  1.00 64.76           H  
ATOM    312  CE1 HIS A  22     -16.087 -13.199 -25.128  1.00 64.76           C  
ATOM    313  HE1 HIS A  22     -16.264 -12.139 -25.236  1.00 64.76           H  
ATOM    314  NE2 HIS A  22     -15.515 -13.967 -26.067  1.00 64.76           N  
ATOM    315  N   GLN A  23     -14.726 -18.515 -21.054  1.00 73.21           N  
ATOM    316  H   GLN A  23     -13.871 -18.568 -21.590  1.00 73.21           H  
ATOM    317  CA  GLN A  23     -14.886 -19.440 -19.935  1.00 73.21           C  
ATOM    318  HA  GLN A  23     -15.949 -19.661 -19.833  1.00 73.21           H  
ATOM    319  C   GLN A  23     -14.444 -18.778 -18.630  1.00 73.21           C  
ATOM    320  CB  GLN A  23     -14.160 -20.779 -20.149  1.00 73.21           C  
ATOM    321  HB2 GLN A  23     -14.060 -21.275 -19.183  1.00 73.21           H  
ATOM    322  HB3 GLN A  23     -13.157 -20.613 -20.544  1.00 73.21           H  
ATOM    323  O   GLN A  23     -13.430 -18.078 -18.553  1.00 73.21           O  
ATOM    324  CG  GLN A  23     -14.946 -21.718 -21.075  1.00 73.21           C  
ATOM    325  HG2 GLN A  23     -14.994 -21.288 -22.075  1.00 73.21           H  
ATOM    326  HG3 GLN A  23     -15.964 -21.819 -20.696  1.00 73.21           H  
ATOM    327  CD  GLN A  23     -14.331 -23.114 -21.171  1.00 73.21           C  
ATOM    328  NE2 GLN A  23     -15.083 -24.102 -21.601  1.00 73.21           N  
ATOM    329 HE21 GLN A  23     -16.040 -23.945 -21.887  1.00 73.21           H  
ATOM    330 HE22 GLN A  23     -14.628 -25.000 -21.675  1.00 73.21           H  
ATOM    331  OE1 GLN A  23     -13.178 -23.355 -20.861  1.00 73.21           O  
ATOM    332  N   ARG A  24     -15.212 -19.045 -17.580  1.00 79.24           N  
ATOM    333  H   ARG A  24     -16.048 -19.591 -17.733  1.00 79.24           H  
ATOM    334  CA  ARG A  24     -14.829 -18.823 -16.191  1.00 79.24           C  
ATOM    335  HA  ARG A  24     -13.833 -18.384 -16.137  1.00 79.24           H  
ATOM    336  C   ARG A  24     -14.752 -20.193 -15.536  1.00 79.24           C  
ATOM    337  CB  ARG A  24     -15.833 -17.880 -15.506  1.00 79.24           C  
ATOM    338  HB2 ARG A  24     -15.602 -17.828 -14.442  1.00 79.24           H  
ATOM    339  HB3 ARG A  24     -16.835 -18.298 -15.602  1.00 79.24           H  
ATOM    340  O   ARG A  24     -15.699 -20.972 -15.612  1.00 79.24           O  
ATOM    341  CG  ARG A  24     -15.844 -16.453 -16.090  1.00 79.24           C  
ATOM    342  HG2 ARG A  24     -16.667 -15.899 -15.639  1.00 79.24           H  
ATOM    343  HG3 ARG A  24     -16.025 -16.503 -17.164  1.00 79.24           H  
ATOM    344  CD  ARG A  24     -14.541 -15.685 -15.820  1.00 79.24           C  
ATOM    345  HD2 ARG A  24     -13.675 -16.277 -16.117  1.00 79.24           H  
ATOM    346  HD3 ARG A  24     -14.473 -15.504 -14.747  1.00 79.24           H  
ATOM    347  NE  ARG A  24     -14.504 -14.379 -16.497  1.00 79.24           N  
ATOM    348  HE  ARG A  24     -14.620 -13.576 -15.896  1.00 79.24           H  
ATOM    349  NH1 ARG A  24     -13.809 -15.114 -18.554  1.00 79.24           N  
ATOM    350 HH11 ARG A  24     -13.808 -16.068 -18.222  1.00 79.24           H  
ATOM    351 HH12 ARG A  24     -13.469 -14.935 -19.488  1.00 79.24           H  
ATOM    352  NH2 ARG A  24     -14.125 -12.931 -18.213  1.00 79.24           N  
ATOM    353 HH21 ARG A  24     -13.845 -12.757 -19.168  1.00 79.24           H  
ATOM    354 HH22 ARG A  24     -14.406 -12.159 -17.625  1.00 79.24           H  
ATOM    355  CZ  ARG A  24     -14.148 -14.147 -17.747  1.00 79.24           C  
ATOM    356  N   MET A  25     -13.610 -20.503 -14.945  1.00 80.88           N  
ATOM    357  H   MET A  25     -12.894 -19.793 -14.898  1.00 80.88           H  
ATOM    358  CA  MET A  25     -13.398 -21.715 -14.167  1.00 80.88           C  
ATOM    359  HA  MET A  25     -14.300 -22.326 -14.165  1.00 80.88           H  
ATOM    360  C   MET A  25     -13.088 -21.318 -12.735  1.00 80.88           C  
ATOM    361  CB  MET A  25     -12.246 -22.549 -14.729  1.00 80.88           C  
ATOM    362  HB2 MET A  25     -11.340 -21.944 -14.744  1.00 80.88           H  
ATOM    363  HB3 MET A  25     -12.086 -23.381 -14.044  1.00 80.88           H  
ATOM    364  O   MET A  25     -12.434 -20.309 -12.498  1.00 80.88           O  
ATOM    365  CG  MET A  25     -12.508 -23.099 -16.134  1.00 80.88           C  
ATOM    366  HG2 MET A  25     -12.592 -22.263 -16.828  1.00 80.88           H  
ATOM    367  HG3 MET A  25     -13.455 -23.638 -16.136  1.00 80.88           H  
ATOM    368  SD  MET A  25     -11.205 -24.209 -16.740  1.00 80.88           S  
ATOM    369  CE  MET A  25     -11.362 -25.571 -15.560  1.00 80.88           C  
ATOM    370  HE1 MET A  25     -10.627 -26.335 -15.810  1.00 80.88           H  
ATOM    371  HE2 MET A  25     -11.159 -25.224 -14.547  1.00 80.88           H  
ATOM    372  HE3 MET A  25     -12.367 -25.989 -15.615  1.00 80.88           H  
ATOM    373  N   ARG A  26     -13.520 -22.139 -11.786  1.00 83.13           N  
ATOM    374  H   ARG A  26     -14.010 -22.983 -12.047  1.00 83.13           H  
ATOM    375  CA  ARG A  26     -13.166 -21.988 -10.380  1.00 83.13           C  
ATOM    376  HA  ARG A  26     -12.215 -21.459 -10.312  1.00 83.13           H  
ATOM    377  C   ARG A  26     -12.966 -23.345  -9.734  1.00 83.13           C  
ATOM    378  CB  ARG A  26     -14.228 -21.159  -9.638  1.00 83.13           C  
ATOM    379  HB2 ARG A  26     -14.343 -20.196 -10.136  1.00 83.13           H  
ATOM    380  HB3 ARG A  26     -13.868 -20.976  -8.625  1.00 83.13           H  
ATOM    381  O   ARG A  26     -13.514 -24.341 -10.212  1.00 83.13           O  
ATOM    382  CG  ARG A  26     -15.595 -21.855  -9.561  1.00 83.13           C  
ATOM    383  HG2 ARG A  26     -16.006 -21.976 -10.563  1.00 83.13           H  
ATOM    384  HG3 ARG A  26     -15.478 -22.838  -9.105  1.00 83.13           H  
ATOM    385  CD  ARG A  26     -16.576 -21.053  -8.708  1.00 83.13           C  
ATOM    386  HD2 ARG A  26     -16.103 -20.833  -7.751  1.00 83.13           H  
ATOM    387  HD3 ARG A  26     -16.788 -20.109  -9.211  1.00 83.13           H  
ATOM    388  NE  ARG A  26     -17.809 -21.836  -8.470  1.00 83.13           N  
ATOM    389  HE  ARG A  26     -17.717 -22.840  -8.523  1.00 83.13           H  
ATOM    390  NH1 ARG A  26     -19.207 -20.096  -8.001  1.00 83.13           N  
ATOM    391 HH11 ARG A  26     -19.931 -19.739  -7.395  1.00 83.13           H  
ATOM    392 HH12 ARG A  26     -18.446 -19.466  -8.213  1.00 83.13           H  
ATOM    393  NH2 ARG A  26     -19.947 -22.167  -7.734  1.00 83.13           N  
ATOM    394 HH21 ARG A  26     -19.819 -23.169  -7.748  1.00 83.13           H  
ATOM    395 HH22 ARG A  26     -20.838 -21.775  -7.466  1.00 83.13           H  
ATOM    396  CZ  ARG A  26     -18.978 -21.368  -8.074  1.00 83.13           C  
ATOM    397  N   GLY A  27     -12.291 -23.358  -8.600  1.00 81.72           N  
ATOM    398  H   GLY A  27     -11.832 -22.508  -8.305  1.00 81.72           H  
ATOM    399  CA  GLY A  27     -12.295 -24.489  -7.687  1.00 81.72           C  
ATOM    400  HA2 GLY A  27     -13.295 -24.922  -7.647  1.00 81.72           H  
ATOM    401  HA3 GLY A  27     -11.603 -25.255  -8.035  1.00 81.72           H  
ATOM    402  C   GLY A  27     -11.900 -24.063  -6.284  1.00 81.72           C  
ATOM    403  O   GLY A  27     -11.394 -22.969  -6.070  1.00 81.72           O  
ATOM    404  N   THR A  28     -12.137 -24.940  -5.321  1.00 80.90           N  
ATOM    405  H   THR A  28     -12.588 -25.817  -5.540  1.00 80.90           H  
ATOM    406  CA  THR A  28     -11.700 -24.769  -3.933  1.00 80.90           C  
ATOM    407  HA  THR A  28     -11.436 -23.728  -3.749  1.00 80.90           H  
ATOM    408  C   THR A  28     -10.464 -25.618  -3.675  1.00 80.90           C  
ATOM    409  CB  THR A  28     -12.824 -25.130  -2.956  1.00 80.90           C  
ATOM    410  HB  THR A  28     -12.427 -25.184  -1.942  1.00 80.90           H  
ATOM    411  O   THR A  28     -10.339 -26.720  -4.216  1.00 80.90           O  
ATOM    412  CG2 THR A  28     -13.937 -24.083  -2.996  1.00 80.90           C  
ATOM    413 HG21 THR A  28     -13.530 -23.109  -2.724  1.00 80.90           H  
ATOM    414 HG22 THR A  28     -14.711 -24.354  -2.279  1.00 80.90           H  
ATOM    415 HG23 THR A  28     -14.373 -24.028  -3.994  1.00 80.90           H  
ATOM    416  OG1 THR A  28     -13.394 -26.373  -3.312  1.00 80.90           O  
ATOM    417  HG1 THR A  28     -12.780 -27.057  -3.036  1.00 80.90           H  
ATOM    418  N   PHE A  29      -9.558 -25.138  -2.829  1.00 78.88           N  
ATOM    419  H   PHE A  29      -9.739 -24.254  -2.375  1.00 78.88           H  
ATOM    420  CA  PHE A  29      -8.487 -25.977  -2.297  1.00 78.88           C  
ATOM    421  HA  PHE A  29      -8.122 -26.621  -3.096  1.00 78.88           H  
ATOM    422  C   PHE A  29      -9.037 -26.883  -1.188  1.00 78.88           C  
ATOM    423  CB  PHE A  29      -7.312 -25.108  -1.835  1.00 78.88           C  
ATOM    424  HB2 PHE A  29      -7.642 -24.470  -1.015  1.00 78.88           H  
ATOM    425  HB3 PHE A  29      -6.521 -25.754  -1.454  1.00 78.88           H  
ATOM    426  O   PHE A  29      -9.988 -26.525  -0.497  1.00 78.88           O  
ATOM    427  CG  PHE A  29      -6.739 -24.252  -2.946  1.00 78.88           C  
ATOM    428  CD1 PHE A  29      -6.020 -24.842  -4.005  1.00 78.88           C  
ATOM    429  HD1 PHE A  29      -5.842 -25.908  -4.011  1.00 78.88           H  
ATOM    430  CD2 PHE A  29      -6.954 -22.864  -2.942  1.00 78.88           C  
ATOM    431  HD2 PHE A  29      -7.479 -22.396  -2.122  1.00 78.88           H  
ATOM    432  CE1 PHE A  29      -5.496 -24.041  -5.034  1.00 78.88           C  
ATOM    433  HE1 PHE A  29      -4.908 -24.483  -5.825  1.00 78.88           H  
ATOM    434  CE2 PHE A  29      -6.486 -22.075  -4.001  1.00 78.88           C  
ATOM    435  HE2 PHE A  29      -6.694 -21.015  -4.005  1.00 78.88           H  
ATOM    436  CZ  PHE A  29      -5.730 -22.656  -5.031  1.00 78.88           C  
ATOM    437  HZ  PHE A  29      -5.322 -22.034  -5.815  1.00 78.88           H  
ATOM    438  N   VAL A  30      -8.445 -28.070  -1.019  1.00 76.52           N  
ATOM    439  H   VAL A  30      -7.685 -28.318  -1.637  1.00 76.52           H  
ATOM    440  CA  VAL A  30      -8.875 -29.056  -0.003  1.00 76.52           C  
ATOM    441  HA  VAL A  30      -9.940 -29.250  -0.124  1.00 76.52           H  
ATOM    442  C   VAL A  30      -8.679 -28.522   1.422  1.00 76.52           C  
ATOM    443  CB  VAL A  30      -8.109 -30.383  -0.191  1.00 76.52           C  
ATOM    444  HB  VAL A  30      -7.040 -30.188  -0.107  1.00 76.52           H  
ATOM    445  O   VAL A  30      -9.462 -28.820   2.317  1.00 76.52           O  
ATOM    446  CG1 VAL A  30      -8.485 -31.449   0.845  1.00 76.52           C  
ATOM    447 HG11 VAL A  30      -9.560 -31.628   0.825  1.00 76.52           H  
ATOM    448 HG12 VAL A  30      -8.199 -31.126   1.846  1.00 76.52           H  
ATOM    449 HG13 VAL A  30      -7.962 -32.381   0.632  1.00 76.52           H  
ATOM    450  CG2 VAL A  30      -8.380 -30.981  -1.580  1.00 76.52           C  
ATOM    451 HG21 VAL A  30      -8.037 -30.308  -2.366  1.00 76.52           H  
ATOM    452 HG22 VAL A  30      -9.448 -31.160  -1.704  1.00 76.52           H  
ATOM    453 HG23 VAL A  30      -7.847 -31.926  -1.687  1.00 76.52           H  
ATOM    454  N   ALA A  31      -7.647 -27.704   1.616  1.00 75.10           N  
ATOM    455  H   ALA A  31      -7.090 -27.445   0.814  1.00 75.10           H  
ATOM    456  CA  ALA A  31      -7.387 -26.941   2.827  1.00 75.10           C  
ATOM    457  HA  ALA A  31      -8.306 -26.875   3.408  1.00 75.10           H  
ATOM    458  C   ALA A  31      -6.928 -25.527   2.430  1.00 75.10           C  
ATOM    459  CB  ALA A  31      -6.322 -27.675   3.653  1.00 75.10           C  
ATOM    460  HB1 ALA A  31      -6.683 -28.669   3.917  1.00 75.10           H  
ATOM    461  HB2 ALA A  31      -5.401 -27.766   3.077  1.00 75.10           H  
ATOM    462  HB3 ALA A  31      -6.114 -27.120   4.567  1.00 75.10           H  
ATOM    463  O   ALA A  31      -6.402 -25.369   1.324  1.00 75.10           O  
ATOM    464  N   PRO A  32      -7.088 -24.511   3.301  1.00 73.13           N  
ATOM    465  CA  PRO A  32      -6.561 -23.177   3.047  1.00 73.13           C  
ATOM    466  HA  PRO A  32      -7.082 -22.773   2.179  1.00 73.13           H  
ATOM    467  C   PRO A  32      -5.051 -23.212   2.785  1.00 73.13           C  
ATOM    468  CB  PRO A  32      -6.907 -22.335   4.279  1.00 73.13           C  
ATOM    469  HB2 PRO A  32      -7.153 -21.308   4.005  1.00 73.13           H  
ATOM    470  HB3 PRO A  32      -6.085 -22.351   4.994  1.00 73.13           H  
ATOM    471  O   PRO A  32      -4.291 -23.803   3.554  1.00 73.13           O  
ATOM    472  CG  PRO A  32      -8.108 -23.067   4.877  1.00 73.13           C  
ATOM    473  HG2 PRO A  32      -9.020 -22.760   4.366  1.00 73.13           H  
ATOM    474  HG3 PRO A  32      -8.193 -22.895   5.950  1.00 73.13           H  
ATOM    475  CD  PRO A  32      -7.813 -24.532   4.561  1.00 73.13           C  
ATOM    476  HD2 PRO A  32      -7.178 -24.958   5.337  1.00 73.13           H  
ATOM    477  HD3 PRO A  32      -8.748 -25.086   4.484  1.00 73.13           H  
ATOM    478  N   LEU A  33      -4.622 -22.572   1.703  1.00 76.80           N  
ATOM    479  H   LEU A  33      -5.306 -22.079   1.146  1.00 76.80           H  
ATOM    480  CA  LEU A  33      -3.227 -22.463   1.297  1.00 76.80           C  
ATOM    481  HA  LEU A  33      -2.633 -23.165   1.882  1.00 76.80           H  
ATOM    482  C   LEU A  33      -2.701 -21.047   1.566  1.00 76.80           C  
ATOM    483  CB  LEU A  33      -3.098 -22.825  -0.191  1.00 76.80           C  
ATOM    484  HB2 LEU A  33      -3.721 -22.136  -0.763  1.00 76.80           H  
ATOM    485  HB3 LEU A  33      -2.063 -22.674  -0.499  1.00 76.80           H  
ATOM    486  O   LEU A  33      -3.473 -20.091   1.515  1.00 76.80           O  
ATOM    487  CG  LEU A  33      -3.516 -24.260  -0.548  1.00 76.80           C  
ATOM    488  HG  LEU A  33      -4.577 -24.401  -0.344  1.00 76.80           H  
ATOM    489  CD1 LEU A  33      -3.280 -24.476  -2.037  1.00 76.80           C  
ATOM    490 HD11 LEU A  33      -3.819 -23.713  -2.600  1.00 76.80           H  
ATOM    491 HD12 LEU A  33      -2.215 -24.400  -2.256  1.00 76.80           H  
ATOM    492 HD13 LEU A  33      -3.647 -25.459  -2.331  1.00 76.80           H  
ATOM    493  CD2 LEU A  33      -2.706 -25.322   0.202  1.00 76.80           C  
ATOM    494 HD21 LEU A  33      -2.955 -25.285   1.263  1.00 76.80           H  
ATOM    495 HD22 LEU A  33      -2.968 -26.312  -0.169  1.00 76.80           H  
ATOM    496 HD23 LEU A  33      -1.638 -25.148   0.067  1.00 76.80           H  
ATOM    497  N   PRO A  34      -1.386 -20.867   1.790  1.00 71.44           N  
ATOM    498  CA  PRO A  34      -0.776 -19.541   1.729  1.00 71.44           C  
ATOM    499  HA  PRO A  34      -1.163 -18.929   2.544  1.00 71.44           H  
ATOM    500  C   PRO A  34      -1.093 -18.890   0.378  1.00 71.44           C  
ATOM    501  CB  PRO A  34       0.732 -19.769   1.902  1.00 71.44           C  
ATOM    502  HB2 PRO A  34       1.224 -19.808   0.931  1.00 71.44           H  
ATOM    503  HB3 PRO A  34       1.184 -18.993   2.521  1.00 71.44           H  
ATOM    504  O   PRO A  34      -0.980 -19.570  -0.642  1.00 71.44           O  
ATOM    505  CG  PRO A  34       0.827 -21.144   2.566  1.00 71.44           C  
ATOM    506  HG2 PRO A  34       0.714 -21.036   3.645  1.00 71.44           H  
ATOM    507  HG3 PRO A  34       1.763 -21.647   2.325  1.00 71.44           H  
ATOM    508  CD  PRO A  34      -0.378 -21.891   2.002  1.00 71.44           C  
ATOM    509  HD2 PRO A  34      -0.118 -22.353   1.050  1.00 71.44           H  
ATOM    510  HD3 PRO A  34      -0.713 -22.645   2.714  1.00 71.44           H  
ATOM    511  N   ILE A  35      -1.432 -17.597   0.357  1.00 71.68           N  
ATOM    512  H   ILE A  35      -1.542 -17.114   1.238  1.00 71.68           H  
ATOM    513  CA  ILE A  35      -1.889 -16.881  -0.850  1.00 71.68           C  
ATOM    514  HA  ILE A  35      -2.864 -17.293  -1.113  1.00 71.68           H  
ATOM    515  C   ILE A  35      -0.975 -17.134  -2.060  1.00 71.68           C  
ATOM    516  CB  ILE A  35      -2.091 -15.379  -0.520  1.00 71.68           C  
ATOM    517  HB  ILE A  35      -2.786 -15.329   0.317  1.00 71.68           H  
ATOM    518  O   ILE A  35      -1.402 -17.704  -3.054  1.00 71.68           O  
ATOM    519  CG1 ILE A  35      -2.713 -14.572  -1.672  1.00 71.68           C  
ATOM    520 HG12 ILE A  35      -2.799 -13.529  -1.367  1.00 71.68           H  
ATOM    521 HG13 ILE A  35      -2.073 -14.610  -2.553  1.00 71.68           H  
ATOM    522  CG2 ILE A  35      -0.809 -14.650  -0.071  1.00 71.68           C  
ATOM    523 HG21 ILE A  35      -1.077 -13.669   0.322  1.00 71.68           H  
ATOM    524 HG22 ILE A  35      -0.134 -14.488  -0.910  1.00 71.68           H  
ATOM    525 HG23 ILE A  35      -0.297 -15.194   0.723  1.00 71.68           H  
ATOM    526  CD1 ILE A  35      -4.110 -15.058  -2.041  1.00 71.68           C  
ATOM    527 HD11 ILE A  35      -4.063 -16.047  -2.496  1.00 71.68           H  
ATOM    528 HD12 ILE A  35      -4.538 -14.350  -2.752  1.00 71.68           H  
ATOM    529 HD13 ILE A  35      -4.738 -15.083  -1.151  1.00 71.68           H  
ATOM    530  N   HIS A  36       0.331 -16.922  -1.900  1.00 72.86           N  
ATOM    531  H   HIS A  36       0.605 -16.384  -1.090  1.00 72.86           H  
ATOM    532  CA  HIS A  36       1.366 -17.200  -2.903  1.00 72.86           C  
ATOM    533  HA  HIS A  36       1.246 -16.498  -3.728  1.00 72.86           H  
ATOM    534  C   HIS A  36       1.327 -18.634  -3.485  1.00 72.86           C  
ATOM    535  CB  HIS A  36       2.723 -16.965  -2.214  1.00 72.86           C  
ATOM    536  HB2 HIS A  36       3.527 -17.028  -2.947  1.00 72.86           H  
ATOM    537  HB3 HIS A  36       2.892 -17.779  -1.508  1.00 72.86           H  
ATOM    538  O   HIS A  36       1.699 -18.862  -4.632  1.00 72.86           O  
ATOM    539  CG  HIS A  36       2.829 -15.664  -1.440  1.00 72.86           C  
ATOM    540  CD2 HIS A  36       2.737 -15.554  -0.081  1.00 72.86           C  
ATOM    541  HD2 HIS A  36       2.568 -16.367   0.609  1.00 72.86           H  
ATOM    542  ND1 HIS A  36       3.057 -14.388  -1.918  1.00 72.86           N  
ATOM    543  HD1 HIS A  36       3.483 -14.133  -2.797  1.00 72.86           H  
ATOM    544  CE1 HIS A  36       3.112 -13.548  -0.873  1.00 72.86           C  
ATOM    545  HE1 HIS A  36       3.395 -12.508  -0.936  1.00 72.86           H  
ATOM    546  NE2 HIS A  36       2.915 -14.221   0.273  1.00 72.86           N  
ATOM    547  N   THR A  37       0.897 -19.623  -2.692  1.00 80.74           N  
ATOM    548  H   THR A  37       0.431 -19.341  -1.841  1.00 80.74           H  
ATOM    549  CA  THR A  37       0.758 -21.037  -3.101  1.00 80.74           C  
ATOM    550  HA  THR A  37       1.560 -21.309  -3.786  1.00 80.74           H  
ATOM    551  C   THR A  37      -0.546 -21.274  -3.848  1.00 80.74           C  
ATOM    552  CB  THR A  37       0.814 -21.968  -1.877  1.00 80.74           C  
ATOM    553  HB  THR A  37      -0.048 -21.779  -1.238  1.00 80.74           H  
ATOM    554  O   THR A  37      -0.543 -21.962  -4.866  1.00 80.74           O  
ATOM    555  CG2 THR A  37       0.838 -23.451  -2.230  1.00 80.74           C  
ATOM    556 HG21 THR A  37      -0.055 -23.725  -2.792  1.00 80.74           H  
ATOM    557 HG22 THR A  37       1.722 -23.661  -2.831  1.00 80.74           H  
ATOM    558 HG23 THR A  37       0.875 -24.041  -1.314  1.00 80.74           H  
ATOM    559  OG1 THR A  37       1.988 -21.718  -1.139  1.00 80.74           O  
ATOM    560  HG1 THR A  37       2.041 -20.765  -1.036  1.00 80.74           H  
ATOM    561  N   ALA A  38      -1.642 -20.695  -3.360  1.00 84.85           N  
ATOM    562  H   ALA A  38      -1.554 -20.088  -2.558  1.00 84.85           H  
ATOM    563  CA  ALA A  38      -2.934 -20.712  -4.030  1.00 84.85           C  
ATOM    564  HA  ALA A  38      -3.285 -21.741  -4.117  1.00 84.85           H  
ATOM    565  C   ALA A  38      -2.823 -20.118  -5.447  1.00 84.85           C  
ATOM    566  CB  ALA A  38      -3.899 -19.924  -3.134  1.00 84.85           C  
ATOM    567  HB1 ALA A  38      -4.901 -19.947  -3.563  1.00 84.85           H  
ATOM    568  HB2 ALA A  38      -3.939 -20.354  -2.134  1.00 84.85           H  
ATOM    569  HB3 ALA A  38      -3.601 -18.878  -3.061  1.00 84.85           H  
ATOM    570  O   ALA A  38      -3.240 -20.729  -6.428  1.00 84.85           O  
ATOM    571  N   GLU A  39      -2.151 -18.978  -5.544  1.00 82.31           N  
ATOM    572  H   GLU A  39      -1.910 -18.519  -4.677  1.00 82.31           H  
ATOM    573  CA  GLU A  39      -1.928 -18.184  -6.753  1.00 82.31           C  
ATOM    574  HA  GLU A  39      -2.872 -17.942  -7.242  1.00 82.31           H  
ATOM    575  C   GLU A  39      -1.031 -18.905  -7.761  1.00 82.31           C  
ATOM    576  CB  GLU A  39      -1.272 -16.889  -6.275  1.00 82.31           C  
ATOM    577  HB2 GLU A  39      -0.908 -16.320  -7.131  1.00 82.31           H  
ATOM    578  HB3 GLU A  39      -0.410 -17.132  -5.654  1.00 82.31           H  
ATOM    579  O   GLU A  39      -1.362 -19.036  -8.942  1.00 82.31           O  
ATOM    580  CG  GLU A  39      -2.268 -16.056  -5.450  1.00 82.31           C  
ATOM    581  HG2 GLU A  39      -1.712 -15.558  -4.656  1.00 82.31           H  
ATOM    582  HG3 GLU A  39      -3.016 -16.674  -4.954  1.00 82.31           H  
ATOM    583  CD  GLU A  39      -2.954 -15.031  -6.336  1.00 82.31           C  
ATOM    584  OE1 GLU A  39      -2.848 -13.852  -5.928  1.00 82.31           O  
ATOM    585  OE2 GLU A  39      -3.363 -15.448  -7.446  1.00 82.31           O  
ATOM    586  N   LEU A  40       0.071 -19.498  -7.283  1.00 87.15           N  
ATOM    587  H   LEU A  40       0.326 -19.329  -6.321  1.00 87.15           H  
ATOM    588  CA  LEU A  40       0.919 -20.355  -8.109  1.00 87.15           C  
ATOM    589  HA  LEU A  40       1.250 -19.765  -8.963  1.00 87.15           H  
ATOM    590  C   LEU A  40       0.149 -21.558  -8.668  1.00 87.15           C  
ATOM    591  CB  LEU A  40       2.138 -20.798  -7.284  1.00 87.15           C  
ATOM    592  HB2 LEU A  40       1.795 -21.387  -6.433  1.00 87.15           H  
ATOM    593  HB3 LEU A  40       2.643 -19.911  -6.900  1.00 87.15           H  
ATOM    594  O   LEU A  40       0.358 -21.940  -9.822  1.00 87.15           O  
ATOM    595  CG  LEU A  40       3.148 -21.629  -8.095  1.00 87.15           C  
ATOM    596  HG  LEU A  40       2.676 -22.541  -8.462  1.00 87.15           H  
ATOM    597  CD1 LEU A  40       3.683 -20.824  -9.279  1.00 87.15           C  
ATOM    598 HD11 LEU A  40       3.950 -19.821  -8.946  1.00 87.15           H  
ATOM    599 HD12 LEU A  40       4.567 -21.304  -9.699  1.00 87.15           H  
ATOM    600 HD13 LEU A  40       2.922 -20.751 -10.055  1.00 87.15           H  
ATOM    601  CD2 LEU A  40       4.323 -22.037  -7.211  1.00 87.15           C  
ATOM    602 HD21 LEU A  40       4.866 -21.144  -6.903  1.00 87.15           H  
ATOM    603 HD22 LEU A  40       3.957 -22.558  -6.326  1.00 87.15           H  
ATOM    604 HD23 LEU A  40       4.998 -22.693  -7.761  1.00 87.15           H  
ATOM    605  N   LEU A  41      -0.749 -22.151  -7.878  1.00 90.57           N  
ATOM    606  H   LEU A  41      -0.889 -21.784  -6.948  1.00 90.57           H  
ATOM    607  CA  LEU A  41      -1.604 -23.239  -8.344  1.00 90.57           C  
ATOM    608  HA  LEU A  41      -0.983 -23.953  -8.885  1.00 90.57           H  
ATOM    609  C   LEU A  41      -2.650 -22.751  -9.350  1.00 90.57           C  
ATOM    610  CB  LEU A  41      -2.245 -23.963  -7.153  1.00 90.57           C  
ATOM    611  HB2 LEU A  41      -2.709 -23.223  -6.501  1.00 90.57           H  
ATOM    612  HB3 LEU A  41      -3.033 -24.615  -7.529  1.00 90.57           H  
ATOM    613  O   LEU A  41      -2.806 -23.407 -10.376  1.00 90.57           O  
ATOM    614  CG  LEU A  41      -1.260 -24.815  -6.335  1.00 90.57           C  
ATOM    615  HG  LEU A  41      -0.409 -24.214  -6.014  1.00 90.57           H  
ATOM    616  CD1 LEU A  41      -1.986 -25.339  -5.101  1.00 90.57           C  
ATOM    617 HD11 LEU A  41      -2.801 -26.003  -5.390  1.00 90.57           H  
ATOM    618 HD12 LEU A  41      -1.287 -25.869  -4.454  1.00 90.57           H  
ATOM    619 HD13 LEU A  41      -2.392 -24.484  -4.559  1.00 90.57           H  
ATOM    620  CD2 LEU A  41      -0.727 -26.024  -7.110  1.00 90.57           C  
ATOM    621 HD21 LEU A  41      -1.557 -26.604  -7.514  1.00 90.57           H  
ATOM    622 HD22 LEU A  41      -0.086 -25.689  -7.925  1.00 90.57           H  
ATOM    623 HD23 LEU A  41      -0.135 -26.652  -6.445  1.00 90.57           H  
ATOM    624  N   ALA A  42      -3.292 -21.599  -9.138  1.00 90.26           N  
ATOM    625  H   ALA A  42      -3.123 -21.095  -8.280  1.00 90.26           H  
ATOM    626  CA  ALA A  42      -4.198 -20.998 -10.118  1.00 90.26           C  
ATOM    627  HA  ALA A  42      -5.016 -21.691 -10.312  1.00 90.26           H  
ATOM    628  C   ALA A  42      -3.485 -20.740 -11.452  1.00 90.26           C  
ATOM    629  CB  ALA A  42      -4.795 -19.715  -9.539  1.00 90.26           C  
ATOM    630  HB1 ALA A  42      -5.502 -19.280 -10.245  1.00 90.26           H  
ATOM    631  HB2 ALA A  42      -4.017 -18.983  -9.323  1.00 90.26           H  
ATOM    632  HB3 ALA A  42      -5.327 -19.951  -8.618  1.00 90.26           H  
ATOM    633  O   ALA A  42      -3.959 -21.172 -12.500  1.00 90.26           O  
ATOM    634  N   ALA A  43      -2.284 -20.163 -11.422  1.00 90.54           N  
ATOM    635  H   ALA A  43      -1.963 -19.785 -10.543  1.00 90.54           H  
ATOM    636  CA  ALA A  43      -1.443 -19.988 -12.601  1.00 90.54           C  
ATOM    637  HA  ALA A  43      -1.967 -19.353 -13.315  1.00 90.54           H  
ATOM    638  C   ALA A  43      -1.111 -21.323 -13.295  1.00 90.54           C  
ATOM    639  CB  ALA A  43      -0.183 -19.265 -12.139  1.00 90.54           C  
ATOM    640  HB1 ALA A  43      -0.478 -18.344 -11.638  1.00 90.54           H  
ATOM    641  HB2 ALA A  43       0.376 -19.879 -11.433  1.00 90.54           H  
ATOM    642  HB3 ALA A  43       0.452 -19.038 -12.995  1.00 90.54           H  
ATOM    643  O   ALA A  43      -1.217 -21.442 -14.521  1.00 90.54           O  
ATOM    644  N   CYS A  44      -0.766 -22.360 -12.522  1.00 92.49           N  
ATOM    645  H   CYS A  44      -0.679 -22.202 -11.528  1.00 92.49           H  
ATOM    646  CA  CYS A  44      -0.543 -23.710 -13.043  1.00 92.49           C  
ATOM    647  HA  CYS A  44       0.203 -23.659 -13.837  1.00 92.49           H  
ATOM    648  C   CYS A  44      -1.814 -24.313 -13.661  1.00 92.49           C  
ATOM    649  CB  CYS A  44      -0.002 -24.624 -11.935  1.00 92.49           C  
ATOM    650  HB2 CYS A  44      -0.635 -24.558 -11.050  1.00 92.49           H  
ATOM    651  HB3 CYS A  44      -0.005 -25.655 -12.286  1.00 92.49           H  
ATOM    652  O   CYS A  44      -1.729 -24.960 -14.707  1.00 92.49           O  
ATOM    653  SG  CYS A  44       1.700 -24.165 -11.515  1.00 92.49           S  
ATOM    654  HG  CYS A  44       1.389 -23.029 -10.883  1.00 92.49           H  
ATOM    655  N   PHE A  45      -2.991 -24.095 -13.070  1.00 92.79           N  
ATOM    656  H   PHE A  45      -3.001 -23.594 -12.193  1.00 92.79           H  
ATOM    657  CA  PHE A  45      -4.270 -24.557 -13.608  1.00 92.79           C  
ATOM    658  HA  PHE A  45      -4.174 -25.607 -13.885  1.00 92.79           H  
ATOM    659  C   PHE A  45      -4.645 -23.804 -14.885  1.00 92.79           C  
ATOM    660  CB  PHE A  45      -5.384 -24.435 -12.556  1.00 92.79           C  
ATOM    661  HB2 PHE A  45      -5.532 -23.378 -12.334  1.00 92.79           H  
ATOM    662  HB3 PHE A  45      -6.308 -24.807 -12.997  1.00 92.79           H  
ATOM    663  O   PHE A  45      -5.036 -24.442 -15.860  1.00 92.79           O  
ATOM    664  CG  PHE A  45      -5.181 -25.178 -11.245  1.00 92.79           C  
ATOM    665  CD1 PHE A  45      -4.509 -26.418 -11.190  1.00 92.79           C  
ATOM    666  HD1 PHE A  45      -4.112 -26.868 -12.088  1.00 92.79           H  
ATOM    667  CD2 PHE A  45      -5.691 -24.621 -10.058  1.00 92.79           C  
ATOM    668  HD2 PHE A  45      -6.206 -23.671 -10.084  1.00 92.79           H  
ATOM    669  CE1 PHE A  45      -4.337 -27.078  -9.960  1.00 92.79           C  
ATOM    670  HE1 PHE A  45      -3.810 -28.020  -9.920  1.00 92.79           H  
ATOM    671  CE2 PHE A  45      -5.516 -25.279  -8.830  1.00 92.79           C  
ATOM    672  HE2 PHE A  45      -5.894 -24.827  -7.925  1.00 92.79           H  
ATOM    673  CZ  PHE A  45      -4.840 -26.508  -8.778  1.00 92.79           C  
ATOM    674  HZ  PHE A  45      -4.698 -27.006  -7.831  1.00 92.79           H  
ATOM    675  N   ALA A  46      -4.448 -22.485 -14.929  1.00 89.94           N  
ATOM    676  H   ALA A  46      -4.154 -22.022 -14.081  1.00 89.94           H  
ATOM    677  CA  ALA A  46      -4.668 -21.646 -16.104  1.00 89.94           C  
ATOM    678  HA  ALA A  46      -5.708 -21.711 -16.422  1.00 89.94           H  
ATOM    679  C   ALA A  46      -3.811 -22.140 -17.267  1.00 89.94           C  
ATOM    680  CB  ALA A  46      -4.365 -20.189 -15.738  1.00 89.94           C  
ATOM    681  HB1 ALA A  46      -4.294 -19.583 -16.642  1.00 89.94           H  
ATOM    682  HB2 ALA A  46      -5.168 -19.782 -15.124  1.00 89.94           H  
ATOM    683  HB3 ALA A  46      -3.427 -20.115 -15.187  1.00 89.94           H  
ATOM    684  O   ALA A  46      -4.335 -22.432 -18.345  1.00 89.94           O  
ATOM    685  N   ARG A  47      -2.514 -22.351 -17.025  1.00 91.21           N  
ATOM    686  H   ARG A  47      -2.155 -22.067 -16.125  1.00 91.21           H  
ATOM    687  CA  ARG A  47      -1.592 -22.933 -18.000  1.00 91.21           C  
ATOM    688  HA  ARG A  47      -1.594 -22.301 -18.888  1.00 91.21           H  
ATOM    689  C   ARG A  47      -2.021 -24.329 -18.451  1.00 91.21           C  
ATOM    690  CB  ARG A  47      -0.192 -22.933 -17.378  1.00 91.21           C  
ATOM    691  HB2 ARG A  47      -0.220 -23.462 -16.425  1.00 91.21           H  
ATOM    692  HB3 ARG A  47       0.101 -21.904 -17.171  1.00 91.21           H  
ATOM    693  O   ARG A  47      -2.116 -24.570 -19.652  1.00 91.21           O  
ATOM    694  CG  ARG A  47       0.885 -23.575 -18.252  1.00 91.21           C  
ATOM    695  HG2 ARG A  47       1.849 -23.326 -17.809  1.00 91.21           H  
ATOM    696  HG3 ARG A  47       0.765 -24.659 -18.254  1.00 91.21           H  
ATOM    697  CD  ARG A  47       0.872 -23.066 -19.688  1.00 91.21           C  
ATOM    698  HD2 ARG A  47      -0.033 -23.395 -20.199  1.00 91.21           H  
ATOM    699  HD3 ARG A  47       0.889 -21.976 -19.666  1.00 91.21           H  
ATOM    700  NE  ARG A  47       2.043 -23.562 -20.419  1.00 91.21           N  
ATOM    701  HE  ARG A  47       2.722 -24.082 -19.882  1.00 91.21           H  
ATOM    702  NH1 ARG A  47       1.586 -22.377 -22.308  1.00 91.21           N  
ATOM    703 HH11 ARG A  47       0.750 -22.022 -21.867  1.00 91.21           H  
ATOM    704 HH12 ARG A  47       1.724 -22.242 -23.299  1.00 91.21           H  
ATOM    705  NH2 ARG A  47       3.580 -23.294 -22.083  1.00 91.21           N  
ATOM    706 HH21 ARG A  47       4.237 -23.755 -21.470  1.00 91.21           H  
ATOM    707 HH22 ARG A  47       3.944 -22.480 -22.558  1.00 91.21           H  
ATOM    708  CZ  ARG A  47       2.392 -23.103 -21.599  1.00 91.21           C  
ATOM    709  N   SER A  48      -2.312 -25.226 -17.511  1.00 91.44           N  
ATOM    710  H   SER A  48      -2.208 -24.949 -16.546  1.00 91.44           H  
ATOM    711  CA  SER A  48      -2.652 -26.626 -17.808  1.00 91.44           C  
ATOM    712  HA  SER A  48      -1.880 -27.047 -18.452  1.00 91.44           H  
ATOM    713  C   SER A  48      -3.990 -26.782 -18.536  1.00 91.44           C  
ATOM    714  CB  SER A  48      -2.702 -27.460 -16.524  1.00 91.44           C  
ATOM    715  HB2 SER A  48      -3.504 -27.098 -15.881  1.00 91.44           H  
ATOM    716  HB3 SER A  48      -2.902 -28.499 -16.783  1.00 91.44           H  
ATOM    717  O   SER A  48      -4.148 -27.712 -19.320  1.00 91.44           O  
ATOM    718  OG  SER A  48      -1.477 -27.386 -15.829  1.00 91.44           O  
ATOM    719  HG  SER A  48      -1.445 -26.539 -15.377  1.00 91.44           H  
ATOM    720  N   ARG A  49      -4.961 -25.892 -18.287  1.00 88.05           N  
ATOM    721  H   ARG A  49      -4.785 -25.188 -17.584  1.00 88.05           H  
ATOM    722  CA  ARG A  49      -6.300 -25.938 -18.898  1.00 88.05           C  
ATOM    723  HA  ARG A  49      -6.548 -26.974 -19.131  1.00 88.05           H  
ATOM    724  C   ARG A  49      -6.384 -25.230 -20.242  1.00 88.05           C  
ATOM    725  CB  ARG A  49      -7.343 -25.355 -17.929  1.00 88.05           C  
ATOM    726  HB2 ARG A  49      -8.272 -25.169 -18.469  1.00 88.05           H  
ATOM    727  HB3 ARG A  49      -6.991 -24.392 -17.558  1.00 88.05           H  
ATOM    728  O   ARG A  49      -7.110 -25.698 -21.108  1.00 88.05           O  
ATOM    729  CG  ARG A  49      -7.653 -26.278 -16.742  1.00 88.05           C  
ATOM    730  HG2 ARG A  49      -8.264 -25.724 -16.028  1.00 88.05           H  
ATOM    731  HG3 ARG A  49      -6.728 -26.573 -16.246  1.00 88.05           H  
ATOM    732  CD  ARG A  49      -8.420 -27.527 -17.202  1.00 88.05           C  
ATOM    733  HD2 ARG A  49      -9.292 -27.199 -17.768  1.00 88.05           H  
ATOM    734  HD3 ARG A  49      -7.787 -28.116 -17.865  1.00 88.05           H  
ATOM    735  NE  ARG A  49      -8.819 -28.374 -16.060  1.00 88.05           N  
ATOM    736  HE  ARG A  49      -8.104 -28.551 -15.369  1.00 88.05           H  
ATOM    737  NH1 ARG A  49     -11.001 -28.794 -16.676  1.00 88.05           N  
ATOM    738 HH11 ARG A  49     -10.870 -28.243 -17.512  1.00 88.05           H  
ATOM    739 HH12 ARG A  49     -11.870 -29.287 -16.529  1.00 88.05           H  
ATOM    740  NH2 ARG A  49     -10.195 -29.670 -14.794  1.00 88.05           N  
ATOM    741 HH21 ARG A  49      -9.444 -29.837 -14.141  1.00 88.05           H  
ATOM    742 HH22 ARG A  49     -11.103 -30.079 -14.622  1.00 88.05           H  
ATOM    743  CZ  ARG A  49      -9.997 -28.940 -15.855  1.00 88.05           C  
ATOM    744  N   SER A  50      -5.675 -24.117 -20.414  1.00 84.64           N  
ATOM    745  H   SER A  50      -5.126 -23.774 -19.638  1.00 84.64           H  
ATOM    746  CA  SER A  50      -5.762 -23.308 -21.637  1.00 84.64           C  
ATOM    747  HA  SER A  50      -6.706 -23.509 -22.142  1.00 84.64           H  
ATOM    748  C   SER A  50      -4.647 -23.570 -22.650  1.00 84.64           C  
ATOM    749  CB  SER A  50      -5.742 -21.827 -21.276  1.00 84.64           C  
ATOM    750  HB2 SER A  50      -6.512 -21.608 -20.536  1.00 84.64           H  
ATOM    751  HB3 SER A  50      -5.942 -21.247 -22.176  1.00 84.64           H  
ATOM    752  O   SER A  50      -4.792 -23.219 -23.818  1.00 84.64           O  
ATOM    753  OG  SER A  50      -4.471 -21.479 -20.762  1.00 84.64           O  
ATOM    754  HG  SER A  50      -4.437 -21.754 -19.843  1.00 84.64           H  
ATOM    755  N   GLY A  51      -3.492 -24.080 -22.209  1.00 80.91           N  
ATOM    756  H   GLY A  51      -3.413 -24.347 -21.238  1.00 80.91           H  
ATOM    757  CA  GLY A  51      -2.267 -24.080 -23.013  1.00 80.91           C  
ATOM    758  HA2 GLY A  51      -1.493 -24.622 -22.469  1.00 80.91           H  
ATOM    759  HA3 GLY A  51      -2.461 -24.598 -23.952  1.00 80.91           H  
ATOM    760  C   GLY A  51      -1.729 -22.676 -23.344  1.00 80.91           C  
ATOM    761  O   GLY A  51      -0.730 -22.559 -24.059  1.00 80.91           O  
ATOM    762  N   ALA A  52      -2.339 -21.600 -22.829  1.00 83.27           N  
ATOM    763  H   ALA A  52      -3.137 -21.727 -22.223  1.00 83.27           H  
ATOM    764  CA  ALA A  52      -1.932 -20.238 -23.137  1.00 83.27           C  
ATOM    765  HA  ALA A  52      -1.923 -20.135 -24.222  1.00 83.27           H  
ATOM    766  C   ALA A  52      -0.528 -19.964 -22.610  1.00 83.27           C  
ATOM    767  CB  ALA A  52      -2.938 -19.230 -22.589  1.00 83.27           C  
ATOM    768  HB1 ALA A  52      -3.909 -19.421 -23.046  1.00 83.27           H  
ATOM    769  HB2 ALA A  52      -3.005 -19.320 -21.504  1.00 83.27           H  
ATOM    770  HB3 ALA A  52      -2.630 -18.214 -22.836  1.00 83.27           H  
ATOM    771  O   ALA A  52      -0.165 -20.346 -21.495  1.00 83.27           O  
ATOM    772  N   LYS A  53       0.279 -19.314 -23.450  1.00 79.21           N  
ATOM    773  H   LYS A  53      -0.088 -19.070 -24.359  1.00 79.21           H  
ATOM    774  CA  LYS A  53       1.620 -18.858 -23.080  1.00 79.21           C  
ATOM    775  HA  LYS A  53       2.034 -19.529 -22.328  1.00 79.21           H  
ATOM    776  C   LYS A  53       1.607 -17.488 -22.417  1.00 79.21           C  
ATOM    777  CB  LYS A  53       2.566 -18.865 -24.290  1.00 79.21           C  
ATOM    778  HB2 LYS A  53       2.175 -18.217 -25.074  1.00 79.21           H  
ATOM    779  HB3 LYS A  53       3.526 -18.465 -23.965  1.00 79.21           H  
ATOM    780  O   LYS A  53       2.658 -17.072 -21.968  1.00 79.21           O  
ATOM    781  CG  LYS A  53       2.790 -20.276 -24.845  1.00 79.21           C  
ATOM    782  HG2 LYS A  53       2.939 -20.968 -24.017  1.00 79.21           H  
ATOM    783  HG3 LYS A  53       1.922 -20.594 -25.423  1.00 79.21           H  
ATOM    784  CD  LYS A  53       4.046 -20.309 -25.719  1.00 79.21           C  
ATOM    785  HD2 LYS A  53       3.894 -19.689 -26.603  1.00 79.21           H  
ATOM    786  HD3 LYS A  53       4.880 -19.909 -25.142  1.00 79.21           H  
ATOM    787  CE  LYS A  53       4.365 -21.748 -26.126  1.00 79.21           C  
ATOM    788  HE2 LYS A  53       4.338 -22.371 -25.232  1.00 79.21           H  
ATOM    789  HE3 LYS A  53       3.596 -22.107 -26.810  1.00 79.21           H  
ATOM    790  NZ  LYS A  53       5.709 -21.827 -26.746  1.00 79.21           N  
ATOM    791  HZ1 LYS A  53       6.399 -21.458 -26.108  1.00 79.21           H  
ATOM    792  HZ2 LYS A  53       5.950 -22.783 -26.963  1.00 79.21           H  
ATOM    793  HZ3 LYS A  53       5.746 -21.276 -27.592  1.00 79.21           H  
ATOM    794  N   LEU A  54       0.480 -16.788 -22.361  1.00 79.58           N  
ATOM    795  H   LEU A  54      -0.379 -17.222 -22.668  1.00 79.58           H  
ATOM    796  CA  LEU A  54       0.340 -15.495 -21.698  1.00 79.58           C  
ATOM    797  HA  LEU A  54       1.245 -15.267 -21.135  1.00 79.58           H  
ATOM    798  C   LEU A  54      -0.826 -15.606 -20.719  1.00 79.58           C  
ATOM    799  CB  LEU A  54       0.124 -14.409 -22.767  1.00 79.58           C  
ATOM    800  HB2 LEU A  54       0.865 -14.537 -23.557  1.00 79.58           H  
ATOM    801  HB3 LEU A  54      -0.863 -14.547 -23.210  1.00 79.58           H  
ATOM    802  O   LEU A  54      -1.921 -15.980 -21.139  1.00 79.58           O  
ATOM    803  CG  LEU A  54       0.231 -12.969 -22.234  1.00 79.58           C  
ATOM    804  HG  LEU A  54      -0.481 -12.814 -21.424  1.00 79.58           H  
ATOM    805  CD1 LEU A  54       1.649 -12.666 -21.745  1.00 79.58           C  
ATOM    806 HD11 LEU A  54       1.778 -13.091 -20.749  1.00 79.58           H  
ATOM    807 HD12 LEU A  54       1.797 -11.589 -21.672  1.00 79.58           H  
ATOM    808 HD13 LEU A  54       2.389 -13.070 -22.435  1.00 79.58           H  
ATOM    809  CD2 LEU A  54      -0.090 -12.000 -23.365  1.00 79.58           C  
ATOM    810 HD21 LEU A  54       0.656 -12.065 -24.157  1.00 79.58           H  
ATOM    811 HD22 LEU A  54      -1.074 -12.228 -23.778  1.00 79.58           H  
ATOM    812 HD23 LEU A  54      -0.115 -10.980 -22.982  1.00 79.58           H  
ATOM    813  N   ILE A  55      -0.552 -15.356 -19.443  1.00 85.79           N  
ATOM    814  H   ILE A  55       0.389 -15.091 -19.188  1.00 85.79           H  
ATOM    815  CA  ILE A  55      -1.502 -15.458 -18.339  1.00 85.79           C  
ATOM    816  HA  ILE A  55      -2.491 -15.616 -18.769  1.00 85.79           H  
ATOM    817  C   ILE A  55      -1.493 -14.133 -17.575  1.00 85.79           C  
ATOM    818  CB  ILE A  55      -1.192 -16.672 -17.434  1.00 85.79           C  
ATOM    819  HB  ILE A  55      -0.174 -16.566 -17.061  1.00 85.79           H  
ATOM    820  O   ILE A  55      -0.431 -13.612 -17.270  1.00 85.79           O  
ATOM    821  CG1 ILE A  55      -1.264 -17.975 -18.265  1.00 85.79           C  
ATOM    822 HG12 ILE A  55      -2.243 -18.053 -18.737  1.00 85.79           H  
ATOM    823 HG13 ILE A  55      -0.514 -17.933 -19.055  1.00 85.79           H  
ATOM    824  CG2 ILE A  55      -2.151 -16.721 -16.225  1.00 85.79           C  
ATOM    825 HG21 ILE A  55      -3.187 -16.772 -16.560  1.00 85.79           H  
ATOM    826 HG22 ILE A  55      -2.029 -15.832 -15.607  1.00 85.79           H  
ATOM    827 HG23 ILE A  55      -1.934 -17.576 -15.584  1.00 85.79           H  
ATOM    828  CD1 ILE A  55      -0.999 -19.256 -17.474  1.00 85.79           C  
ATOM    829 HD11 ILE A  55      -0.093 -19.149 -16.876  1.00 85.79           H  
ATOM    830 HD12 ILE A  55      -1.839 -19.479 -16.817  1.00 85.79           H  
ATOM    831 HD13 ILE A  55      -0.878 -20.077 -18.180  1.00 85.79           H  
ATOM    832  N   GLY A  56      -2.649 -13.564 -17.276  1.00 81.93           N  
ATOM    833  H   GLY A  56      -3.497 -14.010 -17.594  1.00 81.93           H  
ATOM    834  CA  GLY A  56      -2.772 -12.384 -16.433  1.00 81.93           C  
ATOM    835  HA2 GLY A  56      -1.887 -11.756 -16.533  1.00 81.93           H  
ATOM    836  HA3 GLY A  56      -3.633 -11.786 -16.732  1.00 81.93           H  
ATOM    837  C   GLY A  56      -2.934 -12.815 -14.986  1.00 81.93           C  
ATOM    838  O   GLY A  56      -3.593 -13.816 -14.715  1.00 81.93           O  
ATOM    839  N   THR A  57      -2.299 -12.102 -14.073  1.00 83.07           N  
ATOM    840  H   THR A  57      -1.720 -11.327 -14.361  1.00 83.07           H  
ATOM    841  CA  THR A  57      -2.425 -12.328 -12.634  1.00 83.07           C  
ATOM    842  HA  THR A  57      -3.472 -12.507 -12.390  1.00 83.07           H  
ATOM    843  C   THR A  57      -1.986 -11.065 -11.911  1.00 83.07           C  
ATOM    844  CB  THR A  57      -1.615 -13.559 -12.185  1.00 83.07           C  
ATOM    845  HB  THR A  57      -2.017 -14.439 -12.687  1.00 83.07           H  
ATOM    846  O   THR A  57      -1.040 -10.393 -12.306  1.00 83.07           O  
ATOM    847  CG2 THR A  57      -0.126 -13.451 -12.529  1.00 83.07           C  
ATOM    848 HG21 THR A  57       0.012 -13.224 -13.586  1.00 83.07           H  
ATOM    849 HG22 THR A  57       0.328 -12.665 -11.925  1.00 83.07           H  
ATOM    850 HG23 THR A  57       0.363 -14.399 -12.304  1.00 83.07           H  
ATOM    851  OG1 THR A  57      -1.679 -13.783 -10.796  1.00 83.07           O  
ATOM    852  HG1 THR A  57      -2.592 -13.836 -10.503  1.00 83.07           H  
ATOM    853  N   ASP A  58      -2.683 -10.747 -10.845  1.00 65.59           N  
ATOM    854  H   ASP A  58      -3.421 -11.380 -10.569  1.00 65.59           H  
ATOM    855  CA  ASP A  58      -2.351  -9.774  -9.805  1.00 65.59           C  
ATOM    856  HA  ASP A  58      -2.051  -8.837 -10.274  1.00 65.59           H  
ATOM    857  C   ASP A  58      -1.203 -10.243  -8.896  1.00 65.59           C  
ATOM    858  CB  ASP A  58      -3.616  -9.520  -8.958  1.00 65.59           C  
ATOM    859  HB2 ASP A  58      -4.197  -8.745  -9.459  1.00 65.59           H  
ATOM    860  HB3 ASP A  58      -3.341  -9.131  -7.977  1.00 65.59           H  
ATOM    861  O   ASP A  58      -0.681  -9.457  -8.096  1.00 65.59           O  
ATOM    862  CG  ASP A  58      -4.511 -10.761  -8.788  1.00 65.59           C  
ATOM    863  OD1 ASP A  58      -3.977 -11.889  -8.872  1.00 65.59           O  
ATOM    864  OD2 ASP A  58      -5.742 -10.579  -8.821  1.00 65.59           O  
ATOM    865  N   ASN A  59      -0.786 -11.510  -9.001  1.00 72.23           N  
ATOM    866  H   ASN A  59      -1.326 -12.132  -9.585  1.00 72.23           H  
ATOM    867  CA  ASN A  59       0.157 -12.099  -8.072  1.00 72.23           C  
ATOM    868  HA  ASN A  59      -0.002 -11.590  -7.122  1.00 72.23           H  
ATOM    869  C   ASN A  59       1.629 -11.915  -8.453  1.00 72.23           C  
ATOM    870  CB  ASN A  59      -0.176 -13.561  -7.823  1.00 72.23           C  
ATOM    871  HB2 ASN A  59      -1.258 -13.677  -7.767  1.00 72.23           H  
ATOM    872  HB3 ASN A  59       0.188 -14.187  -8.638  1.00 72.23           H  
ATOM    873  O   ASN A  59       2.181 -12.547  -9.361  1.00 72.23           O  
ATOM    874  CG  ASN A  59       0.475 -13.949  -6.517  1.00 72.23           C  
ATOM    875  ND2 ASN A  59      -0.162 -13.650  -5.414  1.00 72.23           N  
ATOM    876 HD21 ASN A  59       0.249 -13.896  -4.524  1.00 72.23           H  
ATOM    877 HD22 ASN A  59      -1.147 -13.450  -5.510  1.00 72.23           H  
ATOM    878  OD1 ASN A  59       1.604 -14.415  -6.472  1.00 72.23           O  
ATOM    879  N   SER A  60       2.296 -11.114  -7.635  1.00 63.04           N  
ATOM    880  H   SER A  60       1.773 -10.669  -6.895  1.00 63.04           H  
ATOM    881  CA  SER A  60       3.723 -10.812  -7.640  1.00 63.04           C  
ATOM    882  HA  SER A  60       3.959 -10.212  -8.519  1.00 63.04           H  
ATOM    883  C   SER A  60       4.644 -12.047  -7.669  1.00 63.04           C  
ATOM    884  CB  SER A  60       3.960  -9.935  -6.405  1.00 63.04           C  
ATOM    885  HB2 SER A  60       3.546  -8.947  -6.605  1.00 63.04           H  
ATOM    886  HB3 SER A  60       5.028  -9.856  -6.202  1.00 63.04           H  
ATOM    887  O   SER A  60       5.628 -12.064  -8.417  1.00 63.04           O  
ATOM    888  OG  SER A  60       3.297 -10.435  -5.261  1.00 63.04           O  
ATOM    889  HG  SER A  60       3.961 -10.974  -4.826  1.00 63.04           H  
ATOM    890  N   VAL A  61       4.305 -13.144  -6.977  1.00 65.47           N  
ATOM    891  H   VAL A  61       3.494 -13.094  -6.377  1.00 65.47           H  
ATOM    892  CA  VAL A  61       5.136 -14.367  -6.964  1.00 65.47           C  
ATOM    893  HA  VAL A  61       6.162 -14.073  -6.744  1.00 65.47           H  
ATOM    894  C   VAL A  61       5.087 -15.045  -8.315  1.00 65.47           C  
ATOM    895  CB  VAL A  61       4.689 -15.461  -5.972  1.00 65.47           C  
ATOM    896  HB  VAL A  61       3.976 -16.125  -6.461  1.00 65.47           H  
ATOM    897  O   VAL A  61       6.110 -15.482  -8.851  1.00 65.47           O  
ATOM    898  CG1 VAL A  61       5.905 -16.325  -5.608  1.00 65.47           C  
ATOM    899 HG11 VAL A  61       6.695 -15.705  -5.183  1.00 65.47           H  
ATOM    900 HG12 VAL A  61       6.285 -16.834  -6.494  1.00 65.47           H  
ATOM    901 HG13 VAL A  61       5.618 -17.057  -4.854  1.00 65.47           H  
ATOM    902  CG2 VAL A  61       3.994 -15.019  -4.697  1.00 65.47           C  
ATOM    903 HG21 VAL A  61       3.061 -15.575  -4.610  1.00 65.47           H  
ATOM    904 HG22 VAL A  61       4.632 -15.227  -3.838  1.00 65.47           H  
ATOM    905 HG23 VAL A  61       3.732 -13.961  -4.709  1.00 65.47           H  
ATOM    906  N   VAL A  62       3.874 -15.159  -8.852  1.00 79.95           N  
ATOM    907  H   VAL A  62       3.102 -14.733  -8.358  1.00 79.95           H  
ATOM    908  CA  VAL A  62       3.609 -15.811 -10.125  1.00 79.95           C  
ATOM    909  HA  VAL A  62       4.004 -16.827 -10.092  1.00 79.95           H  
ATOM    910  C   VAL A  62       4.345 -15.051 -11.227  1.00 79.95           C  
ATOM    911  CB  VAL A  62       2.095 -15.905 -10.365  1.00 79.95           C  
ATOM    912  HB  VAL A  62       1.664 -14.905 -10.406  1.00 79.95           H  
ATOM    913  O   VAL A  62       5.092 -15.674 -11.990  1.00 79.95           O  
ATOM    914  CG1 VAL A  62       1.833 -16.618 -11.685  1.00 79.95           C  
ATOM    915 HG11 VAL A  62       2.334 -16.082 -12.492  1.00 79.95           H  
ATOM    916 HG12 VAL A  62       0.763 -16.594 -11.890  1.00 79.95           H  
ATOM    917 HG13 VAL A  62       2.192 -17.646 -11.648  1.00 79.95           H  
ATOM    918  CG2 VAL A  62       1.402 -16.720  -9.266  1.00 79.95           C  
ATOM    919 HG21 VAL A  62       0.339 -16.806  -9.490  1.00 79.95           H  
ATOM    920 HG22 VAL A  62       1.849 -17.712  -9.198  1.00 79.95           H  
ATOM    921 HG23 VAL A  62       1.499 -16.223  -8.301  1.00 79.95           H  
ATOM    922  N   LEU A  63       4.238 -13.716 -11.208  1.00 70.68           N  
ATOM    923  H   LEU A  63       3.601 -13.320 -10.532  1.00 70.68           H  
ATOM    924  CA  LEU A  63       4.939 -12.772 -12.084  1.00 70.68           C  
ATOM    925  HA  LEU A  63       4.656 -12.976 -13.116  1.00 70.68           H  
ATOM    926  C   LEU A  63       6.460 -12.895 -12.016  1.00 70.68           C  
ATOM    927  CB  LEU A  63       4.514 -11.340 -11.710  1.00 70.68           C  
ATOM    928  HB2 LEU A  63       5.176 -10.617 -12.188  1.00 70.68           H  
ATOM    929  HB3 LEU A  63       4.606 -11.212 -10.631  1.00 70.68           H  
ATOM    930  O   LEU A  63       7.114 -12.971 -13.058  1.00 70.68           O  
ATOM    931  CG  LEU A  63       3.072 -11.046 -12.132  1.00 70.68           C  
ATOM    932  HG  LEU A  63       2.453 -11.921 -11.934  1.00 70.68           H  
ATOM    933  CD1 LEU A  63       2.494  -9.862 -11.377  1.00 70.68           C  
ATOM    934 HD11 LEU A  63       1.448  -9.772 -11.669  1.00 70.68           H  
ATOM    935 HD12 LEU A  63       2.526 -10.043 -10.303  1.00 70.68           H  
ATOM    936 HD13 LEU A  63       3.038  -8.945 -11.603  1.00 70.68           H  
ATOM    937  CD2 LEU A  63       2.997 -10.726 -13.619  1.00 70.68           C  
ATOM    938 HD21 LEU A  63       1.960 -10.858 -13.929  1.00 70.68           H  
ATOM    939 HD22 LEU A  63       3.637 -11.392 -14.197  1.00 70.68           H  
ATOM    940 HD23 LEU A  63       3.318  -9.701 -13.806  1.00 70.68           H  
ATOM    941  N   SER A  64       7.029 -12.980 -10.810  1.00 64.75           N  
ATOM    942  H   SER A  64       6.447 -12.817 -10.001  1.00 64.75           H  
ATOM    943  CA  SER A  64       8.479 -13.123 -10.614  1.00 64.75           C  
ATOM    944  HA  SER A  64       8.972 -12.262 -11.066  1.00 64.75           H  
ATOM    945  C   SER A  64       9.056 -14.393 -11.253  1.00 64.75           C  
ATOM    946  CB  SER A  64       8.805 -13.132  -9.116  1.00 64.75           C  
ATOM    947  HB2 SER A  64       9.865 -12.905  -8.998  1.00 64.75           H  
ATOM    948  HB3 SER A  64       8.224 -12.366  -8.603  1.00 64.75           H  
ATOM    949  O   SER A  64      10.248 -14.466 -11.560  1.00 64.75           O  
ATOM    950  OG  SER A  64       8.559 -14.405  -8.538  1.00 64.75           O  
ATOM    951  HG  SER A  64       7.609 -14.539  -8.508  1.00 64.75           H  
ATOM    952  N   ARG A  65       8.217 -15.429 -11.407  1.00 67.90           N  
ATOM    953  H   ARG A  65       7.252 -15.250 -11.169  1.00 67.90           H  
ATOM    954  CA  ARG A  65       8.585 -16.805 -11.780  1.00 67.90           C  
ATOM    955  HA  ARG A  65       7.683 -17.395 -11.622  1.00 67.90           H  
ATOM    956  C   ARG A  65       9.622 -17.460 -10.849  1.00 67.90           C  
ATOM    957  CB  ARG A  65       8.909 -16.900 -13.285  1.00 67.90           C  
ATOM    958  HB2 ARG A  65       9.097 -17.944 -13.535  1.00 67.90           H  
ATOM    959  HB3 ARG A  65       9.807 -16.322 -13.502  1.00 67.90           H  
ATOM    960  O   ARG A  65      10.200 -18.495 -11.186  1.00 67.90           O  
ATOM    961  CG  ARG A  65       7.741 -16.383 -14.149  1.00 67.90           C  
ATOM    962  HG2 ARG A  65       6.837 -16.937 -13.899  1.00 67.90           H  
ATOM    963  HG3 ARG A  65       7.564 -15.331 -13.925  1.00 67.90           H  
ATOM    964  CD  ARG A  65       7.988 -16.488 -15.657  1.00 67.90           C  
ATOM    965  HD2 ARG A  65       8.907 -15.958 -15.906  1.00 67.90           H  
ATOM    966  HD3 ARG A  65       7.172 -15.976 -16.166  1.00 67.90           H  
ATOM    967  NE  ARG A  65       8.012 -17.890 -16.119  1.00 67.90           N  
ATOM    968  HE  ARG A  65       7.108 -18.334 -16.200  1.00 67.90           H  
ATOM    969  NH1 ARG A  65      10.247 -18.054 -16.605  1.00 67.90           N  
ATOM    970 HH11 ARG A  65      11.050 -18.599 -16.884  1.00 67.90           H  
ATOM    971 HH12 ARG A  65      10.350 -17.096 -16.304  1.00 67.90           H  
ATOM    972  NH2 ARG A  65       8.923 -19.840 -16.854  1.00 67.90           N  
ATOM    973 HH21 ARG A  65       8.003 -20.255 -16.823  1.00 67.90           H  
ATOM    974 HH22 ARG A  65       9.742 -20.429 -16.919  1.00 67.90           H  
ATOM    975  CZ  ARG A  65       9.059 -18.588 -16.515  1.00 67.90           C  
ATOM    976  N   LYS A  66       9.854 -16.899  -9.654  1.00 63.64           N  
ATOM    977  H   LYS A  66       9.339 -16.059  -9.430  1.00 63.64           H  
ATOM    978  CA  LYS A  66      10.846 -17.371  -8.674  1.00 63.64           C  
ATOM    979  HA  LYS A  66      11.629 -17.908  -9.208  1.00 63.64           H  
ATOM    980  C   LYS A  66      10.257 -18.368  -7.685  1.00 63.64           C  
ATOM    981  CB  LYS A  66      11.507 -16.191  -7.951  1.00 63.64           C  
ATOM    982  HB2 LYS A  66      10.756 -15.571  -7.462  1.00 63.64           H  
ATOM    983  HB3 LYS A  66      12.167 -16.595  -7.183  1.00 63.64           H  
ATOM    984  O   LYS A  66      10.148 -18.106  -6.492  1.00 63.64           O  
ATOM    985  CG  LYS A  66      12.335 -15.343  -8.915  1.00 63.64           C  
ATOM    986  HG2 LYS A  66      11.678 -14.678  -9.474  1.00 63.64           H  
ATOM    987  HG3 LYS A  66      12.867 -15.994  -9.609  1.00 63.64           H  
ATOM    988  CD  LYS A  66      13.353 -14.516  -8.136  1.00 63.64           C  
ATOM    989  HD2 LYS A  66      13.978 -15.182  -7.541  1.00 63.64           H  
ATOM    990  HD3 LYS A  66      12.838 -13.813  -7.481  1.00 63.64           H  
ATOM    991  CE  LYS A  66      14.206 -13.767  -9.151  1.00 63.64           C  
ATOM    992  HE2 LYS A  66      14.462 -14.431  -9.978  1.00 63.64           H  
ATOM    993  HE3 LYS A  66      13.609 -12.953  -9.562  1.00 63.64           H  
ATOM    994  NZ  LYS A  66      15.434 -13.234  -8.528  1.00 63.64           N  
ATOM    995  HZ1 LYS A  66      16.143 -13.945  -8.415  1.00 63.64           H  
ATOM    996  HZ2 LYS A  66      15.773 -12.495  -9.126  1.00 63.64           H  
ATOM    997  HZ3 LYS A  66      15.210 -12.802  -7.643  1.00 63.64           H  
ATOM    998  N   TYR A  67       9.949 -19.570  -8.161  1.00 74.38           N  
ATOM    999  H   TYR A  67       9.974 -19.698  -9.163  1.00 74.38           H  
ATOM   1000  CA  TYR A  67       9.308 -20.594  -7.325  1.00 74.38           C  
ATOM   1001  HA  TYR A  67       8.609 -20.046  -6.693  1.00 74.38           H  
ATOM   1002  C   TYR A  67      10.261 -21.322  -6.348  1.00 74.38           C  
ATOM   1003  CB  TYR A  67       8.455 -21.540  -8.186  1.00 74.38           C  
ATOM   1004  HB2 TYR A  67       7.774 -22.089  -7.536  1.00 74.38           H  
ATOM   1005  HB3 TYR A  67       9.118 -22.262  -8.663  1.00 74.38           H  
ATOM   1006  O   TYR A  67       9.981 -22.440  -5.924  1.00 74.38           O  
ATOM   1007  CG  TYR A  67       7.631 -20.844  -9.256  1.00 74.38           C  
ATOM   1008  CD1 TYR A  67       6.965 -19.632  -8.973  1.00 74.38           C  
ATOM   1009  HD1 TYR A  67       6.973 -19.214  -7.977  1.00 74.38           H  
ATOM   1010  CD2 TYR A  67       7.584 -21.377 -10.559  1.00 74.38           C  
ATOM   1011  HD2 TYR A  67       8.081 -22.310 -10.781  1.00 74.38           H  
ATOM   1012  CE1 TYR A  67       6.305 -18.930  -9.995  1.00 74.38           C  
ATOM   1013  HE1 TYR A  67       5.832 -17.984  -9.776  1.00 74.38           H  
ATOM   1014  CE2 TYR A  67       6.906 -20.685 -11.580  1.00 74.38           C  
ATOM   1015  HE2 TYR A  67       6.883 -21.076 -12.587  1.00 74.38           H  
ATOM   1016  OH  TYR A  67       5.673 -18.761 -12.305  1.00 74.38           O  
ATOM   1017  HH  TYR A  67       5.308 -17.920 -12.019  1.00 74.38           H  
ATOM   1018  CZ  TYR A  67       6.267 -19.458 -11.302  1.00 74.38           C  
ATOM   1019  N   THR A  68      11.393 -20.711  -5.983  1.00 63.90           N  
ATOM   1020  H   THR A  68      11.519 -19.747  -6.256  1.00 63.90           H  
ATOM   1021  CA  THR A  68      12.406 -21.279  -5.072  1.00 63.90           C  
ATOM   1022  HA  THR A  68      12.507 -22.345  -5.276  1.00 63.90           H  
ATOM   1023  C   THR A  68      12.042 -21.160  -3.590  1.00 63.90           C  
ATOM   1024  CB  THR A  68      13.773 -20.616  -5.289  1.00 63.90           C  
ATOM   1025  HB  THR A  68      14.465 -20.949  -4.515  1.00 63.90           H  
ATOM   1026  O   THR A  68      12.658 -21.826  -2.763  1.00 63.90           O  
ATOM   1027  CG2 THR A  68      14.373 -20.953  -6.653  1.00 63.90           C  
ATOM   1028 HG21 THR A  68      14.465 -22.034  -6.752  1.00 63.90           H  
ATOM   1029 HG22 THR A  68      13.734 -20.573  -7.451  1.00 63.90           H  
ATOM   1030 HG23 THR A  68      15.363 -20.506  -6.741  1.00 63.90           H  
ATOM   1031  OG1 THR A  68      13.656 -19.212  -5.237  1.00 63.90           O  
ATOM   1032  HG1 THR A  68      14.541 -18.849  -5.155  1.00 63.90           H  
ATOM   1033  N   SER A  69      11.054 -20.330  -3.249  1.00 65.03           N  
ATOM   1034  H   SER A  69      10.623 -19.767  -3.968  1.00 65.03           H  
ATOM   1035  CA  SER A  69      10.484 -20.193  -1.901  1.00 65.03           C  
ATOM   1036  HA  SER A  69      11.282 -20.266  -1.163  1.00 65.03           H  
ATOM   1037  C   SER A  69       9.448 -21.273  -1.557  1.00 65.03           C  
ATOM   1038  CB  SER A  69       9.840 -18.805  -1.785  1.00 65.03           C  
ATOM   1039  HB2 SER A  69      10.622 -18.047  -1.790  1.00 65.03           H  
ATOM   1040  HB3 SER A  69       9.277 -18.731  -0.855  1.00 65.03           H  
ATOM   1041  O   SER A  69       9.089 -21.426  -0.390  1.00 65.03           O  
ATOM   1042  OG  SER A  69       8.982 -18.590  -2.892  1.00 65.03           O  
ATOM   1043  HG  SER A  69       8.587 -17.717  -2.836  1.00 65.03           H  
ATOM   1044  N   PHE A  70       8.972 -22.026  -2.551  1.00 77.31           N  
ATOM   1045  H   PHE A  70       9.345 -21.877  -3.478  1.00 77.31           H  
ATOM   1046  CA  PHE A  70       7.994 -23.099  -2.379  1.00 77.31           C  
ATOM   1047  HA  PHE A  70       7.327 -22.820  -1.562  1.00 77.31           H  
ATOM   1048  C   PHE A  70       8.666 -24.432  -2.022  1.00 77.31           C  
ATOM   1049  CB  PHE A  70       7.154 -23.237  -3.656  1.00 77.31           C  
ATOM   1050  HB2 PHE A  70       7.815 -23.429  -4.501  1.00 77.31           H  
ATOM   1051  HB3 PHE A  70       6.488 -24.095  -3.573  1.00 77.31           H  
ATOM   1052  O   PHE A  70       9.850 -24.624  -2.313  1.00 77.31           O  
ATOM   1053  CG  PHE A  70       6.320 -22.010  -3.932  1.00 77.31           C  
ATOM   1054  CD1 PHE A  70       5.061 -21.842  -3.333  1.00 77.31           C  
ATOM   1055  HD1 PHE A  70       4.653 -22.599  -2.679  1.00 77.31           H  
ATOM   1056  CD2 PHE A  70       6.853 -20.988  -4.728  1.00 77.31           C  
ATOM   1057  HD2 PHE A  70       7.852 -21.108  -5.123  1.00 77.31           H  
ATOM   1058  CE1 PHE A  70       4.342 -20.660  -3.562  1.00 77.31           C  
ATOM   1059  HE1 PHE A  70       3.390 -20.507  -3.075  1.00 77.31           H  
ATOM   1060  CE2 PHE A  70       6.125 -19.817  -4.977  1.00 77.31           C  
ATOM   1061  HE2 PHE A  70       6.545 -19.037  -5.594  1.00 77.31           H  
ATOM   1062  CZ  PHE A  70       4.852 -19.661  -4.404  1.00 77.31           C  
ATOM   1063  HZ  PHE A  70       4.271 -18.771  -4.594  1.00 77.31           H  
ATOM   1064  N   PRO A  71       7.914 -25.401  -1.461  1.00 75.58           N  
ATOM   1065  CA  PRO A  71       8.375 -26.781  -1.347  1.00 75.58           C  
ATOM   1066  HA  PRO A  71       9.149 -26.828  -0.581  1.00 75.58           H  
ATOM   1067  C   PRO A  71       8.926 -27.282  -2.686  1.00 75.58           C  
ATOM   1068  CB  PRO A  71       7.151 -27.587  -0.895  1.00 75.58           C  
ATOM   1069  HB2 PRO A  71       7.432 -28.420  -0.251  1.00 75.58           H  
ATOM   1070  HB3 PRO A  71       6.589 -27.945  -1.758  1.00 75.58           H  
ATOM   1071  O   PRO A  71       8.276 -27.117  -3.718  1.00 75.58           O  
ATOM   1072  CG  PRO A  71       6.311 -26.553  -0.146  1.00 75.58           C  
ATOM   1073  HG2 PRO A  71       5.254 -26.821  -0.131  1.00 75.58           H  
ATOM   1074  HG3 PRO A  71       6.693 -26.433   0.868  1.00 75.58           H  
ATOM   1075  CD  PRO A  71       6.559 -25.276  -0.943  1.00 75.58           C  
ATOM   1076  HD2 PRO A  71       5.849 -25.222  -1.768  1.00 75.58           H  
ATOM   1077  HD3 PRO A  71       6.455 -24.405  -0.295  1.00 75.58           H  
ATOM   1078  N   TRP A  72      10.111 -27.898  -2.672  1.00 78.50           N  
ATOM   1079  H   TRP A  72      10.595 -27.955  -1.787  1.00 78.50           H  
ATOM   1080  CA  TRP A  72      10.889 -28.203  -3.883  1.00 78.50           C  
ATOM   1081  HA  TRP A  72      11.264 -27.269  -4.303  1.00 78.50           H  
ATOM   1082  C   TRP A  72      10.069 -28.887  -4.987  1.00 78.50           C  
ATOM   1083  CB  TRP A  72      12.087 -29.072  -3.483  1.00 78.50           C  
ATOM   1084  HB2 TRP A  72      11.725 -29.957  -2.959  1.00 78.50           H  
ATOM   1085  HB3 TRP A  72      12.711 -28.511  -2.788  1.00 78.50           H  
ATOM   1086  O   TRP A  72      10.103 -28.460  -6.139  1.00 78.50           O  
ATOM   1087  CG  TRP A  72      12.943 -29.529  -4.621  1.00 78.50           C  
ATOM   1088  CD1 TRP A  72      13.911 -28.795  -5.215  1.00 78.50           C  
ATOM   1089  HD1 TRP A  72      14.184 -27.790  -4.931  1.00 78.50           H  
ATOM   1090  CD2 TRP A  72      12.909 -30.804  -5.340  1.00 78.50           C  
ATOM   1091  CE2 TRP A  72      13.900 -30.767  -6.366  1.00 78.50           C  
ATOM   1092  CE3 TRP A  72      12.143 -31.988  -5.232  1.00 78.50           C  
ATOM   1093  HE3 TRP A  72      11.390 -32.062  -4.461  1.00 78.50           H  
ATOM   1094  NE1 TRP A  72      14.483 -29.525  -6.238  1.00 78.50           N  
ATOM   1095  HE1 TRP A  72      15.218 -29.171  -6.834  1.00 78.50           H  
ATOM   1096  CH2 TRP A  72      13.342 -33.002  -7.107  1.00 78.50           C  
ATOM   1097  HH2 TRP A  72      13.501 -33.842  -7.767  1.00 78.50           H  
ATOM   1098  CZ2 TRP A  72      14.120 -31.840  -7.242  1.00 78.50           C  
ATOM   1099  HZ2 TRP A  72      14.879 -31.774  -8.007  1.00 78.50           H  
ATOM   1100  CZ3 TRP A  72      12.359 -33.074  -6.103  1.00 78.50           C  
ATOM   1101  HZ3 TRP A  72      11.776 -33.977  -5.998  1.00 78.50           H  
ATOM   1102  N   LEU A  73       9.259 -29.886  -4.625  1.00 85.47           N  
ATOM   1103  H   LEU A  73       9.258 -30.171  -3.656  1.00 85.47           H  
ATOM   1104  CA  LEU A  73       8.431 -30.627  -5.578  1.00 85.47           C  
ATOM   1105  HA  LEU A  73       9.094 -30.993  -6.362  1.00 85.47           H  
ATOM   1106  C   LEU A  73       7.365 -29.737  -6.248  1.00 85.47           C  
ATOM   1107  CB  LEU A  73       7.801 -31.830  -4.849  1.00 85.47           C  
ATOM   1108  HB2 LEU A  73       8.454 -32.138  -4.033  1.00 85.47           H  
ATOM   1109  HB3 LEU A  73       6.858 -31.522  -4.397  1.00 85.47           H  
ATOM   1110  O   LEU A  73       7.131 -29.864  -7.449  1.00 85.47           O  
ATOM   1111  CG  LEU A  73       7.579 -33.037  -5.788  1.00 85.47           C  
ATOM   1112  HG  LEU A  73       7.848 -32.772  -6.811  1.00 85.47           H  
ATOM   1113  CD1 LEU A  73       8.450 -34.215  -5.349  1.00 85.47           C  
ATOM   1114 HD11 LEU A  73       8.171 -34.541  -4.347  1.00 85.47           H  
ATOM   1115 HD12 LEU A  73       9.499 -33.919  -5.356  1.00 85.47           H  
ATOM   1116 HD13 LEU A  73       8.318 -35.045  -6.042  1.00 85.47           H  
ATOM   1117  CD2 LEU A  73       6.122 -33.491  -5.787  1.00 85.47           C  
ATOM   1118 HD21 LEU A  73       6.001 -34.337  -6.462  1.00 85.47           H  
ATOM   1119 HD22 LEU A  73       5.818 -33.787  -4.783  1.00 85.47           H  
ATOM   1120 HD23 LEU A  73       5.485 -32.678  -6.136  1.00 85.47           H  
ATOM   1121  N   LEU A  74       6.771 -28.794  -5.506  1.00 86.28           N  
ATOM   1122  H   LEU A  74       7.106 -28.653  -4.564  1.00 86.28           H  
ATOM   1123  CA  LEU A  74       5.846 -27.793  -6.048  1.00 86.28           C  
ATOM   1124  HA  LEU A  74       5.117 -28.306  -6.676  1.00 86.28           H  
ATOM   1125  C   LEU A  74       6.589 -26.792  -6.938  1.00 86.28           C  
ATOM   1126  CB  LEU A  74       5.090 -27.090  -4.901  1.00 86.28           C  
ATOM   1127  HB2 LEU A  74       5.814 -26.668  -4.204  1.00 86.28           H  
ATOM   1128  HB3 LEU A  74       4.497 -27.831  -4.364  1.00 86.28           H  
ATOM   1129  O   LEU A  74       6.145 -26.543  -8.053  1.00 86.28           O  
ATOM   1130  CG  LEU A  74       4.165 -25.948  -5.370  1.00 86.28           C  
ATOM   1131  HG  LEU A  74       4.753 -25.192  -5.891  1.00 86.28           H  
ATOM   1132  CD1 LEU A  74       3.048 -26.432  -6.297  1.00 86.28           C  
ATOM   1133 HD11 LEU A  74       2.393 -25.597  -6.545  1.00 86.28           H  
ATOM   1134 HD12 LEU A  74       3.468 -26.814  -7.227  1.00 86.28           H  
ATOM   1135 HD13 LEU A  74       2.464 -27.213  -5.810  1.00 86.28           H  
ATOM   1136  CD2 LEU A  74       3.509 -25.274  -4.170  1.00 86.28           C  
ATOM   1137 HD21 LEU A  74       4.270 -24.916  -3.477  1.00 86.28           H  
ATOM   1138 HD22 LEU A  74       2.846 -25.970  -3.657  1.00 86.28           H  
ATOM   1139 HD23 LEU A  74       2.934 -24.419  -4.526  1.00 86.28           H  
ATOM   1140  N   GLY A  75       7.736 -26.267  -6.497  1.00 84.28           N  
ATOM   1141  H   GLY A  75       8.056 -26.525  -5.574  1.00 84.28           H  
ATOM   1142  CA  GLY A  75       8.542 -25.325  -7.283  1.00 84.28           C  
ATOM   1143  HA2 GLY A  75       7.945 -24.439  -7.500  1.00 84.28           H  
ATOM   1144  HA3 GLY A  75       9.408 -25.025  -6.693  1.00 84.28           H  
ATOM   1145  C   GLY A  75       9.040 -25.917  -8.609  1.00 84.28           C  
ATOM   1146  O   GLY A  75       9.022 -25.237  -9.639  1.00 84.28           O  
ATOM   1147  N   CYS A  76       9.426 -27.197  -8.617  1.00 85.67           N  
ATOM   1148  H   CYS A  76       9.504 -27.673  -7.729  1.00 85.67           H  
ATOM   1149  CA  CYS A  76       9.786 -27.944  -9.824  1.00 85.67           C  
ATOM   1150  HA  CYS A  76      10.483 -27.349 -10.414  1.00 85.67           H  
ATOM   1151  C   CYS A  76       8.573 -28.218 -10.724  1.00 85.67           C  
ATOM   1152  CB  CYS A  76      10.482 -29.251  -9.420  1.00 85.67           C  
ATOM   1153  HB2 CYS A  76       9.931 -29.738  -8.614  1.00 85.67           H  
ATOM   1154  HB3 CYS A  76      10.523 -29.929 -10.272  1.00 85.67           H  
ATOM   1155  O   CYS A  76       8.645 -27.958 -11.924  1.00 85.67           O  
ATOM   1156  SG  CYS A  76      12.174 -28.892  -8.874  1.00 85.67           S  
ATOM   1157  HG  CYS A  76      12.652 -28.483 -10.052  1.00 85.67           H  
ATOM   1158  N   THR A  77       7.455 -28.686 -10.159  1.00 90.54           N  
ATOM   1159  H   THR A  77       7.459 -28.888  -9.169  1.00 90.54           H  
ATOM   1160  CA  THR A  77       6.221 -28.960 -10.919  1.00 90.54           C  
ATOM   1161  HA  THR A  77       6.450 -29.656 -11.726  1.00 90.54           H  
ATOM   1162  C   THR A  77       5.673 -27.682 -11.552  1.00 90.54           C  
ATOM   1163  CB  THR A  77       5.151 -29.609 -10.027  1.00 90.54           C  
ATOM   1164  HB  THR A  77       4.877 -28.925  -9.224  1.00 90.54           H  
ATOM   1165  O   THR A  77       5.371 -27.666 -12.744  1.00 90.54           O  
ATOM   1166  CG2 THR A  77       3.893 -30.008 -10.795  1.00 90.54           C  
ATOM   1167 HG21 THR A  77       4.148 -30.695 -11.602  1.00 90.54           H  
ATOM   1168 HG22 THR A  77       3.197 -30.499 -10.115  1.00 90.54           H  
ATOM   1169 HG23 THR A  77       3.408 -29.122 -11.205  1.00 90.54           H  
ATOM   1170  OG1 THR A  77       5.658 -30.796  -9.469  1.00 90.54           O  
ATOM   1171  HG1 THR A  77       6.195 -30.553  -8.711  1.00 90.54           H  
ATOM   1172  N   ALA A  78       5.632 -26.582 -10.800  1.00 89.78           N  
ATOM   1173  H   ALA A  78       5.884 -26.646  -9.824  1.00 89.78           H  
ATOM   1174  CA  ALA A  78       5.220 -25.280 -11.299  1.00 89.78           C  
ATOM   1175  HA  ALA A  78       4.229 -25.379 -11.742  1.00 89.78           H  
ATOM   1176  C   ALA A  78       6.163 -24.767 -12.394  1.00 89.78           C  
ATOM   1177  CB  ALA A  78       5.125 -24.305 -10.125  1.00 89.78           C  
ATOM   1178  HB1 ALA A  78       4.770 -23.344 -10.498  1.00 89.78           H  
ATOM   1179  HB2 ALA A  78       6.100 -24.173  -9.656  1.00 89.78           H  
ATOM   1180  HB3 ALA A  78       4.414 -24.678  -9.388  1.00 89.78           H  
ATOM   1181  O   ALA A  78       5.688 -24.361 -13.447  1.00 89.78           O  
ATOM   1182  N   ASN A  79       7.489 -24.862 -12.229  1.00 84.74           N  
ATOM   1183  H   ASN A  79       7.850 -25.198 -11.348  1.00 84.74           H  
ATOM   1184  CA  ASN A  79       8.429 -24.505 -13.302  1.00 84.74           C  
ATOM   1185  HA  ASN A  79       8.225 -23.481 -13.615  1.00 84.74           H  
ATOM   1186  C   ASN A  79       8.273 -25.365 -14.565  1.00 84.74           C  
ATOM   1187  CB  ASN A  79       9.878 -24.591 -12.796  1.00 84.74           C  
ATOM   1188  HB2 ASN A  79      10.536 -24.863 -13.621  1.00 84.74           H  
ATOM   1189  HB3 ASN A  79       9.978 -25.363 -12.032  1.00 84.74           H  
ATOM   1190  O   ASN A  79       8.518 -24.869 -15.664  1.00 84.74           O  
ATOM   1191  CG  ASN A  79      10.372 -23.255 -12.292  1.00 84.74           C  
ATOM   1192  ND2 ASN A  79      10.708 -23.153 -11.032  1.00 84.74           N  
ATOM   1193 HD21 ASN A  79      10.468 -23.902 -10.398  1.00 84.74           H  
ATOM   1194 HD22 ASN A  79      10.984 -22.232 -10.721  1.00 84.74           H  
ATOM   1195  OD1 ASN A  79      10.456 -22.292 -13.034  1.00 84.74           O  
ATOM   1196  N   TRP A  80       7.879 -26.634 -14.429  1.00 90.24           N  
ATOM   1197  H   TRP A  80       7.756 -27.004 -13.497  1.00 90.24           H  
ATOM   1198  CA  TRP A  80       7.618 -27.520 -15.563  1.00 90.24           C  
ATOM   1199  HA  TRP A  80       8.421 -27.397 -16.291  1.00 90.24           H  
ATOM   1200  C   TRP A  80       6.316 -27.153 -16.290  1.00 90.24           C  
ATOM   1201  CB  TRP A  80       7.644 -28.978 -15.090  1.00 90.24           C  
ATOM   1202  HB2 TRP A  80       8.630 -29.200 -14.683  1.00 90.24           H  
ATOM   1203  HB3 TRP A  80       6.921 -29.108 -14.285  1.00 90.24           H  
ATOM   1204  O   TRP A  80       6.349 -26.937 -17.502  1.00 90.24           O  
ATOM   1205  CG  TRP A  80       7.333 -29.977 -16.160  1.00 90.24           C  
ATOM   1206  CD1 TRP A  80       8.177 -30.380 -17.136  1.00 90.24           C  
ATOM   1207  HD1 TRP A  80       9.198 -30.046 -17.240  1.00 90.24           H  
ATOM   1208  CD2 TRP A  80       6.082 -30.695 -16.390  1.00 90.24           C  
ATOM   1209  CE2 TRP A  80       6.230 -31.496 -17.561  1.00 90.24           C  
ATOM   1210  CE3 TRP A  80       4.841 -30.758 -15.723  1.00 90.24           C  
ATOM   1211  HE3 TRP A  80       4.708 -30.196 -14.810  1.00 90.24           H  
ATOM   1212  NE1 TRP A  80       7.530 -31.279 -17.964  1.00 90.24           N  
ATOM   1213  HE1 TRP A  80       7.968 -31.749 -18.743  1.00 90.24           H  
ATOM   1214  CH2 TRP A  80       3.963 -32.321 -17.383  1.00 90.24           C  
ATOM   1215  HH2 TRP A  80       3.153 -32.936 -17.748  1.00 90.24           H  
ATOM   1216  CZ2 TRP A  80       5.194 -32.298 -18.060  1.00 90.24           C  
ATOM   1217  HZ2 TRP A  80       5.342 -32.899 -18.945  1.00 90.24           H  
ATOM   1218  CZ3 TRP A  80       3.790 -31.556 -16.215  1.00 90.24           C  
ATOM   1219  HZ3 TRP A  80       2.848 -31.590 -15.688  1.00 90.24           H  
ATOM   1220  N   ILE A  81       5.204 -26.988 -15.563  1.00 92.35           N  
ATOM   1221  H   ILE A  81       5.259 -27.174 -14.572  1.00 92.35           H  
ATOM   1222  CA  ILE A  81       3.906 -26.558 -16.116  1.00 92.35           C  
ATOM   1223  HA  ILE A  81       3.606 -27.255 -16.898  1.00 92.35           H  
ATOM   1224  C   ILE A  81       4.037 -25.169 -16.762  1.00 92.35           C  
ATOM   1225  CB  ILE A  81       2.824 -26.568 -15.002  1.00 92.35           C  
ATOM   1226  HB  ILE A  81       3.189 -25.978 -14.161  1.00 92.35           H  
ATOM   1227  O   ILE A  81       3.690 -24.967 -17.928  1.00 92.35           O  
ATOM   1228  CG1 ILE A  81       2.543 -28.005 -14.506  1.00 92.35           C  
ATOM   1229 HG12 ILE A  81       2.100 -28.590 -15.312  1.00 92.35           H  
ATOM   1230 HG13 ILE A  81       3.487 -28.478 -14.233  1.00 92.35           H  
ATOM   1231  CG2 ILE A  81       1.512 -25.934 -15.494  1.00 92.35           C  
ATOM   1232 HG21 ILE A  81       1.129 -26.481 -16.355  1.00 92.35           H  
ATOM   1233 HG22 ILE A  81       1.668 -24.889 -15.762  1.00 92.35           H  
ATOM   1234 HG23 ILE A  81       0.765 -25.947 -14.700  1.00 92.35           H  
ATOM   1235  CD1 ILE A  81       1.635 -28.087 -13.271  1.00 92.35           C  
ATOM   1236 HD11 ILE A  81       1.619 -29.114 -12.907  1.00 92.35           H  
ATOM   1237 HD12 ILE A  81       0.614 -27.801 -13.522  1.00 92.35           H  
ATOM   1238 HD13 ILE A  81       2.017 -27.436 -12.485  1.00 92.35           H  
ATOM   1239  N   LEU A  82       4.599 -24.217 -16.013  1.00 89.30           N  
ATOM   1240  H   LEU A  82       4.883 -24.472 -15.079  1.00 89.30           H  
ATOM   1241  CA  LEU A  82       4.783 -22.812 -16.389  1.00 89.30           C  
ATOM   1242  HA  LEU A  82       3.927 -22.532 -17.003  1.00 89.30           H  
ATOM   1243  C   LEU A  82       6.032 -22.588 -17.262  1.00 89.30           C  
ATOM   1244  CB  LEU A  82       4.751 -21.922 -15.128  1.00 89.30           C  
ATOM   1245  HB2 LEU A  82       4.786 -20.876 -15.434  1.00 89.30           H  
ATOM   1246  HB3 LEU A  82       5.644 -22.112 -14.533  1.00 89.30           H  
ATOM   1247  O   LEU A  82       6.457 -21.448 -17.499  1.00 89.30           O  
ATOM   1248  CG  LEU A  82       3.499 -22.130 -14.245  1.00 89.30           C  
ATOM   1249  HG  LEU A  82       3.430 -23.170 -13.926  1.00 89.30           H  
ATOM   1250  CD1 LEU A  82       3.574 -21.287 -12.978  1.00 89.30           C  
ATOM   1251 HD11 LEU A  82       2.650 -21.384 -12.408  1.00 89.30           H  
ATOM   1252 HD12 LEU A  82       4.396 -21.643 -12.357  1.00 89.30           H  
ATOM   1253 HD13 LEU A  82       3.738 -20.236 -13.217  1.00 89.30           H  
ATOM   1254  CD2 LEU A  82       2.228 -21.807 -15.027  1.00 89.30           C  
ATOM   1255 HD21 LEU A  82       1.951 -22.681 -15.617  1.00 89.30           H  
ATOM   1256 HD22 LEU A  82       2.383 -20.966 -15.703  1.00 89.30           H  
ATOM   1257 HD23 LEU A  82       1.412 -21.580 -14.340  1.00 89.30           H  
ATOM   1258  N   ARG A  83       6.622 -23.664 -17.801  1.00 84.80           N  
ATOM   1259  H   ARG A  83       6.254 -24.574 -17.564  1.00 84.80           H  
ATOM   1260  CA  ARG A  83       7.651 -23.576 -18.837  1.00 84.80           C  
ATOM   1261  HA  ARG A  83       8.415 -22.886 -18.480  1.00 84.80           H  
ATOM   1262  C   ARG A  83       7.023 -23.019 -20.107  1.00 84.80           C  
ATOM   1263  CB  ARG A  83       8.298 -24.947 -19.078  1.00 84.80           C  
ATOM   1264  HB2 ARG A  83       8.555 -25.400 -18.120  1.00 84.80           H  
ATOM   1265  HB3 ARG A  83       7.594 -25.603 -19.590  1.00 84.80           H  
ATOM   1266  O   ARG A  83       5.980 -23.487 -20.568  1.00 84.80           O  
ATOM   1267  CG  ARG A  83       9.580 -24.804 -19.906  1.00 84.80           C  
ATOM   1268  HG2 ARG A  83      10.259 -24.118 -19.398  1.00 84.80           H  
ATOM   1269  HG3 ARG A  83       9.341 -24.407 -20.893  1.00 84.80           H  
ATOM   1270  CD  ARG A  83      10.268 -26.160 -20.068  1.00 84.80           C  
ATOM   1271  HD2 ARG A  83      10.454 -26.579 -19.079  1.00 84.80           H  
ATOM   1272  HD3 ARG A  83       9.599 -26.827 -20.612  1.00 84.80           H  
ATOM   1273  NE  ARG A  83      11.547 -26.026 -20.793  1.00 84.80           N  
ATOM   1274  HE  ARG A  83      11.857 -25.087 -21.003  1.00 84.80           H  
ATOM   1275  NH1 ARG A  83      12.050 -28.262 -20.923  1.00 84.80           N  
ATOM   1276 HH11 ARG A  83      12.671 -29.006 -21.206  1.00 84.80           H  
ATOM   1277 HH12 ARG A  83      11.184 -28.475 -20.450  1.00 84.80           H  
ATOM   1278  NH2 ARG A  83      13.472 -26.764 -21.765  1.00 84.80           N  
ATOM   1279 HH21 ARG A  83      13.748 -25.813 -21.965  1.00 84.80           H  
ATOM   1280 HH22 ARG A  83      14.085 -27.523 -22.023  1.00 84.80           H  
ATOM   1281  CZ  ARG A  83      12.347 -27.014 -21.156  1.00 84.80           C  
ATOM   1282  N   GLY A  84       7.652 -22.001 -20.681  1.00 78.73           N  
ATOM   1283  H   GLY A  84       8.492 -21.628 -20.261  1.00 78.73           H  
ATOM   1284  CA  GLY A  84       7.081 -21.310 -21.832  1.00 78.73           C  
ATOM   1285  HA2 GLY A  84       6.901 -22.022 -22.638  1.00 78.73           H  
ATOM   1286  HA3 GLY A  84       7.817 -20.587 -22.183  1.00 78.73           H  
ATOM   1287  C   GLY A  84       5.767 -20.586 -21.511  1.00 78.73           C  
ATOM   1288  O   GLY A  84       4.832 -20.678 -22.313  1.00 78.73           O  
ATOM   1289  N   THR A  85       5.645 -20.040 -20.290  1.00 82.35           N  
ATOM   1290  H   THR A  85       6.461 -20.017 -19.695  1.00 82.35           H  
ATOM   1291  CA  THR A  85       4.456 -19.328 -19.790  1.00 82.35           C  
ATOM   1292  HA  THR A  85       3.793 -19.130 -20.632  1.00 82.35           H  
ATOM   1293  C   THR A  85       4.836 -18.007 -19.150  1.00 82.35           C  
ATOM   1294  CB  THR A  85       3.665 -20.121 -18.752  1.00 82.35           C  
ATOM   1295  HB  THR A  85       4.185 -20.117 -17.794  1.00 82.35           H  
ATOM   1296  O   THR A  85       5.614 -17.950 -18.194  1.00 82.35           O  
ATOM   1297  CG2 THR A  85       2.255 -19.570 -18.567  1.00 82.35           C  
ATOM   1298 HG21 THR A  85       2.291 -18.573 -18.129  1.00 82.35           H  
ATOM   1299 HG22 THR A  85       1.733 -19.530 -19.523  1.00 82.35           H  
ATOM   1300 HG23 THR A  85       1.709 -20.226 -17.890  1.00 82.35           H  
ATOM   1301  OG1 THR A  85       3.558 -21.443 -19.199  1.00 82.35           O  
ATOM   1302  HG1 THR A  85       4.458 -21.760 -19.310  1.00 82.35           H  
ATOM   1303  N   SER A  86       4.258 -16.962 -19.710  1.00 76.72           N  
ATOM   1304  H   SER A  86       3.592 -17.147 -20.447  1.00 76.72           H  
ATOM   1305  CA  SER A  86       4.476 -15.563 -19.405  1.00 76.72           C  
ATOM   1306  HA  SER A  86       5.410 -15.467 -18.852  1.00 76.72           H  
ATOM   1307  C   SER A  86       3.327 -15.033 -18.554  1.00 76.72           C  
ATOM   1308  CB  SER A  86       4.571 -14.737 -20.695  1.00 76.72           C  
ATOM   1309  HB2 SER A  86       5.482 -14.141 -20.643  1.00 76.72           H  
ATOM   1310  HB3 SER A  86       3.715 -14.065 -20.755  1.00 76.72           H  
ATOM   1311  O   SER A  86       2.180 -15.387 -18.814  1.00 76.72           O  
ATOM   1312  OG  SER A  86       4.612 -15.462 -21.899  1.00 76.72           O  
ATOM   1313  HG  SER A  86       3.860 -16.058 -21.923  1.00 76.72           H  
ATOM   1314  N   PHE A  87       3.627 -14.150 -17.607  1.00 79.58           N  
ATOM   1315  H   PHE A  87       4.575 -13.817 -17.509  1.00 79.58           H  
ATOM   1316  CA  PHE A  87       2.679 -13.519 -16.708  1.00 79.58           C  
ATOM   1317  HA  PHE A  87       1.692 -13.938 -16.902  1.00 79.58           H  
ATOM   1318  C   PHE A  87       2.638 -12.011 -16.916  1.00 79.58           C  
ATOM   1319  CB  PHE A  87       3.037 -13.876 -15.273  1.00 79.58           C  
ATOM   1320  HB2 PHE A  87       4.062 -13.562 -15.074  1.00 79.58           H  
ATOM   1321  HB3 PHE A  87       2.364 -13.356 -14.591  1.00 79.58           H  
ATOM   1322  O   PHE A  87       3.668 -11.355 -16.821  1.00 79.58           O  
ATOM   1323  CG  PHE A  87       2.897 -15.353 -15.045  1.00 79.58           C  
ATOM   1324  CD1 PHE A  87       1.611 -15.917 -15.043  1.00 79.58           C  
ATOM   1325  HD1 PHE A  87       0.740 -15.285 -15.132  1.00 79.58           H  
ATOM   1326  CD2 PHE A  87       4.037 -16.164 -14.923  1.00 79.58           C  
ATOM   1327  HD2 PHE A  87       5.018 -15.713 -14.912  1.00 79.58           H  
ATOM   1328  CE1 PHE A  87       1.463 -17.302 -14.909  1.00 79.58           C  
ATOM   1329  HE1 PHE A  87       0.473 -17.734 -14.885  1.00 79.58           H  
ATOM   1330  CE2 PHE A  87       3.888 -17.553 -14.788  1.00 79.58           C  
ATOM   1331  HE2 PHE A  87       4.756 -18.186 -14.671  1.00 79.58           H  
ATOM   1332  CZ  PHE A  87       2.599 -18.112 -14.771  1.00 79.58           C  
ATOM   1333  HZ  PHE A  87       2.465 -19.173 -14.618  1.00 79.58           H  
ATOM   1334  N   VAL A  88       1.460 -11.461 -17.178  1.00 70.12           N  
ATOM   1335  H   VAL A  88       0.641 -12.052 -17.160  1.00 70.12           H  
ATOM   1336  CA  VAL A  88       1.256 -10.011 -17.136  1.00 70.12           C  
ATOM   1337  HA  VAL A  88       2.219  -9.503 -17.196  1.00 70.12           H  
ATOM   1338  C   VAL A  88       0.614  -9.657 -15.811  1.00 70.12           C  
ATOM   1339  CB  VAL A  88       0.383  -9.495 -18.283  1.00 70.12           C  
ATOM   1340  HB  VAL A  88      -0.651  -9.797 -18.115  1.00 70.12           H  
ATOM   1341  O   VAL A  88      -0.310 -10.355 -15.389  1.00 70.12           O  
ATOM   1342  CG1 VAL A  88       0.475  -7.969 -18.326  1.00 70.12           C  
ATOM   1343 HG11 VAL A  88       0.093  -7.528 -17.405  1.00 70.12           H  
ATOM   1344 HG12 VAL A  88      -0.151  -7.570 -19.124  1.00 70.12           H  
ATOM   1345 HG13 VAL A  88       1.508  -7.649 -18.465  1.00 70.12           H  
ATOM   1346  CG2 VAL A  88       0.838 -10.045 -19.639  1.00 70.12           C  
ATOM   1347 HG21 VAL A  88       0.653 -11.120 -19.658  1.00 70.12           H  
ATOM   1348 HG22 VAL A  88       0.268  -9.584 -20.445  1.00 70.12           H  
ATOM   1349 HG23 VAL A  88       1.900  -9.846 -19.780  1.00 70.12           H  
ATOM   1350  N   TYR A  89       1.084  -8.581 -15.180  1.00 67.47           N  
ATOM   1351  H   TYR A  89       1.813  -8.022 -15.601  1.00 67.47           H  
ATOM   1352  CA  TYR A  89       0.373  -8.025 -14.041  1.00 67.47           C  
ATOM   1353  HA  TYR A  89       0.257  -8.812 -13.295  1.00 67.47           H  
ATOM   1354  C   TYR A  89      -1.004  -7.567 -14.505  1.00 67.47           C  
ATOM   1355  CB  TYR A  89       1.153  -6.887 -13.384  1.00 67.47           C  
ATOM   1356  HB2 TYR A  89       1.342  -6.113 -14.127  1.00 67.47           H  
ATOM   1357  HB3 TYR A  89       2.117  -7.264 -13.041  1.00 67.47           H  
ATOM   1358  O   TYR A  89      -1.111  -6.781 -15.444  1.00 67.47           O  
ATOM   1359  CG  TYR A  89       0.424  -6.279 -12.198  1.00 67.47           C  
ATOM   1360  CD1 TYR A  89       0.048  -4.924 -12.230  1.00 67.47           C  
ATOM   1361  HD1 TYR A  89       0.267  -4.309 -13.090  1.00 67.47           H  
ATOM   1362  CD2 TYR A  89       0.096  -7.063 -11.072  1.00 67.47           C  
ATOM   1363  HD2 TYR A  89       0.354  -8.111 -11.032  1.00 67.47           H  
ATOM   1364  CE1 TYR A  89      -0.628  -4.358 -11.135  1.00 67.47           C  
ATOM   1365  HE1 TYR A  89      -0.913  -3.317 -11.168  1.00 67.47           H  
ATOM   1366  CE2 TYR A  89      -0.586  -6.499  -9.979  1.00 67.47           C  
ATOM   1367  HE2 TYR A  89      -0.826  -7.108  -9.121  1.00 67.47           H  
ATOM   1368  OH  TYR A  89      -1.643  -4.615  -8.956  1.00 67.47           O  
ATOM   1369  HH  TYR A  89      -1.772  -5.285  -8.280  1.00 67.47           H  
ATOM   1370  CZ  TYR A  89      -0.957  -5.141 -10.009  1.00 67.47           C  
ATOM   1371  N   TYR A  90      -2.050  -8.092 -13.885  1.00 64.69           N  
ATOM   1372  H   TYR A  90      -1.898  -8.758 -13.141  1.00 64.69           H  
ATOM   1373  CA  TYR A  90      -3.395  -7.598 -14.107  1.00 64.69           C  
ATOM   1374  HA  TYR A  90      -3.320  -6.627 -14.597  1.00 64.69           H  
ATOM   1375  C   TYR A  90      -4.054  -7.417 -12.746  1.00 64.69           C  
ATOM   1376  CB  TYR A  90      -4.159  -8.527 -15.053  1.00 64.69           C  
ATOM   1377  HB2 TYR A  90      -4.440  -9.434 -14.519  1.00 64.69           H  
ATOM   1378  HB3 TYR A  90      -3.491  -8.819 -15.863  1.00 64.69           H  
ATOM   1379  O   TYR A  90      -4.328  -8.423 -12.093  1.00 64.69           O  
ATOM   1380  CG  TYR A  90      -5.380  -7.894 -15.695  1.00 64.69           C  
ATOM   1381  CD1 TYR A  90      -6.571  -8.629 -15.778  1.00 64.69           C  
ATOM   1382  HD1 TYR A  90      -6.618  -9.601 -15.311  1.00 64.69           H  
ATOM   1383  CD2 TYR A  90      -5.316  -6.612 -16.283  1.00 64.69           C  
ATOM   1384  HD2 TYR A  90      -4.418  -6.016 -16.228  1.00 64.69           H  
ATOM   1385  CE1 TYR A  90      -7.663  -8.123 -16.506  1.00 64.69           C  
ATOM   1386  HE1 TYR A  90      -8.596  -8.659 -16.608  1.00 64.69           H  
ATOM   1387  CE2 TYR A  90      -6.422  -6.090 -16.978  1.00 64.69           C  
ATOM   1388  HE2 TYR A  90      -6.369  -5.102 -17.412  1.00 64.69           H  
ATOM   1389  OH  TYR A  90      -8.640  -6.427 -17.839  1.00 64.69           O  
ATOM   1390  HH  TYR A  90      -8.526  -5.502 -18.068  1.00 64.69           H  
ATOM   1391  CZ  TYR A  90      -7.582  -6.870 -17.123  1.00 64.69           C  
ATOM   1392  N   PRO A  91      -4.221  -6.168 -12.279  1.00 56.46           N  
ATOM   1393  CA  PRO A  91      -4.765  -5.884 -10.961  1.00 56.46           C  
ATOM   1394  HA  PRO A  91      -4.018  -6.116 -10.203  1.00 56.46           H  
ATOM   1395  C   PRO A  91      -6.075  -6.606 -10.665  1.00 56.46           C  
ATOM   1396  CB  PRO A  91      -5.052  -4.399 -10.983  1.00 56.46           C  
ATOM   1397  HB2 PRO A  91      -5.025  -3.958  -9.987  1.00 56.46           H  
ATOM   1398  HB3 PRO A  91      -6.030  -4.286 -11.450  1.00 56.46           H  
ATOM   1399  O   PRO A  91      -6.931  -6.759 -11.536  1.00 56.46           O  
ATOM   1400  CG  PRO A  91      -3.993  -3.821 -11.908  1.00 56.46           C  
ATOM   1401  HG2 PRO A  91      -3.070  -3.694 -11.342  1.00 56.46           H  
ATOM   1402  HG3 PRO A  91      -4.288  -2.870 -12.350  1.00 56.46           H  
ATOM   1403  CD  PRO A  91      -3.847  -4.924 -12.950  1.00 56.46           C  
ATOM   1404  HD2 PRO A  91      -4.531  -4.739 -13.778  1.00 56.46           H  
ATOM   1405  HD3 PRO A  91      -2.818  -4.952 -13.309  1.00 56.46           H  
ATOM   1406  N   SER A  92      -6.279  -6.960  -9.403  1.00 59.97           N  
ATOM   1407  H   SER A  92      -5.531  -6.859  -8.732  1.00 59.97           H  
ATOM   1408  CA  SER A  92      -7.341  -7.877  -8.999  1.00 59.97           C  
ATOM   1409  HA  SER A  92      -7.191  -8.818  -9.530  1.00 59.97           H  
ATOM   1410  C   SER A  92      -8.755  -7.397  -9.328  1.00 59.97           C  
ATOM   1411  CB  SER A  92      -7.231  -8.182  -7.506  1.00 59.97           C  
ATOM   1412  HB2 SER A  92      -7.525  -9.218  -7.336  1.00 59.97           H  
ATOM   1413  HB3 SER A  92      -7.921  -7.537  -6.961  1.00 59.97           H  
ATOM   1414  O   SER A  92      -9.603  -8.207  -9.678  1.00 59.97           O  
ATOM   1415  OG  SER A  92      -5.919  -7.963  -6.999  1.00 59.97           O  
ATOM   1416  HG  SER A  92      -5.947  -8.304  -6.102  1.00 59.97           H  
ATOM   1417  N   ALA A  93      -9.028  -6.089  -9.278  1.00 55.28           N  
ATOM   1418  H   ALA A  93      -8.289  -5.432  -9.071  1.00 55.28           H  
ATOM   1419  CA  ALA A  93     -10.360  -5.568  -9.599  1.00 55.28           C  
ATOM   1420  HA  ALA A  93     -11.086  -6.303  -9.252  1.00 55.28           H  
ATOM   1421  C   ALA A  93     -10.657  -5.462 -11.116  1.00 55.28           C  
ATOM   1422  CB  ALA A  93     -10.643  -4.307  -8.764  1.00 55.28           C  
ATOM   1423  HB1 ALA A  93      -9.770  -3.656  -8.708  1.00 55.28           H  
ATOM   1424  HB2 ALA A  93     -10.901  -4.601  -7.747  1.00 55.28           H  
ATOM   1425  HB3 ALA A  93     -11.480  -3.756  -9.192  1.00 55.28           H  
ATOM   1426  O   ALA A  93     -11.831  -5.378 -11.481  1.00 55.28           O  
ATOM   1427  N   LEU A  94      -9.661  -5.594 -12.010  1.00 58.79           N  
ATOM   1428  H   LEU A  94      -8.709  -5.616 -11.671  1.00 58.79           H  
ATOM   1429  CA  LEU A  94      -9.902  -5.995 -13.408  1.00 58.79           C  
ATOM   1430  HA  LEU A  94     -10.943  -5.800 -13.664  1.00 58.79           H  
ATOM   1431  C   LEU A  94      -9.729  -7.497 -13.655  1.00 58.79           C  
ATOM   1432  CB  LEU A  94      -9.005  -5.238 -14.401  1.00 58.79           C  
ATOM   1433  HB2 LEU A  94      -9.035  -5.811 -15.328  1.00 58.79           H  
ATOM   1434  HB3 LEU A  94      -7.974  -5.244 -14.045  1.00 58.79           H  
ATOM   1435  O   LEU A  94     -10.253  -8.001 -14.654  1.00 58.79           O  
ATOM   1436  CG  LEU A  94      -9.409  -3.812 -14.796  1.00 58.79           C  
ATOM   1437  HG  LEU A  94      -9.094  -3.134 -14.004  1.00 58.79           H  
ATOM   1438  CD1 LEU A  94      -8.711  -3.411 -16.095  1.00 58.79           C  
ATOM   1439 HD11 LEU A  94      -8.865  -2.346 -16.270  1.00 58.79           H  
ATOM   1440 HD12 LEU A  94      -9.125  -3.966 -16.936  1.00 58.79           H  
ATOM   1441 HD13 LEU A  94      -7.642  -3.608 -16.012  1.00 58.79           H  
ATOM   1442  CD2 LEU A  94     -10.907  -3.628 -15.061  1.00 58.79           C  
ATOM   1443 HD21 LEU A  94     -11.471  -3.770 -14.140  1.00 58.79           H  
ATOM   1444 HD22 LEU A  94     -11.244  -4.345 -15.811  1.00 58.79           H  
ATOM   1445 HD23 LEU A  94     -11.090  -2.614 -15.417  1.00 58.79           H  
ATOM   1446  N   ASN A  95      -9.007  -8.218 -12.795  1.00 71.21           N  
ATOM   1447  H   ASN A  95      -8.569  -7.744 -12.019  1.00 71.21           H  
ATOM   1448  CA  ASN A  95      -8.679  -9.618 -13.016  1.00 71.21           C  
ATOM   1449  HA  ASN A  95      -8.098  -9.657 -13.937  1.00 71.21           H  
ATOM   1450  C   ASN A  95      -9.965 -10.442 -13.203  1.00 71.21           C  
ATOM   1451  CB  ASN A  95      -7.751 -10.131 -11.900  1.00 71.21           C  
ATOM   1452  HB2 ASN A  95      -8.295 -10.191 -10.958  1.00 71.21           H  
ATOM   1453  HB3 ASN A  95      -6.925  -9.432 -11.773  1.00 71.21           H  
ATOM   1454  O   ASN A  95     -10.725 -10.635 -12.257  1.00 71.21           O  
ATOM   1455  CG  ASN A  95      -7.151 -11.490 -12.197  1.00 71.21           C  
ATOM   1456  ND2 ASN A  95      -6.186 -11.904 -11.412  1.00 71.21           N  
ATOM   1457 HD21 ASN A  95      -5.826 -12.844 -11.497  1.00 71.21           H  
ATOM   1458 HD22 ASN A  95      -6.023 -11.420 -10.541  1.00 71.21           H  
ATOM   1459  OD1 ASN A  95      -7.541 -12.171 -13.142  1.00 71.21           O  
ATOM   1460  N   PRO A  96     -10.270 -10.994 -14.395  1.00 76.01           N  
ATOM   1461  CA  PRO A  96     -11.567 -11.607 -14.642  1.00 76.01           C  
ATOM   1462  HA  PRO A  96     -12.338 -10.988 -14.183  1.00 76.01           H  
ATOM   1463  C   PRO A  96     -11.629 -13.007 -14.010  1.00 76.01           C  
ATOM   1464  CB  PRO A  96     -11.748 -11.581 -16.170  1.00 76.01           C  
ATOM   1465  HB2 PRO A  96     -12.660 -11.049 -16.441  1.00 76.01           H  
ATOM   1466  HB3 PRO A  96     -11.773 -12.595 -16.569  1.00 76.01           H  
ATOM   1467  O   PRO A  96     -12.658 -13.681 -14.109  1.00 76.01           O  
ATOM   1468  CG  PRO A  96     -10.519 -10.846 -16.716  1.00 76.01           C  
ATOM   1469  HG2 PRO A  96     -10.190 -11.251 -17.673  1.00 76.01           H  
ATOM   1470  HG3 PRO A  96     -10.727  -9.779 -16.793  1.00 76.01           H  
ATOM   1471  CD  PRO A  96      -9.501 -11.095 -15.613  1.00 76.01           C  
ATOM   1472  HD2 PRO A  96      -9.127 -12.115 -15.693  1.00 76.01           H  
ATOM   1473  HD3 PRO A  96      -8.661 -10.403 -15.667  1.00 76.01           H  
ATOM   1474  N   ALA A  97     -10.519 -13.453 -13.405  1.00 83.44           N  
ATOM   1475  H   ALA A  97      -9.722 -12.833 -13.395  1.00 83.44           H  
ATOM   1476  CA  ALA A  97     -10.408 -14.606 -12.530  1.00 83.44           C  
ATOM   1477  HA  ALA A  97     -11.107 -15.373 -12.862  1.00 83.44           H  
ATOM   1478  C   ALA A  97     -10.739 -14.297 -11.053  1.00 83.44           C  
ATOM   1479  CB  ALA A  97      -8.989 -15.157 -12.679  1.00 83.44           C  
ATOM   1480  HB1 ALA A  97      -8.881 -16.039 -12.049  1.00 83.44           H  
ATOM   1481  HB2 ALA A  97      -8.787 -15.414 -13.719  1.00 83.44           H  
ATOM   1482  HB3 ALA A  97      -8.265 -14.419 -12.334  1.00 83.44           H  
ATOM   1483  O   ALA A  97     -11.008 -15.249 -10.324  1.00 83.44           O  
ATOM   1484  N   ASP A  98     -10.814 -13.024 -10.645  1.00 75.49           N  
ATOM   1485  H   ASP A  98     -10.601 -12.281 -11.295  1.00 75.49           H  
ATOM   1486  CA  ASP A  98     -11.089 -12.577  -9.268  1.00 75.49           C  
ATOM   1487  HA  ASP A  98     -10.340 -13.003  -8.600  1.00 75.49           H  
ATOM   1488  C   ASP A  98     -12.462 -13.023  -8.752  1.00 75.49           C  
ATOM   1489  CB  ASP A  98     -10.942 -11.052  -9.220  1.00 75.49           C  
ATOM   1490  HB2 ASP A  98     -11.667 -10.594  -9.892  1.00 75.49           H  
ATOM   1491  HB3 ASP A  98      -9.937 -10.796  -9.557  1.00 75.49           H  
ATOM   1492  O   ASP A  98     -12.575 -13.745  -7.758  1.00 75.49           O  
ATOM   1493  CG  ASP A  98     -11.151 -10.482  -7.824  1.00 75.49           C  
ATOM   1494  OD1 ASP A  98     -10.175 -10.431  -7.043  1.00 75.49           O  
ATOM   1495  OD2 ASP A  98     -12.308 -10.120  -7.484  1.00 75.49           O  
ATOM   1496  N   ASP A  99     -13.523 -12.697  -9.496  1.00 68.42           N  
ATOM   1497  H   ASP A  99     -13.376 -12.034 -10.245  1.00 68.42           H  
ATOM   1498  CA  ASP A  99     -14.874 -13.197  -9.223  1.00 68.42           C  
ATOM   1499  HA  ASP A  99     -15.178 -12.816  -8.249  1.00 68.42           H  
ATOM   1500  C   ASP A  99     -14.869 -14.745  -9.114  1.00 68.42           C  
ATOM   1501  CB  ASP A  99     -15.864 -12.684 -10.298  1.00 68.42           C  
ATOM   1502  HB2 ASP A  99     -16.486 -13.519 -10.621  1.00 68.42           H  
ATOM   1503  HB3 ASP A  99     -15.309 -12.347 -11.173  1.00 68.42           H  
ATOM   1504  O   ASP A  99     -15.286 -15.278  -8.076  1.00 68.42           O  
ATOM   1505  CG  ASP A  99     -16.835 -11.572  -9.879  1.00 68.42           C  
ATOM   1506  OD1 ASP A  99     -17.039 -11.341  -8.662  1.00 68.42           O  
ATOM   1507  OD2 ASP A  99     -17.495 -11.048 -10.804  1.00 68.42           O  
ATOM   1508  N   PRO A 100     -14.350 -15.505 -10.107  1.00 78.00           N  
ATOM   1509  CA  PRO A 100     -14.232 -16.958 -10.003  1.00 78.00           C  
ATOM   1510  HA  PRO A 100     -15.242 -17.367  -9.978  1.00 78.00           H  
ATOM   1511  C   PRO A 100     -13.480 -17.467  -8.765  1.00 78.00           C  
ATOM   1512  CB  PRO A 100     -13.557 -17.411 -11.297  1.00 78.00           C  
ATOM   1513  HB2 PRO A 100     -12.472 -17.380 -11.197  1.00 78.00           H  
ATOM   1514  HB3 PRO A 100     -13.895 -18.402 -11.599  1.00 78.00           H  
ATOM   1515  O   PRO A 100     -13.965 -18.417  -8.141  1.00 78.00           O  
ATOM   1516  CG  PRO A 100     -13.977 -16.355 -12.303  1.00 78.00           C  
ATOM   1517  HG2 PRO A 100     -14.965 -16.602 -12.692  1.00 78.00           H  
ATOM   1518  HG3 PRO A 100     -13.244 -16.262 -13.105  1.00 78.00           H  
ATOM   1519  CD  PRO A 100     -14.085 -15.080 -11.477  1.00 78.00           C  
ATOM   1520  HD2 PRO A 100     -14.899 -14.478 -11.880  1.00 78.00           H  
ATOM   1521  HD3 PRO A 100     -13.158 -14.509 -11.527  1.00 78.00           H  
ATOM   1522  N   SER A 101     -12.352 -16.860  -8.379  1.00 80.79           N  
ATOM   1523  H   SER A 101     -12.038 -16.041  -8.881  1.00 80.79           H  
ATOM   1524  CA  SER A 101     -11.531 -17.302  -7.238  1.00 80.79           C  
ATOM   1525  HA  SER A 101     -11.327 -18.366  -7.351  1.00 80.79           H  
ATOM   1526  C   SER A 101     -12.256 -17.126  -5.904  1.00 80.79           C  
ATOM   1527  CB  SER A 101     -10.195 -16.548  -7.216  1.00 80.79           C  
ATOM   1528  HB2 SER A 101      -9.437 -17.211  -6.797  1.00 80.79           H  
ATOM   1529  HB3 SER A 101      -9.894 -16.263  -8.224  1.00 80.79           H  
ATOM   1530  O   SER A 101     -12.182 -17.983  -5.017  1.00 80.79           O  
ATOM   1531  OG  SER A 101     -10.294 -15.415  -6.393  1.00 80.79           O  
ATOM   1532  HG  SER A 101      -9.683 -14.751  -6.720  1.00 80.79           H  
ATOM   1533  N   ARG A 102     -13.046 -16.050  -5.812  1.00 70.92           N  
ATOM   1534  H   ARG A 102     -12.929 -15.370  -6.550  1.00 70.92           H  
ATOM   1535  CA  ARG A 102     -13.922 -15.689  -4.693  1.00 70.92           C  
ATOM   1536  HA  ARG A 102     -13.416 -15.947  -3.763  1.00 70.92           H  
ATOM   1537  C   ARG A 102     -15.235 -16.474  -4.702  1.00 70.92           C  
ATOM   1538  CB  ARG A 102     -14.137 -14.167  -4.735  1.00 70.92           C  
ATOM   1539  HB2 ARG A 102     -14.535 -13.891  -5.711  1.00 70.92           H  
ATOM   1540  HB3 ARG A 102     -14.857 -13.871  -3.972  1.00 70.92           H  
ATOM   1541  O   ARG A 102     -16.155 -16.162  -3.946  1.00 70.92           O  
ATOM   1542  CG  ARG A 102     -12.821 -13.415  -4.482  1.00 70.92           C  
ATOM   1543  HG2 ARG A 102     -12.022 -13.817  -5.105  1.00 70.92           H  
ATOM   1544  HG3 ARG A 102     -12.533 -13.529  -3.437  1.00 70.92           H  
ATOM   1545  CD  ARG A 102     -12.958 -11.933  -4.814  1.00 70.92           C  
ATOM   1546  HD2 ARG A 102     -13.722 -11.482  -4.181  1.00 70.92           H  
ATOM   1547  HD3 ARG A 102     -13.256 -11.835  -5.858  1.00 70.92           H  
ATOM   1548  NE  ARG A 102     -11.675 -11.246  -4.619  1.00 70.92           N  
ATOM   1549  HE  ARG A 102     -10.835 -11.789  -4.757  1.00 70.92           H  
ATOM   1550  NH1 ARG A 102     -12.436  -9.118  -4.972  1.00 70.92           N  
ATOM   1551 HH11 ARG A 102     -12.840  -9.486  -5.821  1.00 70.92           H  
ATOM   1552 HH12 ARG A 102     -12.189  -8.143  -5.068  1.00 70.92           H  
ATOM   1553  NH2 ARG A 102     -10.279  -9.466  -4.534  1.00 70.92           N  
ATOM   1554 HH21 ARG A 102      -9.650 -10.035  -5.081  1.00 70.92           H  
ATOM   1555 HH22 ARG A 102     -10.143  -8.479  -4.699  1.00 70.92           H  
ATOM   1556  CZ  ARG A 102     -11.479  -9.942  -4.663  1.00 70.92           C  
ATOM   1557  N   GLY A 103     -15.348 -17.499  -5.549  1.00 66.81           N  
ATOM   1558  H   GLY A 103     -14.565 -17.681  -6.161  1.00 66.81           H  
ATOM   1559  CA  GLY A 103     -16.522 -18.361  -5.619  1.00 66.81           C  
ATOM   1560  HA2 GLY A 103     -16.831 -18.629  -4.608  1.00 66.81           H  
ATOM   1561  HA3 GLY A 103     -16.245 -19.271  -6.151  1.00 66.81           H  
ATOM   1562  C   GLY A 103     -17.713 -17.723  -6.334  1.00 66.81           C  
ATOM   1563  O   GLY A 103     -18.845 -18.168  -6.139  1.00 66.81           O  
ATOM   1564  N   ARG A 104     -17.495 -16.732  -7.203  1.00 58.06           N  
ATOM   1565  H   ARG A 104     -16.553 -16.385  -7.311  1.00 58.06           H  
ATOM   1566  CA  ARG A 104     -18.534 -16.058  -7.993  1.00 58.06           C  
ATOM   1567  HA  ARG A 104     -19.521 -16.388  -7.668  1.00 58.06           H  
ATOM   1568  C   ARG A 104     -18.370 -16.415  -9.471  1.00 58.06           C  
ATOM   1569  CB  ARG A 104     -18.474 -14.537  -7.753  1.00 58.06           C  
ATOM   1570  HB2 ARG A 104     -19.312 -14.065  -8.267  1.00 58.06           H  
ATOM   1571  HB3 ARG A 104     -17.559 -14.139  -8.191  1.00 58.06           H  
ATOM   1572  O   ARG A 104     -17.481 -15.939 -10.163  1.00 58.06           O  
ATOM   1573  CG  ARG A 104     -18.515 -14.147  -6.263  1.00 58.06           C  
ATOM   1574  HG2 ARG A 104     -17.704 -14.637  -5.724  1.00 58.06           H  
ATOM   1575  HG3 ARG A 104     -19.470 -14.435  -5.825  1.00 58.06           H  
ATOM   1576  CD  ARG A 104     -18.312 -12.640  -6.144  1.00 58.06           C  
ATOM   1577  HD2 ARG A 104     -17.381 -12.401  -6.659  1.00 58.06           H  
ATOM   1578  HD3 ARG A 104     -19.134 -12.119  -6.635  1.00 58.06           H  
ATOM   1579  NE  ARG A 104     -18.156 -12.181  -4.754  1.00 58.06           N  
ATOM   1580  HE  ARG A 104     -18.046 -12.886  -4.040  1.00 58.06           H  
ATOM   1581  NH1 ARG A 104     -18.016  -9.963  -5.316  1.00 58.06           N  
ATOM   1582 HH11 ARG A 104     -18.027 -10.228  -6.291  1.00 58.06           H  
ATOM   1583 HH12 ARG A 104     -17.795  -9.003  -5.091  1.00 58.06           H  
ATOM   1584  NH2 ARG A 104     -17.669 -10.584  -3.200  1.00 58.06           N  
ATOM   1585 HH21 ARG A 104     -17.552 -11.297  -2.495  1.00 58.06           H  
ATOM   1586 HH22 ARG A 104     -17.466  -9.615  -2.997  1.00 58.06           H  
ATOM   1587  CZ  ARG A 104     -17.956 -10.915  -4.428  1.00 58.06           C  
ATOM   1588  N   LEU A 105     -19.248 -17.276  -9.982  1.00 48.25           N  
ATOM   1589  H   LEU A 105     -20.003 -17.589  -9.388  1.00 48.25           H  
ATOM   1590  CA  LEU A 105     -19.425 -17.416 -11.431  1.00 48.25           C  
ATOM   1591  HA  LEU A 105     -18.479 -17.255 -11.947  1.00 48.25           H  
ATOM   1592  C   LEU A 105     -20.360 -16.291 -11.880  1.00 48.25           C  
ATOM   1593  CB  LEU A 105     -19.943 -18.822 -11.792  1.00 48.25           C  
ATOM   1594  HB2 LEU A 105     -20.807 -19.043 -11.164  1.00 48.25           H  
ATOM   1595  HB3 LEU A 105     -20.285 -18.815 -12.827  1.00 48.25           H  
ATOM   1596  O   LEU A 105     -21.551 -16.518 -12.083  1.00 48.25           O  
ATOM   1597  CG  LEU A 105     -18.898 -19.939 -11.637  1.00 48.25           C  
ATOM   1598  HG  LEU A 105     -18.449 -19.868 -10.646  1.00 48.25           H  
ATOM   1599  CD1 LEU A 105     -19.577 -21.304 -11.751  1.00 48.25           C  
ATOM   1600 HD11 LEU A 105     -20.355 -21.395 -10.993  1.00 48.25           H  
ATOM   1601 HD12 LEU A 105     -20.030 -21.407 -12.737  1.00 48.25           H  
ATOM   1602 HD13 LEU A 105     -18.843 -22.097 -11.610  1.00 48.25           H  
ATOM   1603  CD2 LEU A 105     -17.780 -19.869 -12.681  1.00 48.25           C  
ATOM   1604 HD21 LEU A 105     -18.203 -19.892 -13.685  1.00 48.25           H  
ATOM   1605 HD22 LEU A 105     -17.206 -18.951 -12.555  1.00 48.25           H  
ATOM   1606 HD23 LEU A 105     -17.102 -20.714 -12.563  1.00 48.25           H  
ATOM   1607  N   GLY A 106     -19.830 -15.067 -11.934  1.00 41.61           N  
ATOM   1608  H   GLY A 106     -18.856 -14.943 -11.695  1.00 41.61           H  
ATOM   1609  CA  GLY A 106     -20.561 -13.917 -12.456  1.00 41.61           C  
ATOM   1610  HA2 GLY A 106     -21.434 -13.732 -11.830  1.00 41.61           H  
ATOM   1611  HA3 GLY A 106     -19.922 -13.035 -12.433  1.00 41.61           H  
ATOM   1612  C   GLY A 106     -21.022 -14.154 -13.898  1.00 41.61           C  
ATOM   1613  O   GLY A 106     -20.490 -15.017 -14.604  1.00 41.61           O  
ATOM   1614  N   LEU A 107     -22.014 -13.373 -14.340  1.00 35.06           N  
ATOM   1615  H   LEU A 107     -22.397 -12.687 -13.707  1.00 35.06           H  
ATOM   1616  CA  LEU A 107     -22.420 -13.332 -15.747  1.00 35.06           C  
ATOM   1617  HA  LEU A 107     -22.886 -14.283 -16.005  1.00 35.06           H  
ATOM   1618  C   LEU A 107     -21.203 -13.151 -16.659  1.00 35.06           C  
ATOM   1619  CB  LEU A 107     -23.407 -12.166 -15.980  1.00 35.06           C  
ATOM   1620  HB2 LEU A 107     -23.313 -11.807 -17.004  1.00 35.06           H  
ATOM   1621  HB3 LEU A 107     -23.127 -11.337 -15.330  1.00 35.06           H  
ATOM   1622  O   LEU A 107     -20.194 -12.565 -16.266  1.00 35.06           O  
ATOM   1623  CG  LEU A 107     -24.884 -12.522 -15.748  1.00 35.06           C  
ATOM   1624  HG  LEU A 107     -24.993 -13.018 -14.783  1.00 35.06           H  
ATOM   1625  CD1 LEU A 107     -25.722 -11.244 -15.743  1.00 35.06           C  
ATOM   1626 HD11 LEU A 107     -25.383 -10.580 -14.947  1.00 35.06           H  
ATOM   1627 HD12 LEU A 107     -25.637 -10.730 -16.701  1.00 35.06           H  
ATOM   1628 HD13 LEU A 107     -26.768 -11.490 -15.563  1.00 35.06           H  
ATOM   1629  CD2 LEU A 107     -25.427 -13.432 -16.855  1.00 35.06           C  
ATOM   1630 HD21 LEU A 107     -24.913 -14.394 -16.846  1.00 35.06           H  
ATOM   1631 HD22 LEU A 107     -25.303 -12.960 -17.829  1.00 35.06           H  
ATOM   1632 HD23 LEU A 107     -26.488 -13.616 -16.686  1.00 35.06           H  
ATOM   1633  N   SER A 108     -21.348 -13.562 -17.919  1.00 33.35           N  
ATOM   1634  H   SER A 108     -22.176 -14.083 -18.169  1.00 33.35           H  
ATOM   1635  CA  SER A 108     -20.430 -13.197 -18.996  1.00 33.35           C  
ATOM   1636  HA  SER A 108     -19.413 -13.423 -18.676  1.00 33.35           H  
ATOM   1637  C   SER A 108     -20.490 -11.691 -19.288  1.00 33.35           C  
ATOM   1638  CB  SER A 108     -20.727 -14.011 -20.265  1.00 33.35           C  
ATOM   1639  HB2 SER A 108     -21.692 -13.712 -20.674  1.00 33.35           H  
ATOM   1640  HB3 SER A 108     -19.956 -13.813 -21.010  1.00 33.35           H  
ATOM   1641  O   SER A 108     -20.840 -11.289 -20.398  1.00 33.35           O  
ATOM   1642  OG  SER A 108     -20.766 -15.397 -19.985  1.00 33.35           O  
ATOM   1643  HG  SER A 108     -19.950 -15.649 -19.546  1.00 33.35           H  
ATOM   1644  N   ARG A 109     -20.075 -10.843 -18.329  1.00 33.62           N  
ATOM   1645  H   ARG A 109     -19.850 -11.249 -17.432  1.00 33.62           H  
ATOM   1646  CA  ARG A 109     -19.413  -9.585 -18.680  1.00 33.62           C  
ATOM   1647  HA  ARG A 109     -20.152  -8.895 -19.088  1.00 33.62           H  
ATOM   1648  C   ARG A 109     -18.404  -9.971 -19.755  1.00 33.62           C  
ATOM   1649  CB  ARG A 109     -18.703  -8.934 -17.480  1.00 33.62           C  
ATOM   1650  HB2 ARG A 109     -18.169  -9.690 -16.904  1.00 33.62           H  
ATOM   1651  HB3 ARG A 109     -17.978  -8.212 -17.855  1.00 33.62           H  
ATOM   1652  O   ARG A 109     -17.680 -10.955 -19.539  1.00 33.62           O  
ATOM   1653  CG  ARG A 109     -19.702  -8.191 -16.583  1.00 33.62           C  
ATOM   1654  HG2 ARG A 109     -20.292  -7.514 -17.202  1.00 33.62           H  
ATOM   1655  HG3 ARG A 109     -20.374  -8.908 -16.110  1.00 33.62           H  
ATOM   1656  CD  ARG A 109     -18.992  -7.364 -15.502  1.00 33.62           C  
ATOM   1657  HD2 ARG A 109     -18.477  -8.037 -14.817  1.00 33.62           H  
ATOM   1658  HD3 ARG A 109     -18.256  -6.718 -15.981  1.00 33.62           H  
ATOM   1659  NE  ARG A 109     -19.952  -6.530 -14.752  1.00 33.62           N  
ATOM   1660  HE  ARG A 109     -20.932  -6.649 -14.964  1.00 33.62           H  
ATOM   1661  NH1 ARG A 109     -18.434  -5.377 -13.451  1.00 33.62           N  
ATOM   1662 HH11 ARG A 109     -17.666  -5.912 -13.830  1.00 33.62           H  
ATOM   1663 HH12 ARG A 109     -18.229  -4.673 -12.757  1.00 33.62           H  
ATOM   1664  NH2 ARG A 109     -20.608  -4.926 -13.277  1.00 33.62           N  
ATOM   1665 HH21 ARG A 109     -21.573  -5.049 -13.546  1.00 33.62           H  
ATOM   1666 HH22 ARG A 109     -20.364  -4.226 -12.591  1.00 33.62           H  
ATOM   1667  CZ  ARG A 109     -19.657  -5.621 -13.834  1.00 33.62           C  
ATOM   1668  N   PRO A 110     -18.440  -9.330 -20.936  1.00 29.24           N  
ATOM   1669  CA  PRO A 110     -17.601  -9.751 -22.033  1.00 29.24           C  
ATOM   1670  HA  PRO A 110     -17.990 -10.689 -22.428  1.00 29.24           H  
ATOM   1671  C   PRO A 110     -16.170  -9.942 -21.537  1.00 29.24           C  
ATOM   1672  CB  PRO A 110     -17.734  -8.644 -23.090  1.00 29.24           C  
ATOM   1673  HB2 PRO A 110     -17.038  -7.833 -22.877  1.00 29.24           H  
ATOM   1674  HB3 PRO A 110     -17.588  -9.021 -24.102  1.00 29.24           H  
ATOM   1675  O   PRO A 110     -15.712  -9.244 -20.628  1.00 29.24           O  
ATOM   1676  CG  PRO A 110     -19.156  -8.133 -22.868  1.00 29.24           C  
ATOM   1677  HG2 PRO A 110     -19.275  -7.103 -23.203  1.00 29.24           H  
ATOM   1678  HG3 PRO A 110     -19.867  -8.790 -23.370  1.00 29.24           H  
ATOM   1679  CD  PRO A 110     -19.328  -8.253 -21.356  1.00 29.24           C  
ATOM   1680  HD2 PRO A 110     -20.370  -8.486 -21.134  1.00 29.24           H  
ATOM   1681  HD3 PRO A 110     -19.033  -7.321 -20.874  1.00 29.24           H  
ATOM   1682  N   LEU A 111     -15.408 -10.789 -22.227  1.00 31.46           N  
ATOM   1683  H   LEU A 111     -15.855 -11.345 -22.943  1.00 31.46           H  
ATOM   1684  CA  LEU A 111     -14.088 -10.280 -22.543  1.00 31.46           C  
ATOM   1685  HA  LEU A 111     -13.504 -10.089 -21.643  1.00 31.46           H  
ATOM   1686  C   LEU A 111     -14.354  -8.961 -23.262  1.00 31.46           C  
ATOM   1687  CB  LEU A 111     -13.325 -11.208 -23.489  1.00 31.46           C  
ATOM   1688  HB2 LEU A 111     -12.457 -10.660 -23.856  1.00 31.46           H  
ATOM   1689  HB3 LEU A 111     -13.966 -11.417 -24.346  1.00 31.46           H  
ATOM   1690  O   LEU A 111     -14.619  -8.950 -24.467  1.00 31.46           O  
ATOM   1691  CG  LEU A 111     -12.833 -12.537 -22.923  1.00 31.46           C  
ATOM   1692  HG  LEU A 111     -13.688 -13.110 -22.563  1.00 31.46           H  
ATOM   1693  CD1 LEU A 111     -12.183 -13.284 -24.098  1.00 31.46           C  
ATOM   1694 HD11 LEU A 111     -12.310 -12.750 -25.039  1.00 31.46           H  
ATOM   1695 HD12 LEU A 111     -12.666 -14.252 -24.228  1.00 31.46           H  
ATOM   1696 HD13 LEU A 111     -11.111 -13.395 -23.936  1.00 31.46           H  
ATOM   1697  CD2 LEU A 111     -11.829 -12.343 -21.780  1.00 31.46           C  
ATOM   1698 HD21 LEU A 111     -11.401 -13.299 -21.482  1.00 31.46           H  
ATOM   1699 HD22 LEU A 111     -12.322 -11.894 -20.918  1.00 31.46           H  
ATOM   1700 HD23 LEU A 111     -11.022 -11.684 -22.100  1.00 31.46           H  
ATOM   1701  N   LEU A 112     -14.295  -7.854 -22.523  1.00 28.65           N  
ATOM   1702  H   LEU A 112     -14.235  -7.948 -21.520  1.00 28.65           H  
ATOM   1703  CA  LEU A 112     -13.738  -6.676 -23.120  1.00 28.65           C  
ATOM   1704  HA  LEU A 112     -14.381  -6.315 -23.924  1.00 28.65           H  
ATOM   1705  C   LEU A 112     -12.432  -7.197 -23.700  1.00 28.65           C  
ATOM   1706  CB  LEU A 112     -13.544  -5.566 -22.074  1.00 28.65           C  
ATOM   1707  HB2 LEU A 112     -12.789  -4.873 -22.444  1.00 28.65           H  
ATOM   1708  HB3 LEU A 112     -13.172  -6.006 -21.148  1.00 28.65           H  
ATOM   1709  O   LEU A 112     -11.520  -7.611 -22.984  1.00 28.65           O  
ATOM   1710  CG  LEU A 112     -14.826  -4.757 -21.805  1.00 28.65           C  
ATOM   1711  HG  LEU A 112     -15.690  -5.420 -21.851  1.00 28.65           H  
ATOM   1712  CD1 LEU A 112     -14.791  -4.117 -20.422  1.00 28.65           C  
ATOM   1713 HD11 LEU A 112     -14.702  -4.884 -19.652  1.00 28.65           H  
ATOM   1714 HD12 LEU A 112     -15.703  -3.547 -20.251  1.00 28.65           H  
ATOM   1715 HD13 LEU A 112     -13.941  -3.439 -20.344  1.00 28.65           H  
ATOM   1716  CD2 LEU A 112     -14.991  -3.643 -22.842  1.00 28.65           C  
ATOM   1717 HD21 LEU A 112     -15.909  -3.091 -22.641  1.00 28.65           H  
ATOM   1718 HD22 LEU A 112     -14.156  -2.944 -22.776  1.00 28.65           H  
ATOM   1719 HD23 LEU A 112     -15.039  -4.056 -23.850  1.00 28.65           H  
ATOM   1720  N   ARG A 113     -12.362  -7.184 -25.028  1.00 27.18           N  
ATOM   1721  H   ARG A 113     -13.215  -6.962 -25.521  1.00 27.18           H  
ATOM   1722  CA  ARG A 113     -11.105  -6.869 -25.672  1.00 27.18           C  
ATOM   1723  HA  ARG A 113     -10.305  -7.493 -25.273  1.00 27.18           H  
ATOM   1724  C   ARG A 113     -10.799  -5.423 -25.273  1.00 27.18           C  
ATOM   1725  CB  ARG A 113     -11.193  -7.026 -27.197  1.00 27.18           C  
ATOM   1726  HB2 ARG A 113     -11.943  -6.325 -27.564  1.00 27.18           H  
ATOM   1727  HB3 ARG A 113     -10.231  -6.733 -27.616  1.00 27.18           H  
ATOM   1728  O   ARG A 113     -10.786  -4.554 -26.134  1.00 27.18           O  
ATOM   1729  CG  ARG A 113     -11.547  -8.421 -27.726  1.00 27.18           C  
ATOM   1730  HG2 ARG A 113     -12.524  -8.725 -27.350  1.00 27.18           H  
ATOM   1731  HG3 ARG A 113     -10.788  -9.143 -27.424  1.00 27.18           H  
ATOM   1732  CD  ARG A 113     -11.588  -8.287 -29.255  1.00 27.18           C  
ATOM   1733  HD2 ARG A 113     -10.585  -8.051 -29.610  1.00 27.18           H  
ATOM   1734  HD3 ARG A 113     -12.245  -7.455 -29.506  1.00 27.18           H  
ATOM   1735  NE  ARG A 113     -12.078  -9.494 -29.943  1.00 27.18           N  
ATOM   1736  HE  ARG A 113     -12.283 -10.301 -29.371  1.00 27.18           H  
ATOM   1737  NH1 ARG A 113     -12.130  -8.563 -32.046  1.00 27.18           N  
ATOM   1738 HH11 ARG A 113     -12.396  -8.610 -33.019  1.00 27.18           H  
ATOM   1739 HH12 ARG A 113     -11.791  -7.693 -31.661  1.00 27.18           H  
ATOM   1740  NH2 ARG A 113     -12.794 -10.672 -31.761  1.00 27.18           N  
ATOM   1741 HH21 ARG A 113     -12.977 -10.723 -32.753  1.00 27.18           H  
ATOM   1742 HH22 ARG A 113     -13.038 -11.451 -31.166  1.00 27.18           H  
ATOM   1743  CZ  ARG A 113     -12.329  -9.571 -31.240  1.00 27.18           C  
ATOM   1744  N   LEU A 114     -10.522  -5.196 -23.982  1.00 27.12           N  
ATOM   1745  H   LEU A 114     -10.694  -5.967 -23.353  1.00 27.12           H  
ATOM   1746  CA  LEU A 114      -9.363  -4.419 -23.607  1.00 27.12           C  
ATOM   1747  HA  LEU A 114      -9.535  -3.360 -23.798  1.00 27.12           H  
ATOM   1748  C   LEU A 114      -8.293  -5.001 -24.523  1.00 27.12           C  
ATOM   1749  CB  LEU A 114      -9.042  -4.647 -22.116  1.00 27.12           C  
ATOM   1750  HB2 LEU A 114      -8.037  -4.284 -21.906  1.00 27.12           H  
ATOM   1751  HB3 LEU A 114      -9.060  -5.717 -21.906  1.00 27.12           H  
ATOM   1752  O   LEU A 114      -8.032  -6.214 -24.447  1.00 27.12           O  
ATOM   1753  CG  LEU A 114     -10.030  -3.925 -21.180  1.00 27.12           C  
ATOM   1754  HG  LEU A 114     -11.052  -4.117 -21.507  1.00 27.12           H  
ATOM   1755  CD1 LEU A 114      -9.893  -4.453 -19.763  1.00 27.12           C  
ATOM   1756 HD11 LEU A 114     -10.596  -3.935 -19.110  1.00 27.12           H  
ATOM   1757 HD12 LEU A 114     -10.114  -5.520 -19.747  1.00 27.12           H  
ATOM   1758 HD13 LEU A 114      -8.880  -4.257 -19.412  1.00 27.12           H  
ATOM   1759  CD2 LEU A 114      -9.807  -2.417 -21.157  1.00 27.12           C  
ATOM   1760 HD21 LEU A 114      -8.793  -2.185 -20.830  1.00 27.12           H  
ATOM   1761 HD22 LEU A 114     -10.499  -1.946 -20.458  1.00 27.12           H  
ATOM   1762 HD23 LEU A 114      -9.980  -1.974 -22.137  1.00 27.12           H  
ATOM   1763  N   PRO A 115      -7.853  -4.246 -25.545  1.00 23.69           N  
ATOM   1764  CA  PRO A 115      -6.807  -4.718 -26.412  1.00 23.69           C  
ATOM   1765  HA  PRO A 115      -7.050  -5.694 -26.833  1.00 23.69           H  
ATOM   1766  C   PRO A 115      -5.623  -4.808 -25.481  1.00 23.69           C  
ATOM   1767  CB  PRO A 115      -6.663  -3.671 -27.518  1.00 23.69           C  
ATOM   1768  HB2 PRO A 115      -5.637  -3.587 -27.878  1.00 23.69           H  
ATOM   1769  HB3 PRO A 115      -7.333  -3.925 -28.340  1.00 23.69           H  
ATOM   1770  O   PRO A 115      -4.985  -3.802 -25.201  1.00 23.69           O  
ATOM   1771  CG  PRO A 115      -7.143  -2.377 -26.861  1.00 23.69           C  
ATOM   1772  HG2 PRO A 115      -7.594  -1.701 -27.587  1.00 23.69           H  
ATOM   1773  HG3 PRO A 115      -6.313  -1.883 -26.356  1.00 23.69           H  
ATOM   1774  CD  PRO A 115      -8.164  -2.849 -25.828  1.00 23.69           C  
ATOM   1775  HD2 PRO A 115      -9.166  -2.757 -26.245  1.00 23.69           H  
ATOM   1776  HD3 PRO A 115      -8.078  -2.235 -24.931  1.00 23.69           H  
ATOM   1777  N   PHE A 116      -5.411  -6.004 -24.937  1.00 26.29           N  
ATOM   1778  H   PHE A 116      -6.154  -6.682 -25.032  1.00 26.29           H  
ATOM   1779  CA  PHE A 116      -4.460  -6.219 -23.875  1.00 26.29           C  
ATOM   1780  HA  PHE A 116      -4.483  -5.334 -23.239  1.00 26.29           H  
ATOM   1781  C   PHE A 116      -3.077  -6.288 -24.520  1.00 26.29           C  
ATOM   1782  CB  PHE A 116      -4.877  -7.396 -22.982  1.00 26.29           C  
ATOM   1783  HB2 PHE A 116      -4.642  -8.339 -23.475  1.00 26.29           H  
ATOM   1784  HB3 PHE A 116      -5.957  -7.364 -22.842  1.00 26.29           H  
ATOM   1785  O   PHE A 116      -2.404  -7.318 -24.543  1.00 26.29           O  
ATOM   1786  CG  PHE A 116      -4.246  -7.351 -21.604  1.00 26.29           C  
ATOM   1787  CD1 PHE A 116      -3.124  -8.142 -21.313  1.00 26.29           C  
ATOM   1788  HD1 PHE A 116      -2.669  -8.735 -22.093  1.00 26.29           H  
ATOM   1789  CD2 PHE A 116      -4.752  -6.487 -20.616  1.00 26.29           C  
ATOM   1790  HD2 PHE A 116      -5.565  -5.812 -20.840  1.00 26.29           H  
ATOM   1791  CE1 PHE A 116      -2.608  -8.181 -20.008  1.00 26.29           C  
ATOM   1792  HE1 PHE A 116      -1.799  -8.858 -19.775  1.00 26.29           H  
ATOM   1793  CE2 PHE A 116      -4.146  -6.434 -19.351  1.00 26.29           C  
ATOM   1794  HE2 PHE A 116      -4.463  -5.685 -18.641  1.00 26.29           H  
ATOM   1795  CZ  PHE A 116      -3.106  -7.315 -19.022  1.00 26.29           C  
ATOM   1796  HZ  PHE A 116      -2.666  -7.283 -18.035  1.00 26.29           H  
ATOM   1797  N   GLN A 117      -2.660  -5.134 -25.059  1.00 22.23           N  
ATOM   1798  H   GLN A 117      -3.392  -4.441 -25.129  1.00 22.23           H  
ATOM   1799  CA  GLN A 117      -1.449  -4.521 -24.562  1.00 22.23           C  
ATOM   1800  HA  GLN A 117      -0.601  -4.922 -25.117  1.00 22.23           H  
ATOM   1801  C   GLN A 117      -1.387  -4.860 -23.075  1.00 22.23           C  
ATOM   1802  CB  GLN A 117      -1.491  -2.989 -24.717  1.00 22.23           C  
ATOM   1803  HB2 GLN A 117      -0.590  -2.589 -24.252  1.00 22.23           H  
ATOM   1804  HB3 GLN A 117      -2.355  -2.576 -24.196  1.00 22.23           H  
ATOM   1805  O   GLN A 117      -2.371  -4.606 -22.382  1.00 22.23           O  
ATOM   1806  CG  GLN A 117      -1.531  -2.551 -26.189  1.00 22.23           C  
ATOM   1807  HG2 GLN A 117      -2.539  -2.689 -26.579  1.00 22.23           H  
ATOM   1808  HG3 GLN A 117      -0.850  -3.179 -26.765  1.00 22.23           H  
ATOM   1809  CD  GLN A 117      -1.111  -1.098 -26.406  1.00 22.23           C  
ATOM   1810  NE2 GLN A 117      -0.973  -0.660 -27.636  1.00 22.23           N  
ATOM   1811 HE21 GLN A 117      -1.250  -1.216 -28.432  1.00 22.23           H  
ATOM   1812 HE22 GLN A 117      -0.744   0.323 -27.685  1.00 22.23           H  
ATOM   1813  OE1 GLN A 117      -0.858  -0.329 -25.504  1.00 22.23           O  
ATOM   1814  N   PRO A 118      -0.318  -5.519 -22.610  1.00 23.59           N  
ATOM   1815  CA  PRO A 118      -0.073  -5.589 -21.191  1.00 23.59           C  
ATOM   1816  HA  PRO A 118      -0.883  -6.096 -20.667  1.00 23.59           H  
ATOM   1817  C   PRO A 118       0.010  -4.140 -20.750  1.00 23.59           C  
ATOM   1818  CB  PRO A 118       1.252  -6.344 -21.052  1.00 23.59           C  
ATOM   1819  HB2 PRO A 118       1.826  -6.015 -20.186  1.00 23.59           H  
ATOM   1820  HB3 PRO A 118       1.055  -7.415 -21.005  1.00 23.59           H  
ATOM   1821  O   PRO A 118       1.034  -3.492 -20.967  1.00 23.59           O  
ATOM   1822  CG  PRO A 118       1.986  -6.063 -22.356  1.00 23.59           C  
ATOM   1823  HG2 PRO A 118       2.520  -5.115 -22.294  1.00 23.59           H  
ATOM   1824  HG3 PRO A 118       2.675  -6.869 -22.612  1.00 23.59           H  
ATOM   1825  CD  PRO A 118       0.848  -5.955 -23.362  1.00 23.59           C  
ATOM   1826  HD2 PRO A 118       1.136  -5.235 -24.128  1.00 23.59           H  
ATOM   1827  HD3 PRO A 118       0.644  -6.929 -23.806  1.00 23.59           H  
ATOM   1828  N   THR A 119      -1.099  -3.609 -20.257  1.00 23.04           N  
ATOM   1829  H   THR A 119      -1.963  -4.131 -20.220  1.00 23.04           H  
ATOM   1830  CA  THR A 119      -1.135  -2.290 -19.693  1.00 23.04           C  
ATOM   1831  HA  THR A 119      -0.620  -1.590 -20.351  1.00 23.04           H  
ATOM   1832  C   THR A 119      -0.327  -2.458 -18.431  1.00 23.04           C  
ATOM   1833  CB  THR A 119      -2.554  -1.769 -19.482  1.00 23.04           C  
ATOM   1834  HB  THR A 119      -2.516  -1.117 -18.610  1.00 23.04           H  
ATOM   1835  O   THR A 119      -0.729  -3.047 -17.432  1.00 23.04           O  
ATOM   1836  CG2 THR A 119      -3.031  -0.962 -20.689  1.00 23.04           C  
ATOM   1837 HG21 THR A 119      -2.375  -0.105 -20.843  1.00 23.04           H  
ATOM   1838 HG22 THR A 119      -3.043  -1.590 -21.579  1.00 23.04           H  
ATOM   1839 HG23 THR A 119      -4.036  -0.590 -20.487  1.00 23.04           H  
ATOM   1840  OG1 THR A 119      -3.483  -2.814 -19.298  1.00 23.04           O  
ATOM   1841  HG1 THR A 119      -4.214  -2.376 -18.854  1.00 23.04           H  
ATOM   1842  N   THR A 120       0.927  -2.048 -18.577  1.00 23.19           N  
ATOM   1843  H   THR A 120       1.211  -1.706 -19.484  1.00 23.19           H  
ATOM   1844  CA  THR A 120       1.902  -1.946 -17.508  1.00 23.19           C  
ATOM   1845  HA  THR A 120       1.954  -2.897 -16.977  1.00 23.19           H  
ATOM   1846  C   THR A 120       1.462  -0.901 -16.495  1.00 23.19           C  
ATOM   1847  CB  THR A 120       3.280  -1.610 -18.089  1.00 23.19           C  
ATOM   1848  HB  THR A 120       3.959  -1.320 -17.287  1.00 23.19           H  
ATOM   1849  O   THR A 120       2.092  -0.833 -15.445  1.00 23.19           O  
ATOM   1850  CG2 THR A 120       3.882  -2.801 -18.838  1.00 23.19           C  
ATOM   1851 HG21 THR A 120       3.932  -3.661 -18.169  1.00 23.19           H  
ATOM   1852 HG22 THR A 120       3.268  -3.055 -19.702  1.00 23.19           H  
ATOM   1853 HG23 THR A 120       4.890  -2.553 -19.171  1.00 23.19           H  
ATOM   1854  OG1 THR A 120       3.174  -0.561 -19.029  1.00 23.19           O  
ATOM   1855  HG1 THR A 120       4.014  -0.489 -19.488  1.00 23.19           H  
ATOM   1856  N   GLY A 121       0.391  -0.144 -16.807  1.00 22.26           N  
ATOM   1857  H   GLY A 121       0.214  -0.043 -17.797  1.00 22.26           H  
ATOM   1858  CA  GLY A 121      -0.860  -0.171 -16.031  1.00 22.26           C  
ATOM   1859  HA2 GLY A 121      -1.362  -1.135 -16.110  1.00 22.26           H  
ATOM   1860  HA3 GLY A 121      -1.537   0.595 -16.408  1.00 22.26           H  
ATOM   1861  C   GLY A 121      -0.575   0.097 -14.583  1.00 22.26           C  
ATOM   1862  O   GLY A 121      -0.380  -0.824 -13.785  1.00 22.26           O  
ATOM   1863  N   ARG A 122      -0.286   1.378 -14.350  1.00 21.09           N  
ATOM   1864  H   ARG A 122      -0.636   2.045 -15.023  1.00 21.09           H  
ATOM   1865  CA  ARG A 122       0.986   1.701 -13.711  1.00 21.09           C  
ATOM   1866  HA  ARG A 122       1.702   0.973 -14.092  1.00 21.09           H  
ATOM   1867  C   ARG A 122       1.036   1.445 -12.232  1.00 21.09           C  
ATOM   1868  CB  ARG A 122       1.482   3.090 -14.102  1.00 21.09           C  
ATOM   1869  HB2 ARG A 122       0.984   3.440 -15.006  1.00 21.09           H  
ATOM   1870  HB3 ARG A 122       1.304   3.801 -13.295  1.00 21.09           H  
ATOM   1871  O   ARG A 122       2.108   1.453 -11.660  1.00 21.09           O  
ATOM   1872  CG  ARG A 122       2.974   2.939 -14.382  1.00 21.09           C  
ATOM   1873  HG2 ARG A 122       3.470   2.496 -13.519  1.00 21.09           H  
ATOM   1874  HG3 ARG A 122       3.116   2.281 -15.240  1.00 21.09           H  
ATOM   1875  CD  ARG A 122       3.616   4.278 -14.681  1.00 21.09           C  
ATOM   1876  HD2 ARG A 122       3.222   4.665 -15.620  1.00 21.09           H  
ATOM   1877  HD3 ARG A 122       3.370   4.983 -13.887  1.00 21.09           H  
ATOM   1878  NE  ARG A 122       5.060   4.045 -14.783  1.00 21.09           N  
ATOM   1879  HE  ARG A 122       5.366   3.380 -15.479  1.00 21.09           H  
ATOM   1880  NH1 ARG A 122       5.731   5.102 -12.860  1.00 21.09           N  
ATOM   1881 HH11 ARG A 122       4.829   5.519 -12.681  1.00 21.09           H  
ATOM   1882 HH12 ARG A 122       6.453   5.095 -12.154  1.00 21.09           H  
ATOM   1883  NH2 ARG A 122       7.138   3.795 -13.971  1.00 21.09           N  
ATOM   1884 HH21 ARG A 122       7.474   3.297 -14.783  1.00 21.09           H  
ATOM   1885 HH22 ARG A 122       7.811   4.067 -13.269  1.00 21.09           H  
ATOM   1886  CZ  ARG A 122       5.958   4.314 -13.868  1.00 21.09           C  
ATOM   1887  N   THR A 123      -0.055   1.021 -11.643  1.00 21.99           N  
ATOM   1888  H   THR A 123      -0.925   1.030 -12.157  1.00 21.99           H  
ATOM   1889  CA  THR A 123      -0.087   0.417 -10.324  1.00 21.99           C  
ATOM   1890  HA  THR A 123       0.639   0.968  -9.726  1.00 21.99           H  
ATOM   1891  C   THR A 123       0.434  -1.007 -10.244  1.00 21.99           C  
ATOM   1892  CB  THR A 123      -1.454   0.590  -9.712  1.00 21.99           C  
ATOM   1893  HB  THR A 123      -1.778  -0.369  -9.308  1.00 21.99           H  
ATOM   1894  O   THR A 123       0.011  -1.824  -9.422  1.00 21.99           O  
ATOM   1895  CG2 THR A 123      -1.252   1.590  -8.588  1.00 21.99           C  
ATOM   1896 HG21 THR A 123      -2.210   1.952  -8.215  1.00 21.99           H  
ATOM   1897 HG22 THR A 123      -0.652   2.428  -8.944  1.00 21.99           H  
ATOM   1898 HG23 THR A 123      -0.690   1.120  -7.781  1.00 21.99           H  
ATOM   1899  OG1 THR A 123      -2.425   0.964 -10.656  1.00 21.99           O  
ATOM   1900  HG1 THR A 123      -2.805   1.803 -10.384  1.00 21.99           H  
ATOM   1901  N   SER A 124       1.487  -1.236 -11.022  1.00 22.03           N  
ATOM   1902  H   SER A 124       1.572  -0.581 -11.786  1.00 22.03           H  
ATOM   1903  CA  SER A 124       2.778  -1.691 -10.528  1.00 22.03           C  
ATOM   1904  HA  SER A 124       2.780  -2.776 -10.635  1.00 22.03           H  
ATOM   1905  C   SER A 124       3.021  -1.393  -9.035  1.00 22.03           C  
ATOM   1906  CB  SER A 124       3.901  -1.141 -11.456  1.00 22.03           C  
ATOM   1907  HB2 SER A 124       3.495  -1.004 -12.458  1.00 22.03           H  
ATOM   1908  HB3 SER A 124       4.667  -1.911 -11.546  1.00 22.03           H  
ATOM   1909  O   SER A 124       3.970  -0.726  -8.663  1.00 22.03           O  
ATOM   1910  OG  SER A 124       4.555   0.064 -11.073  1.00 22.03           O  
ATOM   1911  HG  SER A 124       4.776  -0.001 -10.141  1.00 22.03           H  
ATOM   1912  N   LEU A 125       2.349  -2.097  -8.130  1.00 24.18           N  
ATOM   1913  H   LEU A 125       1.486  -2.529  -8.427  1.00 24.18           H  
ATOM   1914  CA  LEU A 125       3.058  -2.684  -6.997  1.00 24.18           C  
ATOM   1915  HA  LEU A 125       3.708  -1.924  -6.563  1.00 24.18           H  
ATOM   1916  C   LEU A 125       3.988  -3.795  -7.561  1.00 24.18           C  
ATOM   1917  CB  LEU A 125       2.066  -3.085  -5.885  1.00 24.18           C  
ATOM   1918  HB2 LEU A 125       2.615  -3.631  -5.119  1.00 24.18           H  
ATOM   1919  HB3 LEU A 125       1.328  -3.762  -6.317  1.00 24.18           H  
ATOM   1920  O   LEU A 125       3.880  -4.963  -7.208  1.00 24.18           O  
ATOM   1921  CG  LEU A 125       1.334  -1.913  -5.181  1.00 24.18           C  
ATOM   1922  HG  LEU A 125       0.923  -1.239  -5.933  1.00 24.18           H  
ATOM   1923  CD1 LEU A 125       0.179  -2.452  -4.339  1.00 24.18           C  
ATOM   1924 HD11 LEU A 125      -0.359  -1.623  -3.880  1.00 24.18           H  
ATOM   1925 HD12 LEU A 125      -0.512  -3.025  -4.958  1.00 24.18           H  
ATOM   1926 HD13 LEU A 125       0.563  -3.083  -3.538  1.00 24.18           H  
ATOM   1927  CD2 LEU A 125       2.214  -1.137  -4.210  1.00 24.18           C  
ATOM   1928 HD21 LEU A 125       1.609  -0.448  -3.620  1.00 24.18           H  
ATOM   1929 HD22 LEU A 125       2.947  -0.539  -4.753  1.00 24.18           H  
ATOM   1930 HD23 LEU A 125       2.698  -1.831  -3.523  1.00 24.18           H  
ATOM   1931  N   TYR A 126       4.860  -3.409  -8.513  1.00 23.28           N  
ATOM   1932  H   TYR A 126       4.905  -2.412  -8.664  1.00 23.28           H  
ATOM   1933  CA  TYR A 126       5.967  -4.154  -9.098  1.00 23.28           C  
ATOM   1934  HA  TYR A 126       5.728  -5.215  -9.179  1.00 23.28           H  
ATOM   1935  C   TYR A 126       7.134  -3.949  -8.182  1.00 23.28           C  
ATOM   1936  CB  TYR A 126       6.397  -3.593 -10.479  1.00 23.28           C  
ATOM   1937  HB2 TYR A 126       6.422  -2.506 -10.406  1.00 23.28           H  
ATOM   1938  HB3 TYR A 126       5.618  -3.853 -11.196  1.00 23.28           H  
ATOM   1939  O   TYR A 126       7.717  -2.874  -8.135  1.00 23.28           O  
ATOM   1940  CG  TYR A 126       7.760  -4.023 -11.064  1.00 23.28           C  
ATOM   1941  CD1 TYR A 126       8.968  -3.360 -10.728  1.00 23.28           C  
ATOM   1942  HD1 TYR A 126       8.957  -2.527 -10.040  1.00 23.28           H  
ATOM   1943  CD2 TYR A 126       7.799  -4.992 -12.084  1.00 23.28           C  
ATOM   1944  HD2 TYR A 126       6.886  -5.490 -12.377  1.00 23.28           H  
ATOM   1945  CE1 TYR A 126      10.190  -3.693 -11.345  1.00 23.28           C  
ATOM   1946  HE1 TYR A 126      11.089  -3.153 -11.084  1.00 23.28           H  
ATOM   1947  CE2 TYR A 126       9.002  -5.268 -12.767  1.00 23.28           C  
ATOM   1948  HE2 TYR A 126       9.012  -5.968 -13.590  1.00 23.28           H  
ATOM   1949  OH  TYR A 126      11.348  -4.863 -13.093  1.00 23.28           O  
ATOM   1950  HH  TYR A 126      12.040  -4.256 -12.816  1.00 23.28           H  
ATOM   1951  CZ  TYR A 126      10.200  -4.622 -12.400  1.00 23.28           C  
ATOM   1952  N   ALA A 127       7.633  -5.028  -7.644  1.00 24.25           N  
ATOM   1953  H   ALA A 127       7.094  -5.881  -7.682  1.00 24.25           H  
ATOM   1954  CA  ALA A 127       9.050  -5.153  -7.839  1.00 24.25           C  
ATOM   1955  HA  ALA A 127       9.476  -4.286  -8.343  1.00 24.25           H  
ATOM   1956  C   ALA A 127       9.313  -6.275  -8.839  1.00 24.25           C  
ATOM   1957  CB  ALA A 127       9.679  -5.124  -6.463  1.00 24.25           C  
ATOM   1958  HB1 ALA A 127      10.631  -5.656  -6.439  1.00 24.25           H  
ATOM   1959  HB2 ALA A 127       9.848  -4.071  -6.240  1.00 24.25           H  
ATOM   1960  HB3 ALA A 127       8.974  -5.450  -5.699  1.00 24.25           H  
ATOM   1961  O   ALA A 127       8.416  -6.839  -9.454  1.00 24.25           O  
ATOM   1962  N   VAL A 128      10.573  -6.560  -9.080  1.00 22.01           N  
ATOM   1963  H   VAL A 128      11.272  -5.932  -8.711  1.00 22.01           H  
ATOM   1964  CA  VAL A 128      11.059  -7.805  -9.682  1.00 22.01           C  
ATOM   1965  HA  VAL A 128      10.402  -8.639  -9.435  1.00 22.01           H  
ATOM   1966  C   VAL A 128      12.402  -8.010  -9.054  1.00 22.01           C  
ATOM   1967  CB  VAL A 128      11.242  -7.693 -11.206  1.00 22.01           C  
ATOM   1968  HB  VAL A 128      11.408  -6.641 -11.436  1.00 22.01           H  
ATOM   1969  O   VAL A 128      13.085  -7.027  -8.801  1.00 22.01           O  
ATOM   1970  CG1 VAL A 128      12.433  -8.456 -11.819  1.00 22.01           C  
ATOM   1971 HG11 VAL A 128      13.373  -8.037 -11.460  1.00 22.01           H  
ATOM   1972 HG12 VAL A 128      12.426  -8.323 -12.900  1.00 22.01           H  
ATOM   1973 HG13 VAL A 128      12.370  -9.520 -11.588  1.00 22.01           H  
ATOM   1974  CG2 VAL A 128      10.006  -8.215 -11.942  1.00 22.01           C  
ATOM   1975 HG21 VAL A 128       9.116  -7.675 -11.618  1.00 22.01           H  
ATOM   1976 HG22 VAL A 128      10.120  -8.065 -13.016  1.00 22.01           H  
ATOM   1977 HG23 VAL A 128       9.859  -9.275 -11.733  1.00 22.01           H  
ATOM   1978  N   SER A 129      12.817  -9.252  -8.853  1.00 23.97           N  
ATOM   1979  H   SER A 129      12.153 -10.009  -8.932  1.00 23.97           H  
ATOM   1980  CA  SER A 129      14.195  -9.522  -8.469  1.00 23.97           C  
ATOM   1981  HA  SER A 129      14.589  -8.646  -7.953  1.00 23.97           H  
ATOM   1982  C   SER A 129      15.130  -9.799  -9.668  1.00 23.97           C  
ATOM   1983  CB  SER A 129      14.221 -10.708  -7.503  1.00 23.97           C  
ATOM   1984  HB2 SER A 129      13.676 -11.517  -7.991  1.00 23.97           H  
ATOM   1985  HB3 SER A 129      15.259 -11.000  -7.343  1.00 23.97           H  
ATOM   1986  O   SER A 129      15.254 -10.978 -10.040  1.00 23.97           O  
ATOM   1987  OG  SER A 129      13.631 -10.565  -6.241  1.00 23.97           O  
ATOM   1988  HG  SER A 129      14.119  -9.929  -5.712  1.00 23.97           H  
ATOM   1989  N   PRO A 130      15.891  -8.835 -10.239  1.00 24.20           N  
ATOM   1990  CA  PRO A 130      17.102  -9.150 -10.985  1.00 24.20           C  
ATOM   1991  HA  PRO A 130      16.950 -10.010 -11.638  1.00 24.20           H  
ATOM   1992  C   PRO A 130      18.187  -9.481  -9.951  1.00 24.20           C  
ATOM   1993  CB  PRO A 130      17.402  -7.918 -11.846  1.00 24.20           C  
ATOM   1994  HB2 PRO A 130      18.472  -7.752 -11.975  1.00 24.20           H  
ATOM   1995  HB3 PRO A 130      16.931  -8.036 -12.822  1.00 24.20           H  
ATOM   1996  O   PRO A 130      19.040  -8.655  -9.650  1.00 24.20           O  
ATOM   1997  CG  PRO A 130      16.740  -6.754 -11.110  1.00 24.20           C  
ATOM   1998  HG2 PRO A 130      16.085  -6.210 -11.792  1.00 24.20           H  
ATOM   1999  HG3 PRO A 130      17.484  -6.077 -10.690  1.00 24.20           H  
ATOM   2000  CD  PRO A 130      15.916  -7.397  -9.995  1.00 24.20           C  
ATOM   2001  HD2 PRO A 130      16.404  -7.196  -9.042  1.00 24.20           H  
ATOM   2002  HD3 PRO A 130      14.923  -6.949 -10.038  1.00 24.20           H  
ATOM   2003  N   SER A 131      18.076 -10.697  -9.386  1.00 23.10           N  
ATOM   2004  H   SER A 131      17.343 -11.268  -9.783  1.00 23.10           H  
ATOM   2005  CA  SER A 131      18.889 -11.276  -8.302  1.00 23.10           C  
ATOM   2006  HA  SER A 131      18.335 -11.195  -7.367  1.00 23.10           H  
ATOM   2007  C   SER A 131      20.225 -10.568  -8.126  1.00 23.10           C  
ATOM   2008  CB  SER A 131      19.187 -12.757  -8.596  1.00 23.10           C  
ATOM   2009  HB2 SER A 131      18.321 -13.354  -8.309  1.00 23.10           H  
ATOM   2010  HB3 SER A 131      20.041 -13.089  -8.006  1.00 23.10           H  
ATOM   2011  O   SER A 131      21.059 -10.691  -9.023  1.00 23.10           O  
ATOM   2012  OG  SER A 131      19.439 -12.968  -9.971  1.00 23.10           O  
ATOM   2013  HG  SER A 131      20.118 -12.332 -10.211  1.00 23.10           H  
ATOM   2014  N   VAL A 132      20.395  -9.892  -6.980  1.00 25.45           N  
ATOM   2015  H   VAL A 132      19.575  -9.763  -6.404  1.00 25.45           H  
ATOM   2016  CA  VAL A 132      21.571  -9.075  -6.629  1.00 25.45           C  
ATOM   2017  HA  VAL A 132      21.422  -8.078  -7.043  1.00 25.45           H  
ATOM   2018  C   VAL A 132      22.854  -9.685  -7.210  1.00 25.45           C  
ATOM   2019  CB  VAL A 132      21.705  -8.909  -5.096  1.00 25.45           C  
ATOM   2020  HB  VAL A 132      21.827  -9.888  -4.633  1.00 25.45           H  
ATOM   2021  O   VAL A 132      23.299 -10.737  -6.731  1.00 25.45           O  
ATOM   2022  CG1 VAL A 132      22.905  -8.033  -4.710  1.00 25.45           C  
ATOM   2023 HG11 VAL A 132      22.874  -7.085  -5.248  1.00 25.45           H  
ATOM   2024 HG12 VAL A 132      22.900  -7.836  -3.638  1.00 25.45           H  
ATOM   2025 HG13 VAL A 132      23.836  -8.551  -4.942  1.00 25.45           H  
ATOM   2026  CG2 VAL A 132      20.455  -8.254  -4.492  1.00 25.45           C  
ATOM   2027 HG21 VAL A 132      20.286  -7.279  -4.949  1.00 25.45           H  
ATOM   2028 HG22 VAL A 132      20.587  -8.120  -3.418  1.00 25.45           H  
ATOM   2029 HG23 VAL A 132      19.574  -8.875  -4.651  1.00 25.45           H  
ATOM   2030  N   PRO A 133      23.448  -9.071  -8.252  1.00 22.87           N  
ATOM   2031  CA  PRO A 133      24.771  -9.455  -8.710  1.00 22.87           C  
ATOM   2032  HA  PRO A 133      24.764 -10.511  -8.980  1.00 22.87           H  
ATOM   2033  C   PRO A 133      25.770  -9.205  -7.577  1.00 22.87           C  
ATOM   2034  CB  PRO A 133      25.065  -8.599  -9.950  1.00 22.87           C  
ATOM   2035  HB2 PRO A 133      25.502  -9.195 -10.751  1.00 22.87           H  
ATOM   2036  HB3 PRO A 133      25.731  -7.776  -9.691  1.00 22.87           H  
ATOM   2037  O   PRO A 133      25.576  -8.312  -6.756  1.00 22.87           O  
ATOM   2038  CG  PRO A 133      23.704  -8.032 -10.359  1.00 22.87           C  
ATOM   2039  HG2 PRO A 133      23.200  -8.734 -11.024  1.00 22.87           H  
ATOM   2040  HG3 PRO A 133      23.795  -7.053 -10.830  1.00 22.87           H  
ATOM   2041  CD  PRO A 133      22.945  -7.955  -9.039  1.00 22.87           C  
ATOM   2042  HD2 PRO A 133      21.873  -8.038  -9.221  1.00 22.87           H  
ATOM   2043  HD3 PRO A 133      23.175  -7.019  -8.531  1.00 22.87           H  
ATOM   2044  N   SER A 134      26.878  -9.946  -7.537  1.00 24.83           N  
ATOM   2045  H   SER A 134      27.040 -10.650  -8.243  1.00 24.83           H  
ATOM   2046  CA  SER A 134      27.923  -9.720  -6.522  1.00 24.83           C  
ATOM   2047  HA  SER A 134      27.492  -9.872  -5.533  1.00 24.83           H  
ATOM   2048  C   SER A 134      28.502  -8.301  -6.550  1.00 24.83           C  
ATOM   2049  CB  SER A 134      29.063 -10.719  -6.723  1.00 24.83           C  
ATOM   2050  HB2 SER A 134      28.689 -11.724  -6.531  1.00 24.83           H  
ATOM   2051  HB3 SER A 134      29.867 -10.506  -6.018  1.00 24.83           H  
ATOM   2052  O   SER A 134      29.011  -7.825  -5.540  1.00 24.83           O  
ATOM   2053  OG  SER A 134      29.558 -10.661  -8.051  1.00 24.83           O  
ATOM   2054  HG  SER A 134      30.429 -10.256  -8.036  1.00 24.83           H  
ATOM   2055  N   HIS A 135      28.436  -7.636  -7.704  1.00 20.82           N  
ATOM   2056  H   HIS A 135      27.923  -8.068  -8.460  1.00 20.82           H  
ATOM   2057  CA  HIS A 135      28.854  -6.255  -7.887  1.00 20.82           C  
ATOM   2058  HA  HIS A 135      29.432  -5.944  -7.016  1.00 20.82           H  
ATOM   2059  C   HIS A 135      27.633  -5.338  -7.979  1.00 20.82           C  
ATOM   2060  CB  HIS A 135      29.773  -6.149  -9.111  1.00 20.82           C  
ATOM   2061  HB2 HIS A 135      30.030  -5.103  -9.275  1.00 20.82           H  
ATOM   2062  HB3 HIS A 135      29.250  -6.514  -9.994  1.00 20.82           H  
ATOM   2063  O   HIS A 135      26.653  -5.664  -8.643  1.00 20.82           O  
ATOM   2064  CG  HIS A 135      31.046  -6.933  -8.916  1.00 20.82           C  
ATOM   2065  CD2 HIS A 135      31.279  -8.219  -9.321  1.00 20.82           C  
ATOM   2066  HD2 HIS A 135      30.602  -8.832  -9.896  1.00 20.82           H  
ATOM   2067  ND1 HIS A 135      32.136  -6.538  -8.174  1.00 20.82           N  
ATOM   2068  HD1 HIS A 135      32.264  -5.643  -7.724  1.00 20.82           H  
ATOM   2069  CE1 HIS A 135      33.000  -7.566  -8.125  1.00 20.82           C  
ATOM   2070  HE1 HIS A 135      33.947  -7.558  -7.605  1.00 20.82           H  
ATOM   2071  NE2 HIS A 135      32.512  -8.622  -8.797  1.00 20.82           N  
ATOM   2072  N   LEU A 136      27.741  -4.172  -7.342  1.00 23.82           N  
ATOM   2073  H   LEU A 136      28.592  -4.002  -6.825  1.00 23.82           H  
ATOM   2074  CA  LEU A 136      26.758  -3.088  -7.333  1.00 23.82           C  
ATOM   2075  HA  LEU A 136      25.774  -3.457  -7.624  1.00 23.82           H  
ATOM   2076  C   LEU A 136      27.198  -1.985  -8.325  1.00 23.82           C  
ATOM   2077  CB  LEU A 136      26.684  -2.546  -5.886  1.00 23.82           C  
ATOM   2078  HB2 LEU A 136      26.182  -1.579  -5.896  1.00 23.82           H  
ATOM   2079  HB3 LEU A 136      27.703  -2.364  -5.542  1.00 23.82           H  
ATOM   2080  O   LEU A 136      27.976  -1.119  -7.925  1.00 23.82           O  
ATOM   2081  CG  LEU A 136      25.968  -3.473  -4.883  1.00 23.82           C  
ATOM   2082  HG  LEU A 136      26.065  -4.512  -5.197  1.00 23.82           H  
ATOM   2083  CD1 LEU A 136      26.577  -3.333  -3.487  1.00 23.82           C  
ATOM   2084 HD11 LEU A 136      26.523  -2.300  -3.145  1.00 23.82           H  
ATOM   2085 HD12 LEU A 136      26.043  -3.979  -2.789  1.00 23.82           H  
ATOM   2086 HD13 LEU A 136      27.619  -3.652  -3.512  1.00 23.82           H  
ATOM   2087  CD2 LEU A 136      24.484  -3.111  -4.783  1.00 23.82           C  
ATOM   2088 HD21 LEU A 136      23.987  -3.816  -4.116  1.00 23.82           H  
ATOM   2089 HD22 LEU A 136      24.024  -3.190  -5.768  1.00 23.82           H  
ATOM   2090 HD23 LEU A 136      24.363  -2.099  -4.398  1.00 23.82           H  
ATOM   2091  N   PRO A 137      26.783  -2.023  -9.609  1.00 20.76           N  
ATOM   2092  CA  PRO A 137      27.090  -0.982 -10.589  1.00 20.76           C  
ATOM   2093  HA  PRO A 137      28.087  -0.584 -10.400  1.00 20.76           H  
ATOM   2094  C   PRO A 137      26.113   0.221 -10.503  1.00 20.76           C  
ATOM   2095  CB  PRO A 137      27.137  -1.742 -11.927  1.00 20.76           C  
ATOM   2096  HB2 PRO A 137      26.979  -1.123 -12.811  1.00 20.76           H  
ATOM   2097  HB3 PRO A 137      28.096  -2.254 -12.014  1.00 20.76           H  
ATOM   2098  O   PRO A 137      25.825   0.716  -9.418  1.00 20.76           O  
ATOM   2099  CG  PRO A 137      26.032  -2.776 -11.756  1.00 20.76           C  
ATOM   2100  HG2 PRO A 137      26.156  -3.624 -12.429  1.00 20.76           H  
ATOM   2101  HG3 PRO A 137      25.056  -2.310 -11.892  1.00 20.76           H  
ATOM   2102  CD  PRO A 137      26.221  -3.179 -10.297  1.00 20.76           C  
ATOM   2103  HD2 PRO A 137      25.274  -3.495  -9.858  1.00 20.76           H  
ATOM   2104  HD3 PRO A 137      26.953  -3.986 -10.276  1.00 20.76           H  
ATOM   2105  N   VAL A 138      25.719   0.768 -11.659  1.00 18.91           N  
ATOM   2106  H   VAL A 138      25.827   0.193 -12.482  1.00 18.91           H  
ATOM   2107  CA  VAL A 138      25.486   2.205 -11.924  1.00 18.91           C  
ATOM   2108  HA  VAL A 138      26.223   2.761 -11.346  1.00 18.91           H  
ATOM   2109  C   VAL A 138      24.107   2.742 -11.480  1.00 18.91           C  
ATOM   2110  CB  VAL A 138      25.783   2.465 -13.431  1.00 18.91           C  
ATOM   2111  HB  VAL A 138      25.080   1.888 -14.032  1.00 18.91           H  
ATOM   2112  O   VAL A 138      23.211   1.987 -11.119  1.00 18.91           O  
ATOM   2113  CG1 VAL A 138      25.711   3.932 -13.893  1.00 18.91           C  
ATOM   2114 HG11 VAL A 138      26.099   4.027 -14.907  1.00 18.91           H  
ATOM   2115 HG12 VAL A 138      24.672   4.258 -13.940  1.00 18.91           H  
ATOM   2116 HG13 VAL A 138      26.293   4.572 -13.230  1.00 18.91           H  
ATOM   2117  CG2 VAL A 138      27.210   2.007 -13.792  1.00 18.91           C  
ATOM   2118 HG21 VAL A 138      27.939   2.515 -13.162  1.00 18.91           H  
ATOM   2119 HG22 VAL A 138      27.425   2.231 -14.837  1.00 18.91           H  
ATOM   2120 HG23 VAL A 138      27.320   0.929 -13.673  1.00 18.91           H  
ATOM   2121  N   ARG A 139      23.977   4.081 -11.515  1.00 20.04           N  
ATOM   2122  H   ARG A 139      24.798   4.577 -11.831  1.00 20.04           H  
ATOM   2123  CA  ARG A 139      22.755   4.893 -11.357  1.00 20.04           C  
ATOM   2124  HA  ARG A 139      22.543   5.028 -10.296  1.00 20.04           H  
ATOM   2125  C   ARG A 139      21.525   4.262 -12.006  1.00 20.04           C  
ATOM   2126  CB  ARG A 139      22.924   6.262 -12.043  1.00 20.04           C  
ATOM   2127  HB2 ARG A 139      23.116   6.101 -13.104  1.00 20.04           H  
ATOM   2128  HB3 ARG A 139      21.984   6.807 -11.959  1.00 20.04           H  
ATOM   2129  O   ARG A 139      21.568   3.876 -13.174  1.00 20.04           O  
ATOM   2130  CG  ARG A 139      24.037   7.142 -11.468  1.00 20.04           C  
ATOM   2131  HG2 ARG A 139      24.992   6.619 -11.522  1.00 20.04           H  
ATOM   2132  HG3 ARG A 139      23.811   7.377 -10.428  1.00 20.04           H  
ATOM   2133  CD  ARG A 139      24.126   8.436 -12.286  1.00 20.04           C  
ATOM   2134  HD2 ARG A 139      23.162   8.944 -12.244  1.00 20.04           H  
ATOM   2135  HD3 ARG A 139      24.339   8.176 -13.324  1.00 20.04           H  
ATOM   2136  NE  ARG A 139      25.175   9.331 -11.767  1.00 20.04           N  
ATOM   2137  HE  ARG A 139      25.534   9.121 -10.847  1.00 20.04           H  
ATOM   2138  NH1 ARG A 139      25.210  10.809 -13.526  1.00 20.04           N  
ATOM   2139 HH11 ARG A 139      24.485  10.270 -13.977  1.00 20.04           H  
ATOM   2140 HH12 ARG A 139      25.551  11.661 -13.948  1.00 20.04           H  
ATOM   2141  NH2 ARG A 139      26.555  11.142 -11.777  1.00 20.04           N  
ATOM   2142 HH21 ARG A 139      26.908  11.975 -12.226  1.00 20.04           H  
ATOM   2143 HH22 ARG A 139      26.881  10.902 -10.851  1.00 20.04           H  
ATOM   2144  CZ  ARG A 139      25.641  10.418 -12.358  1.00 20.04           C  
ATOM   2145  N   VAL A 140      20.432   4.278 -11.263  1.00 22.02           N  
ATOM   2146  H   VAL A 140      20.464   4.665 -10.331  1.00 22.02           H  
ATOM   2147  CA  VAL A 140      19.135   3.783 -11.708  1.00 22.02           C  
ATOM   2148  HA  VAL A 140      19.297   2.953 -12.397  1.00 22.02           H  
ATOM   2149  C   VAL A 140      18.394   4.893 -12.464  1.00 22.02           C  
ATOM   2150  CB  VAL A 140      18.356   3.232 -10.508  1.00 22.02           C  
ATOM   2151  HB  VAL A 140      18.052   4.107  -9.934  1.00 22.02           H  
ATOM   2152  O   VAL A 140      18.640   6.087 -12.267  1.00 22.02           O  
ATOM   2153  CG1 VAL A 140      17.147   2.398 -10.956  1.00 22.02           C  
ATOM   2154 HG11 VAL A 140      16.421   3.025 -11.474  1.00 22.02           H  
ATOM   2155 HG12 VAL A 140      17.452   1.569 -11.594  1.00 22.02           H  
ATOM   2156 HG13 VAL A 140      16.639   1.996 -10.079  1.00 22.02           H  
ATOM   2157  CG2 VAL A 140      19.227   2.333  -9.607  1.00 22.02           C  
ATOM   2158 HG21 VAL A 140      19.672   1.530 -10.195  1.00 22.02           H  
ATOM   2159 HG22 VAL A 140      20.001   2.918  -9.110  1.00 22.02           H  
ATOM   2160 HG23 VAL A 140      18.598   1.900  -8.829  1.00 22.02           H  
ATOM   2161  N   HIS A 141      17.567   4.482 -13.421  1.00 19.30           N  
ATOM   2162  H   HIS A 141      17.317   3.504 -13.427  1.00 19.30           H  
ATOM   2163  CA  HIS A 141      16.795   5.353 -14.298  1.00 19.30           C  
ATOM   2164  HA  HIS A 141      16.814   6.366 -13.897  1.00 19.30           H  
ATOM   2165  C   HIS A 141      15.334   4.908 -14.303  1.00 19.30           C  
ATOM   2166  CB  HIS A 141      17.385   5.374 -15.719  1.00 19.30           C  
ATOM   2167  HB2 HIS A 141      17.842   4.409 -15.939  1.00 19.30           H  
ATOM   2168  HB3 HIS A 141      16.578   5.514 -16.438  1.00 19.30           H  
ATOM   2169  O   HIS A 141      14.996   3.760 -14.050  1.00 19.30           O  
ATOM   2170  CG  HIS A 141      18.388   6.476 -15.958  1.00 19.30           C  
ATOM   2171  CD2 HIS A 141      19.753   6.363 -15.943  1.00 19.30           C  
ATOM   2172  HD2 HIS A 141      20.307   5.465 -15.713  1.00 19.30           H  
ATOM   2173  ND1 HIS A 141      18.095   7.777 -16.301  1.00 19.30           N  
ATOM   2174  HD1 HIS A 141      17.170   8.174 -16.385  1.00 19.30           H  
ATOM   2175  CE1 HIS A 141      19.254   8.427 -16.496  1.00 19.30           C  
ATOM   2176  HE1 HIS A 141      19.341   9.466 -16.778  1.00 19.30           H  
ATOM   2177  NE2 HIS A 141      20.297   7.607 -16.296  1.00 19.30           N  
ATOM   2178  N   PHE A 142      14.469   5.853 -14.625  1.00 19.78           N  
ATOM   2179  H   PHE A 142      14.853   6.717 -14.979  1.00 19.78           H  
ATOM   2180  CA  PHE A 142      13.217   6.023 -13.907  1.00 19.78           C  
ATOM   2181  HA  PHE A 142      13.005   5.177 -13.254  1.00 19.78           H  
ATOM   2182  C   PHE A 142      12.127   6.174 -14.971  1.00 19.78           C  
ATOM   2183  CB  PHE A 142      13.532   7.259 -13.078  1.00 19.78           C  
ATOM   2184  HB2 PHE A 142      13.553   8.124 -13.741  1.00 19.78           H  
ATOM   2185  HB3 PHE A 142      14.551   7.172 -12.703  1.00 19.78           H  
ATOM   2186  O   PHE A 142      11.970   7.234 -15.588  1.00 19.78           O  
ATOM   2187  CG  PHE A 142      12.736   7.591 -11.859  1.00 19.78           C  
ATOM   2188  CD1 PHE A 142      12.001   8.771 -11.946  1.00 19.78           C  
ATOM   2189  HD1 PHE A 142      11.672   9.148 -12.903  1.00 19.78           H  
ATOM   2190  CD2 PHE A 142      13.174   7.108 -10.610  1.00 19.78           C  
ATOM   2191  HD2 PHE A 142      13.765   6.206 -10.542  1.00 19.78           H  
ATOM   2192  CE1 PHE A 142      11.920   9.578 -10.820  1.00 19.78           C  
ATOM   2193  HE1 PHE A 142      11.490  10.561 -10.949  1.00 19.78           H  
ATOM   2194  CE2 PHE A 142      12.998   7.893  -9.461  1.00 19.78           C  
ATOM   2195  HE2 PHE A 142      13.372   7.541  -8.511  1.00 19.78           H  
ATOM   2196  CZ  PHE A 142      12.409   9.161  -9.573  1.00 19.78           C  
ATOM   2197  HZ  PHE A 142      12.313   9.794  -8.703  1.00 19.78           H  
ATOM   2198  N   ALA A 143      11.575   5.028 -15.369  1.00 19.36           N  
ATOM   2199  H   ALA A 143      11.680   4.220 -14.773  1.00 19.36           H  
ATOM   2200  CA  ALA A 143      10.965   4.828 -16.677  1.00 19.36           C  
ATOM   2201  HA  ALA A 143      11.070   5.743 -17.260  1.00 19.36           H  
ATOM   2202  C   ALA A 143       9.470   4.513 -16.559  1.00 19.36           C  
ATOM   2203  CB  ALA A 143      11.744   3.730 -17.412  1.00 19.36           C  
ATOM   2204  HB1 ALA A 143      12.789   4.022 -17.513  1.00 19.36           H  
ATOM   2205  HB2 ALA A 143      11.315   3.569 -18.401  1.00 19.36           H  
ATOM   2206  HB3 ALA A 143      11.689   2.800 -16.846  1.00 19.36           H  
ATOM   2207  O   ALA A 143       9.087   3.489 -16.006  1.00 19.36           O  
ATOM   2208  N   SER A 144       8.645   5.388 -17.153  1.00 18.55           N  
ATOM   2209  H   SER A 144       9.103   6.221 -17.494  1.00 18.55           H  
ATOM   2210  CA  SER A 144       7.201   5.491 -16.882  1.00 18.55           C  
ATOM   2211  HA  SER A 144       7.128   5.354 -15.803  1.00 18.55           H  
ATOM   2212  C   SER A 144       6.332   4.323 -17.497  1.00 18.55           C  
ATOM   2213  CB  SER A 144       6.833   6.972 -17.030  1.00 18.55           C  
ATOM   2214  HB2 SER A 144       6.827   7.233 -18.088  1.00 18.55           H  
ATOM   2215  HB3 SER A 144       7.607   7.571 -16.550  1.00 18.55           H  
ATOM   2216  O   SER A 144       6.586   3.189 -17.115  1.00 18.55           O  
ATOM   2217  OG  SER A 144       5.612   7.322 -16.433  1.00 18.55           O  
ATOM   2218  HG  SER A 144       5.688   7.249 -15.479  1.00 18.55           H  
ATOM   2219  N   PRO A 145       5.326   4.457 -18.399  1.00 20.30           N  
ATOM   2220  CA  PRO A 145       4.667   3.315 -19.099  1.00 20.30           C  
ATOM   2221  HA  PRO A 145       4.702   2.417 -18.481  1.00 20.30           H  
ATOM   2222  C   PRO A 145       5.354   2.962 -20.455  1.00 20.30           C  
ATOM   2223  CB  PRO A 145       3.190   3.723 -19.207  1.00 20.30           C  
ATOM   2224  HB2 PRO A 145       2.639   3.194 -19.984  1.00 20.30           H  
ATOM   2225  HB3 PRO A 145       2.690   3.603 -18.246  1.00 20.30           H  
ATOM   2226  O   PRO A 145       6.580   2.824 -20.491  1.00 20.30           O  
ATOM   2227  CG  PRO A 145       3.373   5.194 -19.513  1.00 20.30           C  
ATOM   2228  HG2 PRO A 145       2.465   5.784 -19.392  1.00 20.30           H  
ATOM   2229  HG3 PRO A 145       3.752   5.293 -20.530  1.00 20.30           H  
ATOM   2230  CD  PRO A 145       4.441   5.596 -18.511  1.00 20.30           C  
ATOM   2231  HD2 PRO A 145       3.963   5.789 -17.551  1.00 20.30           H  
ATOM   2232  HD3 PRO A 145       4.976   6.478 -18.863  1.00 20.30           H  
ATOM   2233  N   LEU A 146       4.663   2.907 -21.605  1.00 19.06           N  
ATOM   2234  H   LEU A 146       3.692   3.187 -21.585  1.00 19.06           H  
ATOM   2235  CA  LEU A 146       5.146   2.460 -22.934  1.00 19.06           C  
ATOM   2236  HA  LEU A 146       4.235   2.301 -23.512  1.00 19.06           H  
ATOM   2237  C   LEU A 146       5.843   1.082 -22.998  1.00 19.06           C  
ATOM   2238  CB  LEU A 146       5.968   3.532 -23.705  1.00 19.06           C  
ATOM   2239  HB2 LEU A 146       6.776   3.882 -23.062  1.00 19.06           H  
ATOM   2240  HB3 LEU A 146       6.420   3.054 -24.574  1.00 19.06           H  
ATOM   2241  O   LEU A 146       5.207   0.050 -23.180  1.00 19.06           O  
ATOM   2242  CG  LEU A 146       5.210   4.744 -24.257  1.00 19.06           C  
ATOM   2243  HG  LEU A 146       4.775   5.270 -23.407  1.00 19.06           H  
ATOM   2244  CD1 LEU A 146       6.202   5.684 -24.953  1.00 19.06           C  
ATOM   2245 HD11 LEU A 146       5.682   6.607 -25.212  1.00 19.06           H  
ATOM   2246 HD12 LEU A 146       6.574   5.221 -25.867  1.00 19.06           H  
ATOM   2247 HD13 LEU A 146       7.043   5.920 -24.301  1.00 19.06           H  
ATOM   2248  CD2 LEU A 146       4.135   4.373 -25.277  1.00 19.06           C  
ATOM   2249 HD21 LEU A 146       4.556   3.796 -26.100  1.00 19.06           H  
ATOM   2250 HD22 LEU A 146       3.674   5.285 -25.656  1.00 19.06           H  
ATOM   2251 HD23 LEU A 146       3.343   3.807 -24.786  1.00 19.06           H  
ATOM   2252  N   HIS A 147       7.178   1.071 -23.076  1.00 19.82           N  
ATOM   2253  H   HIS A 147       7.641   1.922 -22.792  1.00 19.82           H  
ATOM   2254  CA  HIS A 147       7.831   0.259 -24.115  1.00 19.82           C  
ATOM   2255  HA  HIS A 147       7.094   0.049 -24.890  1.00 19.82           H  
ATOM   2256  C   HIS A 147       8.360  -1.107 -23.682  1.00 19.82           C  
ATOM   2257  CB  HIS A 147       8.984   1.069 -24.748  1.00 19.82           C  
ATOM   2258  HB2 HIS A 147       9.866   0.438 -24.852  1.00 19.82           H  
ATOM   2259  HB3 HIS A 147       9.266   1.893 -24.093  1.00 19.82           H  
ATOM   2260  O   HIS A 147       8.656  -1.932 -24.553  1.00 19.82           O  
ATOM   2261  CG  HIS A 147       8.674   1.612 -26.118  1.00 19.82           C  
ATOM   2262  CD2 HIS A 147       8.934   2.878 -26.566  1.00 19.82           C  
ATOM   2263  HD2 HIS A 147       9.380   3.679 -25.996  1.00 19.82           H  
ATOM   2264  ND1 HIS A 147       8.125   0.913 -27.170  1.00 19.82           N  
ATOM   2265  HD1 HIS A 147       7.801  -0.043 -27.143  1.00 19.82           H  
ATOM   2266  CE1 HIS A 147       8.038   1.746 -28.220  1.00 19.82           C  
ATOM   2267  HE1 HIS A 147       7.624   1.495 -29.186  1.00 19.82           H  
ATOM   2268  NE2 HIS A 147       8.531   2.951 -27.901  1.00 19.82           N  
ATOM   2269  N   VAL A 148       8.613  -1.321 -22.389  1.00 19.84           N  
ATOM   2270  H   VAL A 148       8.275  -0.661 -21.704  1.00 19.84           H  
ATOM   2271  CA  VAL A 148       9.561  -2.369 -21.987  1.00 19.84           C  
ATOM   2272  HA  VAL A 148      10.432  -2.255 -22.632  1.00 19.84           H  
ATOM   2273  C   VAL A 148       8.978  -3.753 -22.259  1.00 19.84           C  
ATOM   2274  CB  VAL A 148      10.089  -2.211 -20.552  1.00 19.84           C  
ATOM   2275  HB  VAL A 148       9.281  -2.369 -19.838  1.00 19.84           H  
ATOM   2276  O   VAL A 148       7.940  -4.144 -21.731  1.00 19.84           O  
ATOM   2277  CG1 VAL A 148      11.211  -3.229 -20.292  1.00 19.84           C  
ATOM   2278 HG11 VAL A 148      12.022  -3.098 -21.009  1.00 19.84           H  
ATOM   2279 HG12 VAL A 148      11.604  -3.080 -19.286  1.00 19.84           H  
ATOM   2280 HG13 VAL A 148      10.823  -4.245 -20.348  1.00 19.84           H  
ATOM   2281  CG2 VAL A 148      10.684  -0.811 -20.343  1.00 19.84           C  
ATOM   2282 HG21 VAL A 148      11.102  -0.737 -19.339  1.00 19.84           H  
ATOM   2283 HG22 VAL A 148       9.906  -0.052 -20.429  1.00 19.84           H  
ATOM   2284 HG23 VAL A 148      11.470  -0.614 -21.071  1.00 19.84           H  
ATOM   2285  N   ALA A 149       9.672  -4.495 -23.122  1.00 20.24           N  
ATOM   2286  H   ALA A 149      10.485  -4.068 -23.543  1.00 20.24           H  
ATOM   2287  CA  ALA A 149       9.229  -5.774 -23.648  1.00 20.24           C  
ATOM   2288  HA  ALA A 149       8.196  -5.665 -23.977  1.00 20.24           H  
ATOM   2289  C   ALA A 149       9.262  -6.866 -22.572  1.00 20.24           C  
ATOM   2290  CB  ALA A 149      10.091  -6.112 -24.873  1.00 20.24           C  
ATOM   2291  HB1 ALA A 149      11.140  -6.179 -24.583  1.00 20.24           H  
ATOM   2292  HB2 ALA A 149       9.975  -5.334 -25.627  1.00 20.24           H  
ATOM   2293  HB3 ALA A 149       9.770  -7.066 -25.291  1.00 20.24           H  
ATOM   2294  O   ALA A 149      10.201  -7.665 -22.516  1.00 20.24           O  
ATOM   2295  N   TRP A 150       8.217  -6.925 -21.749  1.00 19.47           N  
ATOM   2296  H   TRP A 150       7.568  -6.150 -21.746  1.00 19.47           H  
ATOM   2297  CA  TRP A 150       8.024  -7.996 -20.786  1.00 19.47           C  
ATOM   2298  HA  TRP A 150       8.920  -8.049 -20.168  1.00 19.47           H  
ATOM   2299  C   TRP A 150       7.893  -9.330 -21.550  1.00 19.47           C  
ATOM   2300  CB  TRP A 150       6.863  -7.645 -19.845  1.00 19.47           C  
ATOM   2301  HB2 TRP A 150       6.956  -6.608 -19.522  1.00 19.47           H  
ATOM   2302  HB3 TRP A 150       5.912  -7.757 -20.367  1.00 19.47           H  
ATOM   2303  O   TRP A 150       6.921  -9.584 -22.271  1.00 19.47           O  
ATOM   2304  CG  TRP A 150       6.885  -8.517 -18.639  1.00 19.47           C  
ATOM   2305  CD1 TRP A 150       7.528  -8.283 -17.474  1.00 19.47           C  
ATOM   2306  HD1 TRP A 150       8.032  -7.362 -17.216  1.00 19.47           H  
ATOM   2307  CD2 TRP A 150       6.381  -9.866 -18.545  1.00 19.47           C  
ATOM   2308  CE2 TRP A 150       6.930 -10.476 -17.383  1.00 19.47           C  
ATOM   2309  CE3 TRP A 150       5.576 -10.644 -19.384  1.00 19.47           C  
ATOM   2310  HE3 TRP A 150       5.074 -10.179 -20.220  1.00 19.47           H  
ATOM   2311  NE1 TRP A 150       7.509  -9.430 -16.702  1.00 19.47           N  
ATOM   2312  HE1 TRP A 150       7.895  -9.484 -15.770  1.00 19.47           H  
ATOM   2313  CH2 TRP A 150       6.155 -12.635 -18.092  1.00 19.47           C  
ATOM   2314  HH2 TRP A 150       6.140 -13.705 -17.949  1.00 19.47           H  
ATOM   2315  CZ2 TRP A 150       6.852 -11.854 -17.161  1.00 19.47           C  
ATOM   2316  HZ2 TRP A 150       7.319 -12.293 -16.292  1.00 19.47           H  
ATOM   2317  CZ3 TRP A 150       5.432 -12.006 -19.130  1.00 19.47           C  
ATOM   2318  HZ3 TRP A 150       4.713 -12.526 -19.746  1.00 19.47           H  
ATOM   2319  N   ARG A 151       8.972 -10.127 -21.536  1.00 16.35           N  
ATOM   2320  H   ARG A 151       9.739  -9.856 -20.937  1.00 16.35           H  
ATOM   2321  CA  ARG A 151       9.159 -11.248 -22.467  1.00 16.35           C  
ATOM   2322  HA  ARG A 151       8.683 -10.960 -23.404  1.00 16.35           H  
ATOM   2323  C   ARG A 151       8.495 -12.528 -21.961  1.00 16.35           C  
ATOM   2324  CB  ARG A 151      10.645 -11.537 -22.762  1.00 16.35           C  
ATOM   2325  HB2 ARG A 151      11.244 -11.337 -21.873  1.00 16.35           H  
ATOM   2326  HB3 ARG A 151      10.747 -12.597 -22.994  1.00 16.35           H  
ATOM   2327  O   ARG A 151       8.844 -13.005 -20.884  1.00 16.35           O  
ATOM   2328  CG  ARG A 151      11.200 -10.750 -23.958  1.00 16.35           C  
ATOM   2329  HG2 ARG A 151      11.283  -9.697 -23.690  1.00 16.35           H  
ATOM   2330  HG3 ARG A 151      10.528 -10.853 -24.809  1.00 16.35           H  
ATOM   2331  CD  ARG A 151      12.583 -11.296 -24.344  1.00 16.35           C  
ATOM   2332  HD2 ARG A 151      13.234 -11.234 -23.472  1.00 16.35           H  
ATOM   2333  HD3 ARG A 151      12.477 -12.343 -24.629  1.00 16.35           H  
ATOM   2334  NE  ARG A 151      13.187 -10.535 -25.456  1.00 16.35           N  
ATOM   2335  HE  ARG A 151      12.753  -9.651 -25.681  1.00 16.35           H  
ATOM   2336  NH1 ARG A 151      15.010 -11.895 -25.800  1.00 16.35           N  
ATOM   2337 HH11 ARG A 151      15.889 -12.078 -26.262  1.00 16.35           H  
ATOM   2338 HH12 ARG A 151      14.695 -12.491 -25.049  1.00 16.35           H  
ATOM   2339  NH2 ARG A 151      14.780 -10.038 -27.011  1.00 16.35           N  
ATOM   2340 HH21 ARG A 151      14.309  -9.169 -27.220  1.00 16.35           H  
ATOM   2341 HH22 ARG A 151      15.672 -10.230 -27.442  1.00 16.35           H  
ATOM   2342  CZ  ARG A 151      14.316 -10.827 -26.083  1.00 16.35           C  
ATOM   2343  N   PRO A 152       7.710 -13.188 -22.829  1.00 15.99           N  
ATOM   2344  CA  PRO A 152       7.499 -14.621 -22.764  1.00 15.99           C  
ATOM   2345  HA  PRO A 152       6.859 -14.834 -21.907  1.00 15.99           H  
ATOM   2346  C   PRO A 152       8.791 -15.430 -22.635  1.00 15.99           C  
ATOM   2347  CB  PRO A 152       6.743 -14.979 -24.051  1.00 15.99           C  
ATOM   2348  HB2 PRO A 152       6.101 -15.850 -23.925  1.00 15.99           H  
ATOM   2349  HB3 PRO A 152       7.442 -15.154 -24.868  1.00 15.99           H  
ATOM   2350  O   PRO A 152       9.636 -15.347 -23.534  1.00 15.99           O  
ATOM   2351  CG  PRO A 152       5.953 -13.704 -24.339  1.00 15.99           C  
ATOM   2352  HG2 PRO A 152       5.675 -13.627 -25.390  1.00 15.99           H  
ATOM   2353  HG3 PRO A 152       5.069 -13.649 -23.703  1.00 15.99           H  
ATOM   2354  CD  PRO A 152       6.947 -12.621 -23.929  1.00 15.99           C  
ATOM   2355  HD2 PRO A 152       6.414 -11.723 -23.618  1.00 15.99           H  
ATOM   2356  HD3 PRO A 152       7.618 -12.400 -24.760  1.00 15.99           H  
ATOM   2357  N   PRO A 153       8.933 -16.268 -21.595  1.00 18.03           N  
ATOM   2358  CA  PRO A 153       9.343 -17.653 -21.820  1.00 18.03           C  
ATOM   2359  HA  PRO A 153      10.355 -17.688 -22.224  1.00 18.03           H  
ATOM   2360  C   PRO A 153       8.400 -18.351 -22.824  1.00 18.03           C  
ATOM   2361  CB  PRO A 153       9.306 -18.307 -20.433  1.00 18.03           C  
ATOM   2362  HB2 PRO A 153       9.100 -19.376 -20.483  1.00 18.03           H  
ATOM   2363  HB3 PRO A 153      10.241 -18.112 -19.907  1.00 18.03           H  
ATOM   2364  O   PRO A 153       7.163 -18.205 -22.702  1.00 18.03           O  
ATOM   2365  CG  PRO A 153       8.170 -17.536 -19.773  1.00 18.03           C  
ATOM   2366  HG2 PRO A 153       7.221 -17.899 -20.168  1.00 18.03           H  
ATOM   2367  HG3 PRO A 153       8.195 -17.590 -18.684  1.00 18.03           H  
ATOM   2368  CD  PRO A 153       8.387 -16.116 -20.253  1.00 18.03           C  
ATOM   2369  HD2 PRO A 153       7.445 -15.568 -20.207  1.00 18.03           H  
ATOM   2370  HD3 PRO A 153       9.125 -15.619 -19.623  1.00 18.03           H  
ATOM   2371  OXT PRO A 153       8.911 -19.125 -23.663  1.00 18.03           O  
TER    2372      PRO A 153                                                       
ATOM   2372  N   MET B   1     -15.840   2.113  38.592  1.00 26.75           N  
ATOM   2373  H   MET B   1     -16.582   2.791  38.692  1.00 26.75           H  
ATOM   2374  H2  MET B   1     -16.154   1.201  38.894  1.00 26.75           H  
ATOM   2375  H3  MET B   1     -15.062   2.377  39.179  1.00 26.75           H  
ATOM   2376  CA  MET B   1     -15.356   2.054  37.195  1.00 26.75           C  
ATOM   2377  HA  MET B   1     -16.126   1.651  36.537  1.00 26.75           H  
ATOM   2378  C   MET B   1     -14.177   1.101  37.212  1.00 26.75           C  
ATOM   2379  CB  MET B   1     -14.946   3.454  36.706  1.00 26.75           C  
ATOM   2380  HB2 MET B   1     -14.235   3.884  37.411  1.00 26.75           H  
ATOM   2381  HB3 MET B   1     -14.460   3.374  35.734  1.00 26.75           H  
ATOM   2382  O   MET B   1     -13.371   1.241  38.119  1.00 26.75           O  
ATOM   2383  CG  MET B   1     -16.161   4.388  36.578  1.00 26.75           C  
ATOM   2384  HG2 MET B   1     -16.714   4.124  35.677  1.00 26.75           H  
ATOM   2385  HG3 MET B   1     -16.822   4.254  37.434  1.00 26.75           H  
ATOM   2386  SD  MET B   1     -15.730   6.144  36.512  1.00 26.75           S  
ATOM   2387  CE  MET B   1     -17.359   6.881  36.198  1.00 26.75           C  
ATOM   2388  HE1 MET B   1     -17.258   7.965  36.144  1.00 26.75           H  
ATOM   2389  HE2 MET B   1     -17.755   6.513  35.251  1.00 26.75           H  
ATOM   2390  HE3 MET B   1     -18.044   6.627  37.007  1.00 26.75           H  
ATOM   2391  N   SER B   2     -14.136   0.080  36.355  1.00 33.22           N  
ATOM   2392  H   SER B   2     -14.770   0.022  35.571  1.00 33.22           H  
ATOM   2393  CA  SER B   2     -13.010  -0.869  36.337  1.00 33.22           C  
ATOM   2394  HA  SER B   2     -12.861  -1.287  37.333  1.00 33.22           H  
ATOM   2395  C   SER B   2     -11.730  -0.158  35.916  1.00 33.22           C  
ATOM   2396  CB  SER B   2     -13.292  -2.014  35.356  1.00 33.22           C  
ATOM   2397  HB2 SER B   2     -12.396  -2.620  35.225  1.00 33.22           H  
ATOM   2398  HB3 SER B   2     -14.086  -2.644  35.758  1.00 33.22           H  
ATOM   2399  O   SER B   2     -11.802   0.689  35.023  1.00 33.22           O  
ATOM   2400  OG  SER B   2     -13.708  -1.486  34.109  1.00 33.22           O  
ATOM   2401  HG  SER B   2     -12.977  -0.975  33.755  1.00 33.22           H  
ATOM   2402  N   ASP B   3     -10.587  -0.528  36.496  1.00 35.78           N  
ATOM   2403  H   ASP B   3     -10.580  -1.195  37.254  1.00 35.78           H  
ATOM   2404  CA  ASP B   3      -9.293  -0.018  36.050  1.00 35.78           C  
ATOM   2405  HA  ASP B   3      -9.281   1.066  36.171  1.00 35.78           H  
ATOM   2406  C   ASP B   3      -9.101  -0.331  34.565  1.00 35.78           C  
ATOM   2407  CB  ASP B   3      -8.141  -0.601  36.887  1.00 35.78           C  
ATOM   2408  HB2 ASP B   3      -7.201  -0.402  36.373  1.00 35.78           H  
ATOM   2409  HB3 ASP B   3      -8.260  -1.681  36.967  1.00 35.78           H  
ATOM   2410  O   ASP B   3      -8.923  -1.479  34.156  1.00 35.78           O  
ATOM   2411  CG  ASP B   3      -8.053   0.028  38.279  1.00 35.78           C  
ATOM   2412  OD1 ASP B   3      -8.183   1.270  38.356  1.00 35.78           O  
ATOM   2413  OD2 ASP B   3      -7.876  -0.740  39.247  1.00 35.78           O  
ATOM   2414  N   SER B   4      -9.154   0.711  33.738  1.00 41.30           N  
ATOM   2415  H   SER B   4      -9.390   1.618  34.116  1.00 41.30           H  
ATOM   2416  CA  SER B   4      -8.616   0.658  32.389  1.00 41.30           C  
ATOM   2417  HA  SER B   4      -8.995  -0.223  31.870  1.00 41.30           H  
ATOM   2418  C   SER B   4      -7.104   0.540  32.541  1.00 41.30           C  
ATOM   2419  CB  SER B   4      -9.024   1.914  31.606  1.00 41.30           C  
ATOM   2420  HB2 SER B   4      -8.543   1.900  30.629  1.00 41.30           H  
ATOM   2421  HB3 SER B   4     -10.105   1.918  31.467  1.00 41.30           H  
ATOM   2422  O   SER B   4      -6.443   1.558  32.771  1.00 41.30           O  
ATOM   2423  OG  SER B   4      -8.641   3.085  32.303  1.00 41.30           O  
ATOM   2424  HG  SER B   4      -7.738   2.931  32.589  1.00 41.30           H  
ATOM   2425  N   GLU B   5      -6.578  -0.690  32.487  1.00 51.15           N  
ATOM   2426  H   GLU B   5      -7.208  -1.479  32.468  1.00 51.15           H  
ATOM   2427  CA  GLU B   5      -5.141  -0.967  32.578  1.00 51.15           C  
ATOM   2428  HA  GLU B   5      -4.816  -0.842  33.611  1.00 51.15           H  
ATOM   2429  C   GLU B   5      -4.390   0.033  31.695  1.00 51.15           C  
ATOM   2430  CB  GLU B   5      -4.815  -2.407  32.137  1.00 51.15           C  
ATOM   2431  HB2 GLU B   5      -5.255  -2.590  31.157  1.00 51.15           H  
ATOM   2432  HB3 GLU B   5      -3.732  -2.501  32.050  1.00 51.15           H  
ATOM   2433  O   GLU B   5      -4.593   0.073  30.477  1.00 51.15           O  
ATOM   2434  CG  GLU B   5      -5.307  -3.470  33.130  1.00 51.15           C  
ATOM   2435  HG2 GLU B   5      -4.902  -3.237  34.115  1.00 51.15           H  
ATOM   2436  HG3 GLU B   5      -6.394  -3.422  33.191  1.00 51.15           H  
ATOM   2437  CD  GLU B   5      -4.885  -4.890  32.710  1.00 51.15           C  
ATOM   2438  OE1 GLU B   5      -4.330  -5.609  33.569  1.00 51.15           O  
ATOM   2439  OE2 GLU B   5      -5.138  -5.259  31.535  1.00 51.15           O  
ATOM   2440  N   LYS B   6      -3.593   0.913  32.322  1.00 73.14           N  
ATOM   2441  H   LYS B   6      -3.509   0.850  33.326  1.00 73.14           H  
ATOM   2442  CA  LYS B   6      -2.920   2.003  31.608  1.00 73.14           C  
ATOM   2443  HA  LYS B   6      -3.676   2.636  31.145  1.00 73.14           H  
ATOM   2444  C   LYS B   6      -2.077   1.391  30.500  1.00 73.14           C  
ATOM   2445  CB  LYS B   6      -2.037   2.848  32.541  1.00 73.14           C  
ATOM   2446  HB2 LYS B   6      -1.228   3.279  31.951  1.00 73.14           H  
ATOM   2447  HB3 LYS B   6      -1.588   2.211  33.304  1.00 73.14           H  
ATOM   2448  O   LYS B   6      -1.131   0.660  30.787  1.00 73.14           O  
ATOM   2449  CG  LYS B   6      -2.802   4.006  33.197  1.00 73.14           C  
ATOM   2450  HG2 LYS B   6      -3.252   4.623  32.419  1.00 73.14           H  
ATOM   2451  HG3 LYS B   6      -3.589   3.609  33.837  1.00 73.14           H  
ATOM   2452  CD  LYS B   6      -1.837   4.864  34.028  1.00 73.14           C  
ATOM   2453  HD2 LYS B   6      -1.010   5.187  33.396  1.00 73.14           H  
ATOM   2454  HD3 LYS B   6      -1.443   4.259  34.845  1.00 73.14           H  
ATOM   2455  CE  LYS B   6      -2.553   6.096  34.592  1.00 73.14           C  
ATOM   2456  HE2 LYS B   6      -2.937   6.686  33.760  1.00 73.14           H  
ATOM   2457  HE3 LYS B   6      -3.406   5.760  35.182  1.00 73.14           H  
ATOM   2458  NZ  LYS B   6      -1.642   6.917  35.430  1.00 73.14           N  
ATOM   2459  HZ1 LYS B   6      -0.851   7.233  34.888  1.00 73.14           H  
ATOM   2460  HZ2 LYS B   6      -2.127   7.726  35.791  1.00 73.14           H  
ATOM   2461  HZ3 LYS B   6      -1.301   6.376  36.211  1.00 73.14           H  
ATOM   2462  N   LEU B   7      -2.423   1.718  29.255  1.00 87.68           N  
ATOM   2463  H   LEU B   7      -3.279   2.239  29.132  1.00 87.68           H  
ATOM   2464  CA  LEU B   7      -1.731   1.246  28.065  1.00 87.68           C  
ATOM   2465  HA  LEU B   7      -1.823   0.160  28.026  1.00 87.68           H  
ATOM   2466  C   LEU B   7      -0.249   1.622  28.170  1.00 87.68           C  
ATOM   2467  CB  LEU B   7      -2.422   1.864  26.836  1.00 87.68           C  
ATOM   2468  HB2 LEU B   7      -2.302   2.946  26.878  1.00 87.68           H  
ATOM   2469  HB3 LEU B   7      -3.488   1.645  26.884  1.00 87.68           H  
ATOM   2470  O   LEU B   7       0.122   2.778  27.973  1.00 87.68           O  
ATOM   2471  CG  LEU B   7      -1.881   1.362  25.486  1.00 87.68           C  
ATOM   2472  HG  LEU B   7      -0.801   1.503  25.437  1.00 87.68           H  
ATOM   2473  CD1 LEU B   7      -2.203  -0.118  25.265  1.00 87.68           C  
ATOM   2474 HD11 LEU B   7      -1.673  -0.731  25.993  1.00 87.68           H  
ATOM   2475 HD12 LEU B   7      -3.274  -0.291  25.372  1.00 87.68           H  
ATOM   2476 HD13 LEU B   7      -1.889  -0.420  24.266  1.00 87.68           H  
ATOM   2477  CD2 LEU B   7      -2.531   2.178  24.371  1.00 87.68           C  
ATOM   2478 HD21 LEU B   7      -2.212   1.797  23.401  1.00 87.68           H  
ATOM   2479 HD22 LEU B   7      -3.618   2.117  24.438  1.00 87.68           H  
ATOM   2480 HD23 LEU B   7      -2.226   3.221  24.456  1.00 87.68           H  
ATOM   2481  N   ASN B   8       0.588   0.654  28.541  1.00 94.45           N  
ATOM   2482  H   ASN B   8       0.196  -0.242  28.793  1.00 94.45           H  
ATOM   2483  CA  ASN B   8       2.000   0.883  28.818  1.00 94.45           C  
ATOM   2484  HA  ASN B   8       2.106   1.860  29.291  1.00 94.45           H  
ATOM   2485  C   ASN B   8       2.770   0.939  27.494  1.00 94.45           C  
ATOM   2486  CB  ASN B   8       2.502  -0.163  29.829  1.00 94.45           C  
ATOM   2487  HB2 ASN B   8       2.473  -1.157  29.382  1.00 94.45           H  
ATOM   2488  HB3 ASN B   8       1.844  -0.154  30.698  1.00 94.45           H  
ATOM   2489  O   ASN B   8       3.396  -0.035  27.073  1.00 94.45           O  
ATOM   2490  CG  ASN B   8       3.920   0.120  30.300  1.00 94.45           C  
ATOM   2491  ND2 ASN B   8       4.333  -0.470  31.395  1.00 94.45           N  
ATOM   2492 HD21 ASN B   8       3.724  -1.095  31.904  1.00 94.45           H  
ATOM   2493 HD22 ASN B   8       5.257  -0.218  31.716  1.00 94.45           H  
ATOM   2494  OD1 ASN B   8       4.684   0.853  29.697  1.00 94.45           O  
ATOM   2495  N   LEU B   9       2.662   2.087  26.821  1.00 96.98           N  
ATOM   2496  H   LEU B   9       2.046   2.787  27.208  1.00 96.98           H  
ATOM   2497  CA  LEU B   9       3.255   2.344  25.510  1.00 96.98           C  
ATOM   2498  HA  LEU B   9       2.810   1.669  24.778  1.00 96.98           H  
ATOM   2499  C   LEU B   9       4.761   2.078  25.501  1.00 96.98           C  
ATOM   2500  CB  LEU B   9       2.973   3.798  25.098  1.00 96.98           C  
ATOM   2501  HB2 LEU B   9       3.546   4.034  24.201  1.00 96.98           H  
ATOM   2502  HB3 LEU B   9       3.327   4.453  25.894  1.00 96.98           H  
ATOM   2503  O   LEU B   9       5.248   1.484  24.549  1.00 96.98           O  
ATOM   2504  CG  LEU B   9       1.489   4.086  24.819  1.00 96.98           C  
ATOM   2505  HG  LEU B   9       0.879   3.689  25.631  1.00 96.98           H  
ATOM   2506  CD1 LEU B   9       1.264   5.593  24.769  1.00 96.98           C  
ATOM   2507 HD11 LEU B   9       1.712   6.018  23.870  1.00 96.98           H  
ATOM   2508 HD12 LEU B   9       0.191   5.786  24.787  1.00 96.98           H  
ATOM   2509 HD13 LEU B   9       1.701   6.069  25.647  1.00 96.98           H  
ATOM   2510  CD2 LEU B   9       1.014   3.466  23.502  1.00 96.98           C  
ATOM   2511 HD21 LEU B   9       1.082   2.379  23.549  1.00 96.98           H  
ATOM   2512 HD22 LEU B   9       1.626   3.830  22.676  1.00 96.98           H  
ATOM   2513 HD23 LEU B   9      -0.025   3.741  23.320  1.00 96.98           H  
ATOM   2514  N   ASP B  10       5.483   2.435  26.564  1.00 96.93           N  
ATOM   2515  H   ASP B  10       5.033   2.920  27.328  1.00 96.93           H  
ATOM   2516  CA  ASP B  10       6.926   2.196  26.656  1.00 96.93           C  
ATOM   2517  HA  ASP B  10       7.406   2.594  25.762  1.00 96.93           H  
ATOM   2518  C   ASP B  10       7.264   0.700  26.703  1.00 96.93           C  
ATOM   2519  CB  ASP B  10       7.492   2.939  27.874  1.00 96.93           C  
ATOM   2520  HB2 ASP B  10       8.541   2.670  27.999  1.00 96.93           H  
ATOM   2521  HB3 ASP B  10       6.951   2.635  28.770  1.00 96.93           H  
ATOM   2522  O   ASP B  10       8.173   0.252  26.008  1.00 96.93           O  
ATOM   2523  CG  ASP B  10       7.399   4.453  27.687  1.00 96.93           C  
ATOM   2524  OD1 ASP B  10       7.769   4.921  26.584  1.00 96.93           O  
ATOM   2525  OD2 ASP B  10       6.930   5.138  28.617  1.00 96.93           O  
ATOM   2526  N   SER B  11       6.488  -0.104  27.438  1.00 97.01           N  
ATOM   2527  H   SER B  11       5.751   0.320  27.982  1.00 97.01           H  
ATOM   2528  CA  SER B  11       6.638  -1.566  27.442  1.00 97.01           C  
ATOM   2529  HA  SER B  11       7.685  -1.806  27.626  1.00 97.01           H  
ATOM   2530  C   SER B  11       6.241  -2.215  26.110  1.00 97.01           C  
ATOM   2531  CB  SER B  11       5.793  -2.157  28.571  1.00 97.01           C  
ATOM   2532  HB2 SER B  11       4.750  -1.882  28.420  1.00 97.01           H  
ATOM   2533  HB3 SER B  11       6.132  -1.755  29.525  1.00 97.01           H  
ATOM   2534  O   SER B  11       6.843  -3.216  25.713  1.00 97.01           O  
ATOM   2535  OG  SER B  11       5.896  -3.570  28.587  1.00 97.01           O  
ATOM   2536  HG  SER B  11       6.774  -3.799  28.901  1.00 97.01           H  
ATOM   2537  N   ILE B  12       5.225  -1.679  25.428  1.00 97.76           N  
ATOM   2538  H   ILE B  12       4.754  -0.882  25.834  1.00 97.76           H  
ATOM   2539  CA  ILE B  12       4.770  -2.165  24.118  1.00 97.76           C  
ATOM   2540  HA  ILE B  12       4.671  -3.250  24.157  1.00 97.76           H  
ATOM   2541  C   ILE B  12       5.822  -1.859  23.047  1.00 97.76           C  
ATOM   2542  CB  ILE B  12       3.384  -1.569  23.782  1.00 97.76           C  
ATOM   2543  HB  ILE B  12       3.418  -0.496  23.968  1.00 97.76           H  
ATOM   2544  O   ILE B  12       6.250  -2.769  22.342  1.00 97.76           O  
ATOM   2545  CG1 ILE B  12       2.309  -2.198  24.698  1.00 97.76           C  
ATOM   2546 HG12 ILE B  12       2.649  -2.167  25.733  1.00 97.76           H  
ATOM   2547 HG13 ILE B  12       2.165  -3.245  24.432  1.00 97.76           H  
ATOM   2548  CG2 ILE B  12       3.008  -1.775  22.304  1.00 97.76           C  
ATOM   2549 HG21 ILE B  12       3.703  -1.242  21.655  1.00 97.76           H  
ATOM   2550 HG22 ILE B  12       2.019  -1.360  22.106  1.00 97.76           H  
ATOM   2551 HG23 ILE B  12       3.017  -2.836  22.054  1.00 97.76           H  
ATOM   2552  CD1 ILE B  12       0.958  -1.475  24.643  1.00 97.76           C  
ATOM   2553 HD11 ILE B  12       1.101  -0.404  24.793  1.00 97.76           H  
ATOM   2554 HD12 ILE B  12       0.322  -1.859  25.441  1.00 97.76           H  
ATOM   2555 HD13 ILE B  12       0.463  -1.652  23.688  1.00 97.76           H  
ATOM   2556  N   ILE B  13       6.279  -0.604  22.963  1.00 97.97           N  
ATOM   2557  H   ILE B  13       5.897   0.087  23.592  1.00 97.97           H  
ATOM   2558  CA  ILE B  13       7.332  -0.168  22.036  1.00 97.97           C  
ATOM   2559  HA  ILE B  13       7.038  -0.438  21.022  1.00 97.97           H  
ATOM   2560  C   ILE B  13       8.627  -0.926  22.338  1.00 97.97           C  
ATOM   2561  CB  ILE B  13       7.508   1.371  22.085  1.00 97.97           C  
ATOM   2562  HB  ILE B  13       7.639   1.670  23.124  1.00 97.97           H  
ATOM   2563  O   ILE B  13       9.220  -1.471  21.416  1.00 97.97           O  
ATOM   2564  CG1 ILE B  13       6.248   2.064  21.513  1.00 97.97           C  
ATOM   2565 HG12 ILE B  13       5.358   1.611  21.951  1.00 97.97           H  
ATOM   2566 HG13 ILE B  13       6.201   1.904  20.436  1.00 97.97           H  
ATOM   2567  CG2 ILE B  13       8.749   1.824  21.292  1.00 97.97           C  
ATOM   2568 HG21 ILE B  13       8.675   1.497  20.255  1.00 97.97           H  
ATOM   2569 HG22 ILE B  13       9.657   1.409  21.730  1.00 97.97           H  
ATOM   2570 HG23 ILE B  13       8.847   2.910  21.314  1.00 97.97           H  
ATOM   2571  CD1 ILE B  13       6.172   3.569  21.799  1.00 97.97           C  
ATOM   2572 HD11 ILE B  13       5.206   3.951  21.469  1.00 97.97           H  
ATOM   2573 HD12 ILE B  13       6.275   3.742  22.870  1.00 97.97           H  
ATOM   2574 HD13 ILE B  13       6.956   4.105  21.262  1.00 97.97           H  
ATOM   2575  N   GLY B  14       9.018  -1.065  23.610  1.00 97.31           N  
ATOM   2576  H   GLY B  14       8.509  -0.576  24.333  1.00 97.31           H  
ATOM   2577  CA  GLY B  14      10.186  -1.853  24.016  1.00 97.31           C  
ATOM   2578  HA2 GLY B  14      11.093  -1.363  23.661  1.00 97.31           H  
ATOM   2579  HA3 GLY B  14      10.221  -1.905  25.104  1.00 97.31           H  
ATOM   2580  C   GLY B  14      10.160  -3.282  23.462  1.00 97.31           C  
ATOM   2581  O   GLY B  14      11.059  -3.661  22.717  1.00 97.31           O  
ATOM   2582  N   ARG B  15       9.087  -4.046  23.718  1.00 97.29           N  
ATOM   2583  H   ARG B  15       8.363  -3.663  24.308  1.00 97.29           H  
ATOM   2584  CA  ARG B  15       8.923  -5.419  23.189  1.00 97.29           C  
ATOM   2585  HA  ARG B  15       9.786  -6.019  23.479  1.00 97.29           H  
ATOM   2586  C   ARG B  15       8.853  -5.494  21.665  1.00 97.29           C  
ATOM   2587  CB  ARG B  15       7.653  -6.048  23.767  1.00 97.29           C  
ATOM   2588  HB2 ARG B  15       6.858  -5.302  23.783  1.00 97.29           H  
ATOM   2589  HB3 ARG B  15       7.331  -6.867  23.124  1.00 97.29           H  
ATOM   2590  O   ARG B  15       9.272  -6.493  21.083  1.00 97.29           O  
ATOM   2591  CG  ARG B  15       7.892  -6.624  25.167  1.00 97.29           C  
ATOM   2592  HG2 ARG B  15       8.581  -7.466  25.092  1.00 97.29           H  
ATOM   2593  HG3 ARG B  15       8.337  -5.871  25.817  1.00 97.29           H  
ATOM   2594  CD  ARG B  15       6.563  -7.105  25.758  1.00 97.29           C  
ATOM   2595  HD2 ARG B  15       6.045  -7.728  25.029  1.00 97.29           H  
ATOM   2596  HD3 ARG B  15       6.775  -7.703  26.645  1.00 97.29           H  
ATOM   2597  NE  ARG B  15       5.736  -5.952  26.146  1.00 97.29           N  
ATOM   2598  HE  ARG B  15       6.236  -5.089  26.309  1.00 97.29           H  
ATOM   2599  NH1 ARG B  15       3.575  -6.772  25.891  1.00 97.29           N  
ATOM   2600 HH11 ARG B  15       3.888  -7.636  25.471  1.00 97.29           H  
ATOM   2601 HH12 ARG B  15       2.595  -6.580  26.046  1.00 97.29           H  
ATOM   2602  NH2 ARG B  15       3.948  -4.787  26.796  1.00 97.29           N  
ATOM   2603 HH21 ARG B  15       2.948  -4.756  26.934  1.00 97.29           H  
ATOM   2604 HH22 ARG B  15       4.560  -4.165  27.304  1.00 97.29           H  
ATOM   2605  CZ  ARG B  15       4.429  -5.859  26.261  1.00 97.29           C  
ATOM   2606  N   LEU B  16       8.301  -4.473  21.013  1.00 97.65           N  
ATOM   2607  H   LEU B  16       7.936  -3.701  21.553  1.00 97.65           H  
ATOM   2608  CA  LEU B  16       8.276  -4.383  19.555  1.00 97.65           C  
ATOM   2609  HA  LEU B  16       7.943  -5.339  19.151  1.00 97.65           H  
ATOM   2610  C   LEU B  16       9.690  -4.158  18.993  1.00 97.65           C  
ATOM   2611  CB  LEU B  16       7.261  -3.304  19.136  1.00 97.65           C  
ATOM   2612  HB2 LEU B  16       7.449  -3.000  18.107  1.00 97.65           H  
ATOM   2613  HB3 LEU B  16       7.413  -2.423  19.761  1.00 97.65           H  
ATOM   2614  O   LEU B  16      10.069  -4.817  18.022  1.00 97.65           O  
ATOM   2615  CG  LEU B  16       5.792  -3.761  19.240  1.00 97.65           C  
ATOM   2616  HG  LEU B  16       5.617  -4.240  20.204  1.00 97.65           H  
ATOM   2617  CD1 LEU B  16       4.874  -2.548  19.123  1.00 97.65           C  
ATOM   2618 HD11 LEU B  16       5.133  -1.818  19.890  1.00 97.65           H  
ATOM   2619 HD12 LEU B  16       3.832  -2.843  19.249  1.00 97.65           H  
ATOM   2620 HD13 LEU B  16       5.004  -2.092  18.142  1.00 97.65           H  
ATOM   2621  CD2 LEU B  16       5.400  -4.739  18.125  1.00 97.65           C  
ATOM   2622 HD21 LEU B  16       5.543  -4.267  17.153  1.00 97.65           H  
ATOM   2623 HD22 LEU B  16       4.353  -5.023  18.235  1.00 97.65           H  
ATOM   2624 HD23 LEU B  16       6.015  -5.637  18.172  1.00 97.65           H  
ATOM   2625  N   LEU B  17      10.492  -3.300  19.624  1.00 96.92           N  
ATOM   2626  H   LEU B  17      10.118  -2.789  20.411  1.00 96.92           H  
ATOM   2627  CA  LEU B  17      11.876  -3.026  19.233  1.00 96.92           C  
ATOM   2628  HA  LEU B  17      11.930  -2.981  18.145  1.00 96.92           H  
ATOM   2629  C   LEU B  17      12.865  -4.130  19.655  1.00 96.92           C  
ATOM   2630  CB  LEU B  17      12.300  -1.655  19.788  1.00 96.92           C  
ATOM   2631  HB2 LEU B  17      12.213  -1.682  20.874  1.00 96.92           H  
ATOM   2632  HB3 LEU B  17      13.352  -1.504  19.544  1.00 96.92           H  
ATOM   2633  O   LEU B  17      13.876  -4.307  18.992  1.00 96.92           O  
ATOM   2634  CG  LEU B  17      11.507  -0.443  19.257  1.00 96.92           C  
ATOM   2635  HG  LEU B  17      10.456  -0.525  19.535  1.00 96.92           H  
ATOM   2636  CD1 LEU B  17      12.071   0.825  19.897  1.00 96.92           C  
ATOM   2637 HD11 LEU B  17      13.098   0.983  19.566  1.00 96.92           H  
ATOM   2638 HD12 LEU B  17      11.464   1.682  19.606  1.00 96.92           H  
ATOM   2639 HD13 LEU B  17      12.050   0.730  20.982  1.00 96.92           H  
ATOM   2640  CD2 LEU B  17      11.567  -0.300  17.738  1.00 96.92           C  
ATOM   2641 HD21 LEU B  17      11.108   0.643  17.439  1.00 96.92           H  
ATOM   2642 HD22 LEU B  17      11.013  -1.114  17.271  1.00 96.92           H  
ATOM   2643 HD23 LEU B  17      12.606  -0.320  17.409  1.00 96.92           H  
ATOM   2644  N   GLU B  18      12.574  -4.945  20.675  1.00 94.02           N  
ATOM   2645  H   GLU B  18      11.793  -4.684  21.259  1.00 94.02           H  
ATOM   2646  CA  GLU B  18      13.432  -6.059  21.141  1.00 94.02           C  
ATOM   2647  HA  GLU B  18      14.364  -5.655  21.536  1.00 94.02           H  
ATOM   2648  C   GLU B  18      13.815  -7.088  20.056  1.00 94.02           C  
ATOM   2649  CB  GLU B  18      12.706  -6.835  22.254  1.00 94.02           C  
ATOM   2650  HB2 GLU B  18      13.022  -7.878  22.221  1.00 94.02           H  
ATOM   2651  HB3 GLU B  18      11.634  -6.820  22.060  1.00 94.02           H  
ATOM   2652  O   GLU B  18      14.752  -7.871  20.234  1.00 94.02           O  
ATOM   2653  CG  GLU B  18      12.976  -6.333  23.677  1.00 94.02           C  
ATOM   2654  HG2 GLU B  18      12.774  -5.264  23.732  1.00 94.02           H  
ATOM   2655  HG3 GLU B  18      14.029  -6.489  23.909  1.00 94.02           H  
ATOM   2656  CD  GLU B  18      12.109  -7.086  24.704  1.00 94.02           C  
ATOM   2657  OE1 GLU B  18      11.789  -6.485  25.753  1.00 94.02           O  
ATOM   2658  OE2 GLU B  18      11.749  -8.260  24.436  1.00 94.02           O  
ATOM   2659  N   VAL B  19      13.083  -7.149  18.938  1.00 92.94           N  
ATOM   2660  H   VAL B  19      12.328  -6.485  18.840  1.00 92.94           H  
ATOM   2661  CA  VAL B  19      13.416  -8.041  17.812  1.00 92.94           C  
ATOM   2662  HA  VAL B  19      14.018  -8.856  18.215  1.00 92.94           H  
ATOM   2663  C   VAL B  19      14.321  -7.391  16.761  1.00 92.94           C  
ATOM   2664  CB  VAL B  19      12.180  -8.721  17.206  1.00 92.94           C  
ATOM   2665  HB  VAL B  19      12.530  -9.518  16.550  1.00 92.94           H  
ATOM   2666  O   VAL B  19      14.723  -8.070  15.813  1.00 92.94           O  
ATOM   2667  CG1 VAL B  19      11.333  -9.389  18.291  1.00 92.94           C  
ATOM   2668 HG11 VAL B  19      10.540  -9.979  17.829  1.00 92.94           H  
ATOM   2669 HG12 VAL B  19      10.889  -8.625  18.929  1.00 92.94           H  
ATOM   2670 HG13 VAL B  19      11.961 -10.028  18.912  1.00 92.94           H  
ATOM   2671  CG2 VAL B  19      11.305  -7.770  16.396  1.00 92.94           C  
ATOM   2672 HG21 VAL B  19      10.460  -8.318  15.978  1.00 92.94           H  
ATOM   2673 HG22 VAL B  19      10.934  -6.975  17.042  1.00 92.94           H  
ATOM   2674 HG23 VAL B  19      11.874  -7.334  15.575  1.00 92.94           H  
ATOM   2675  N   GLN B  20      14.702  -6.126  16.947  1.00 89.13           N  
ATOM   2676  H   GLN B  20      14.349  -5.635  17.756  1.00 89.13           H  
ATOM   2677  CA  GLN B  20      15.789  -5.468  16.226  1.00 89.13           C  
ATOM   2678  HA  GLN B  20      15.526  -5.422  15.170  1.00 89.13           H  
ATOM   2679  C   GLN B  20      17.088  -6.276  16.391  1.00 89.13           C  
ATOM   2680  CB  GLN B  20      15.921  -4.037  16.764  1.00 89.13           C  
ATOM   2681  HB2 GLN B  20      16.290  -4.075  17.788  1.00 89.13           H  
ATOM   2682  HB3 GLN B  20      14.933  -3.576  16.765  1.00 89.13           H  
ATOM   2683  O   GLN B  20      17.339  -6.886  17.431  1.00 89.13           O  
ATOM   2684  CG  GLN B  20      16.835  -3.137  15.930  1.00 89.13           C  
ATOM   2685  HG2 GLN B  20      17.843  -3.551  15.896  1.00 89.13           H  
ATOM   2686  HG3 GLN B  20      16.447  -3.084  14.912  1.00 89.13           H  
ATOM   2687  CD  GLN B  20      16.921  -1.720  16.490  1.00 89.13           C  
ATOM   2688  NE2 GLN B  20      17.527  -0.820  15.762  1.00 89.13           N  
ATOM   2689 HE21 GLN B  20      17.535   0.129  16.107  1.00 89.13           H  
ATOM   2690 HE22 GLN B  20      17.835  -1.080  14.836  1.00 89.13           H  
ATOM   2691  OE1 GLN B  20      16.467  -1.400  17.575  1.00 89.13           O  
ATOM   2692  N   GLY B  21      17.877  -6.396  15.321  1.00 80.16           N  
ATOM   2693  H   GLY B  21      17.659  -5.843  14.504  1.00 80.16           H  
ATOM   2694  CA  GLY B  21      19.060  -7.270  15.282  1.00 80.16           C  
ATOM   2695  HA2 GLY B  21      19.607  -7.077  14.359  1.00 80.16           H  
ATOM   2696  HA3 GLY B  21      19.707  -7.006  16.119  1.00 80.16           H  
ATOM   2697  C   GLY B  21      18.786  -8.786  15.366  1.00 80.16           C  
ATOM   2698  O   GLY B  21      19.667  -9.577  15.028  1.00 80.16           O  
ATOM   2699  N   SER B  22      17.578  -9.230  15.747  1.00 83.21           N  
ATOM   2700  H   SER B  22      16.884  -8.544  16.003  1.00 83.21           H  
ATOM   2701  CA  SER B  22      17.184 -10.641  15.631  1.00 83.21           C  
ATOM   2702  HA  SER B  22      17.974 -11.252  16.067  1.00 83.21           H  
ATOM   2703  C   SER B  22      17.033 -11.040  14.159  1.00 83.21           C  
ATOM   2704  CB  SER B  22      15.879 -10.958  16.376  1.00 83.21           C  
ATOM   2705  HB2 SER B  22      15.054 -10.384  15.954  1.00 83.21           H  
ATOM   2706  HB3 SER B  22      15.641 -12.012  16.233  1.00 83.21           H  
ATOM   2707  O   SER B  22      16.822 -10.207  13.278  1.00 83.21           O  
ATOM   2708  OG  SER B  22      15.979 -10.720  17.767  1.00 83.21           O  
ATOM   2709  HG  SER B  22      16.291  -9.822  17.903  1.00 83.21           H  
ATOM   2710  N   ARG B  23      17.087 -12.347  13.876  1.00 81.79           N  
ATOM   2711  H   ARG B  23      17.251 -12.993  14.635  1.00 81.79           H  
ATOM   2712  CA  ARG B  23      16.809 -12.865  12.530  1.00 81.79           C  
ATOM   2713  HA  ARG B  23      17.545 -12.418  11.861  1.00 81.79           H  
ATOM   2714  C   ARG B  23      15.391 -12.450  12.078  1.00 81.79           C  
ATOM   2715  CB  ARG B  23      16.986 -14.389  12.512  1.00 81.79           C  
ATOM   2716  HB2 ARG B  23      17.991 -14.631  12.856  1.00 81.79           H  
ATOM   2717  HB3 ARG B  23      16.264 -14.845  13.190  1.00 81.79           H  
ATOM   2718  O   ARG B  23      14.450 -12.727  12.825  1.00 81.79           O  
ATOM   2719  CG  ARG B  23      16.789 -14.957  11.100  1.00 81.79           C  
ATOM   2720  HG2 ARG B  23      17.492 -14.479  10.418  1.00 81.79           H  
ATOM   2721  HG3 ARG B  23      15.772 -14.760  10.761  1.00 81.79           H  
ATOM   2722  CD  ARG B  23      17.022 -16.468  11.092  1.00 81.79           C  
ATOM   2723  HD2 ARG B  23      16.319 -16.933  11.782  1.00 81.79           H  
ATOM   2724  HD3 ARG B  23      18.039 -16.665  11.432  1.00 81.79           H  
ATOM   2725  NE  ARG B  23      16.828 -17.021   9.740  1.00 81.79           N  
ATOM   2726  HE  ARG B  23      16.444 -16.389   9.053  1.00 81.79           H  
ATOM   2727  NH1 ARG B  23      17.498 -19.168  10.199  1.00 81.79           N  
ATOM   2728 HH11 ARG B  23      17.637 -18.903  11.163  1.00 81.79           H  
ATOM   2729 HH12 ARG B  23      17.681 -20.116   9.901  1.00 81.79           H  
ATOM   2730  NH2 ARG B  23      16.863 -18.627   8.129  1.00 81.79           N  
ATOM   2731 HH21 ARG B  23      17.023 -19.584   7.851  1.00 81.79           H  
ATOM   2732 HH22 ARG B  23      16.522 -17.951   7.460  1.00 81.79           H  
ATOM   2733  CZ  ARG B  23      17.064 -18.265   9.364  1.00 81.79           C  
ATOM   2734  N   PRO B  24      15.222 -11.889  10.862  1.00 80.78           N  
ATOM   2735  CA  PRO B  24      13.915 -11.504  10.335  1.00 80.78           C  
ATOM   2736  HA  PRO B  24      13.567 -10.655  10.924  1.00 80.78           H  
ATOM   2737  C   PRO B  24      12.864 -12.617  10.395  1.00 80.78           C  
ATOM   2738  CB  PRO B  24      14.162 -11.015   8.907  1.00 80.78           C  
ATOM   2739  HB2 PRO B  24      13.432 -10.265   8.604  1.00 80.78           H  
ATOM   2740  HB3 PRO B  24      14.164 -11.857   8.213  1.00 80.78           H  
ATOM   2741  O   PRO B  24      13.165 -13.780  10.106  1.00 80.78           O  
ATOM   2742  CG  PRO B  24      15.567 -10.429   9.007  1.00 80.78           C  
ATOM   2743  HG2 PRO B  24      15.518  -9.431   9.443  1.00 80.78           H  
ATOM   2744  HG3 PRO B  24      16.066 -10.400   8.038  1.00 80.78           H  
ATOM   2745  CD  PRO B  24      16.264 -11.380   9.979  1.00 80.78           C  
ATOM   2746  HD2 PRO B  24      17.025 -10.831  10.534  1.00 80.78           H  
ATOM   2747  HD3 PRO B  24      16.714 -12.207   9.429  1.00 80.78           H  
ATOM   2748  N   GLY B  25      11.630 -12.244  10.743  1.00 82.31           N  
ATOM   2749  H   GLY B  25      11.458 -11.265  10.923  1.00 82.31           H  
ATOM   2750  CA  GLY B  25      10.503 -13.163  10.927  1.00 82.31           C  
ATOM   2751  HA2 GLY B  25      10.644 -14.045  10.303  1.00 82.31           H  
ATOM   2752  HA3 GLY B  25       9.592 -12.662  10.598  1.00 82.31           H  
ATOM   2753  C   GLY B  25      10.266 -13.641  12.367  1.00 82.31           C  
ATOM   2754  O   GLY B  25       9.430 -14.522  12.564  1.00 82.31           O  
ATOM   2755  N   LYS B  26      10.975 -13.109  13.377  1.00 88.34           N  
ATOM   2756  H   LYS B  26      11.664 -12.401  13.166  1.00 88.34           H  
ATOM   2757  CA  LYS B  26      10.621 -13.336  14.789  1.00 88.34           C  
ATOM   2758  HA  LYS B  26      10.367 -14.387  14.921  1.00 88.34           H  
ATOM   2759  C   LYS B  26       9.385 -12.500  15.128  1.00 88.34           C  
ATOM   2760  CB  LYS B  26      11.812 -13.008  15.712  1.00 88.34           C  
ATOM   2761  HB2 LYS B  26      12.667 -13.617  15.419  1.00 88.34           H  
ATOM   2762  HB3 LYS B  26      12.077 -11.959  15.579  1.00 88.34           H  
ATOM   2763  O   LYS B  26       9.434 -11.274  15.071  1.00 88.34           O  
ATOM   2764  CG  LYS B  26      11.507 -13.247  17.206  1.00 88.34           C  
ATOM   2765  HG2 LYS B  26      11.282 -14.301  17.371  1.00 88.34           H  
ATOM   2766  HG3 LYS B  26      10.638 -12.654  17.490  1.00 88.34           H  
ATOM   2767  CD  LYS B  26      12.689 -12.826  18.097  1.00 88.34           C  
ATOM   2768  HD2 LYS B  26      13.525 -13.510  17.950  1.00 88.34           H  
ATOM   2769  HD3 LYS B  26      13.008 -11.828  17.796  1.00 88.34           H  
ATOM   2770  CE  LYS B  26      12.286 -12.797  19.582  1.00 88.34           C  
ATOM   2771  HE2 LYS B  26      11.308 -12.322  19.657  1.00 88.34           H  
ATOM   2772  HE3 LYS B  26      12.186 -13.820  19.947  1.00 88.34           H  
ATOM   2773  NZ  LYS B  26      13.258 -12.032  20.414  1.00 88.34           N  
ATOM   2774  HZ1 LYS B  26      13.329 -11.075  20.098  1.00 88.34           H  
ATOM   2775  HZ2 LYS B  26      14.188 -12.424  20.376  1.00 88.34           H  
ATOM   2776  HZ3 LYS B  26      12.960 -11.980  21.378  1.00 88.34           H  
ATOM   2777  N   ASN B  27       8.298 -13.171  15.503  1.00 91.15           N  
ATOM   2778  H   ASN B  27       8.313 -14.180  15.457  1.00 91.15           H  
ATOM   2779  CA  ASN B  27       7.075 -12.503  15.938  1.00 91.15           C  
ATOM   2780  HA  ASN B  27       6.858 -11.702  15.231  1.00 91.15           H  
ATOM   2781  C   ASN B  27       7.242 -11.877  17.330  1.00 91.15           C  
ATOM   2782  CB  ASN B  27       5.894 -13.488  15.937  1.00 91.15           C  
ATOM   2783  HB2 ASN B  27       5.029 -12.987  16.371  1.00 91.15           H  
ATOM   2784  HB3 ASN B  27       6.139 -14.341  16.569  1.00 91.15           H  
ATOM   2785  O   ASN B  27       7.893 -12.456  18.203  1.00 91.15           O  
ATOM   2786  CG  ASN B  27       5.482 -13.985  14.564  1.00 91.15           C  
ATOM   2787  ND2 ASN B  27       4.606 -14.961  14.519  1.00 91.15           N  
ATOM   2788 HD21 ASN B  27       4.221 -15.332  15.375  1.00 91.15           H  
ATOM   2789 HD22 ASN B  27       4.417 -15.298  13.585  1.00 91.15           H  
ATOM   2790  OD1 ASN B  27       5.943 -13.574  13.518  1.00 91.15           O  
ATOM   2791  N   VAL B  28       6.566 -10.752  17.552  1.00 93.92           N  
ATOM   2792  H   VAL B  28       6.043 -10.370  16.777  1.00 93.92           H  
ATOM   2793  CA  VAL B  28       6.337 -10.149  18.870  1.00 93.92           C  
ATOM   2794  HA  VAL B  28       7.025 -10.587  19.594  1.00 93.92           H  
ATOM   2795  C   VAL B  28       4.910 -10.474  19.292  1.00 93.92           C  
ATOM   2796  CB  VAL B  28       6.584  -8.630  18.853  1.00 93.92           C  
ATOM   2797  HB  VAL B  28       5.902  -8.159  18.145  1.00 93.92           H  
ATOM   2798  O   VAL B  28       3.963 -10.254  18.535  1.00 93.92           O  
ATOM   2799  CG1 VAL B  28       6.357  -8.006  20.238  1.00 93.92           C  
ATOM   2800 HG11 VAL B  28       6.581  -6.940  20.200  1.00 93.92           H  
ATOM   2801 HG12 VAL B  28       5.317  -8.116  20.544  1.00 93.92           H  
ATOM   2802 HG13 VAL B  28       7.013  -8.471  20.975  1.00 93.92           H  
ATOM   2803  CG2 VAL B  28       8.024  -8.339  18.425  1.00 93.92           C  
ATOM   2804 HG21 VAL B  28       8.704  -8.750  19.172  1.00 93.92           H  
ATOM   2805 HG22 VAL B  28       8.237  -8.769  17.447  1.00 93.92           H  
ATOM   2806 HG23 VAL B  28       8.188  -7.264  18.354  1.00 93.92           H  
ATOM   2807  N   GLN B  29       4.740 -11.017  20.496  1.00 92.68           N  
ATOM   2808  H   GLN B  29       5.543 -11.152  21.093  1.00 92.68           H  
ATOM   2809  CA  GLN B  29       3.419 -11.327  21.034  1.00 92.68           C  
ATOM   2810  HA  GLN B  29       2.697 -11.323  20.217  1.00 92.68           H  
ATOM   2811  C   GLN B  29       2.991 -10.239  22.021  1.00 92.68           C  
ATOM   2812  CB  GLN B  29       3.404 -12.745  21.627  1.00 92.68           C  
ATOM   2813  HB2 GLN B  29       3.994 -12.763  22.544  1.00 92.68           H  
ATOM   2814  HB3 GLN B  29       3.860 -13.439  20.921  1.00 92.68           H  
ATOM   2815  O   GLN B  29       3.419 -10.221  23.173  1.00 92.68           O  
ATOM   2816  CG  GLN B  29       1.974 -13.224  21.936  1.00 92.68           C  
ATOM   2817  HG2 GLN B  29       2.032 -14.180  22.457  1.00 92.68           H  
ATOM   2818  HG3 GLN B  29       1.494 -12.514  22.609  1.00 92.68           H  
ATOM   2819  CD  GLN B  29       1.092 -13.419  20.697  1.00 92.68           C  
ATOM   2820  NE2 GLN B  29      -0.211 -13.430  20.866  1.00 92.68           N  
ATOM   2821 HE21 GLN B  29      -0.610 -13.235  21.774  1.00 92.68           H  
ATOM   2822 HE22 GLN B  29      -0.781 -13.533  20.039  1.00 92.68           H  
ATOM   2823  OE1 GLN B  29       1.544 -13.579  19.571  1.00 92.68           O  
ATOM   2824  N   LEU B  30       2.118  -9.347  21.559  1.00 96.92           N  
ATOM   2825  H   LEU B  30       1.852  -9.400  20.586  1.00 96.92           H  
ATOM   2826  CA  LEU B  30       1.328  -8.481  22.433  1.00 96.92           C  
ATOM   2827  HA  LEU B  30       1.906  -8.226  23.322  1.00 96.92           H  
ATOM   2828  C   LEU B  30       0.078  -9.237  22.910  1.00 96.92           C  
ATOM   2829  CB  LEU B  30       0.977  -7.175  21.697  1.00 96.92           C  
ATOM   2830  HB2 LEU B  30       0.390  -6.549  22.369  1.00 96.92           H  
ATOM   2831  HB3 LEU B  30       0.351  -7.426  20.841  1.00 96.92           H  
ATOM   2832  O   LEU B  30      -0.356 -10.211  22.286  1.00 96.92           O  
ATOM   2833  CG  LEU B  30       2.181  -6.356  21.191  1.00 96.92           C  
ATOM   2834  HG  LEU B  30       2.742  -6.944  20.464  1.00 96.92           H  
ATOM   2835  CD1 LEU B  30       1.670  -5.100  20.490  1.00 96.92           C  
ATOM   2836 HD11 LEU B  30       1.024  -5.379  19.657  1.00 96.92           H  
ATOM   2837 HD12 LEU B  30       2.514  -4.532  20.098  1.00 96.92           H  
ATOM   2838 HD13 LEU B  30       1.111  -4.476  21.188  1.00 96.92           H  
ATOM   2839  CD2 LEU B  30       3.129  -5.938  22.317  1.00 96.92           C  
ATOM   2840 HD21 LEU B  30       2.579  -5.404  23.091  1.00 96.92           H  
ATOM   2841 HD22 LEU B  30       3.911  -5.290  21.921  1.00 96.92           H  
ATOM   2842 HD23 LEU B  30       3.605  -6.817  22.750  1.00 96.92           H  
ATOM   2843  N   THR B  31      -0.531  -8.799  24.003  1.00 96.87           N  
ATOM   2844  H   THR B  31      -0.137  -8.006  24.489  1.00 96.87           H  
ATOM   2845  CA  THR B  31      -1.842  -9.300  24.433  1.00 96.87           C  
ATOM   2846  HA  THR B  31      -1.859 -10.382  24.305  1.00 96.87           H  
ATOM   2847  C   THR B  31      -2.963  -8.709  23.571  1.00 96.87           C  
ATOM   2848  CB  THR B  31      -2.113  -9.012  25.915  1.00 96.87           C  
ATOM   2849  HB  THR B  31      -3.076  -9.449  26.180  1.00 96.87           H  
ATOM   2850  O   THR B  31      -2.828  -7.637  22.980  1.00 96.87           O  
ATOM   2851  CG2 THR B  31      -1.053  -9.580  26.857  1.00 96.87           C  
ATOM   2852 HG21 THR B  31      -0.075  -9.147  26.648  1.00 96.87           H  
ATOM   2853 HG22 THR B  31      -1.326  -9.346  27.887  1.00 96.87           H  
ATOM   2854 HG23 THR B  31      -1.000 -10.663  26.744  1.00 96.87           H  
ATOM   2855  OG1 THR B  31      -2.186  -7.631  26.115  1.00 96.87           O  
ATOM   2856  HG1 THR B  31      -1.283  -7.310  26.062  1.00 96.87           H  
ATOM   2857  N   GLU B  32      -4.117  -9.381  23.517  1.00 96.76           N  
ATOM   2858  H   GLU B  32      -4.200 -10.268  23.993  1.00 96.76           H  
ATOM   2859  CA  GLU B  32      -5.292  -8.844  22.814  1.00 96.76           C  
ATOM   2860  HA  GLU B  32      -5.023  -8.653  21.775  1.00 96.76           H  
ATOM   2861  C   GLU B  32      -5.769  -7.509  23.420  1.00 96.76           C  
ATOM   2862  CB  GLU B  32      -6.420  -9.890  22.850  1.00 96.76           C  
ATOM   2863  HB2 GLU B  32      -6.805  -9.967  23.867  1.00 96.76           H  
ATOM   2864  HB3 GLU B  32      -6.019 -10.859  22.556  1.00 96.76           H  
ATOM   2865  O   GLU B  32      -6.250  -6.637  22.695  1.00 96.76           O  
ATOM   2866  CG  GLU B  32      -7.562  -9.521  21.895  1.00 96.76           C  
ATOM   2867  HG2 GLU B  32      -7.191  -9.568  20.871  1.00 96.76           H  
ATOM   2868  HG3 GLU B  32      -7.893  -8.500  22.088  1.00 96.76           H  
ATOM   2869  CD  GLU B  32      -8.765 -10.452  22.039  1.00 96.76           C  
ATOM   2870  OE1 GLU B  32      -9.860  -9.941  22.382  1.00 96.76           O  
ATOM   2871  OE2 GLU B  32      -8.626 -11.650  21.734  1.00 96.76           O  
ATOM   2872  N   ASN B  33      -5.610  -7.328  24.737  1.00 96.90           N  
ATOM   2873  H   ASN B  33      -5.163  -8.058  25.273  1.00 96.90           H  
ATOM   2874  CA  ASN B  33      -5.971  -6.093  25.433  1.00 96.90           C  
ATOM   2875  HA  ASN B  33      -6.972  -5.792  25.121  1.00 96.90           H  
ATOM   2876  C   ASN B  33      -5.047  -4.930  25.061  1.00 96.90           C  
ATOM   2877  CB  ASN B  33      -5.989  -6.335  26.951  1.00 96.90           C  
ATOM   2878  HB2 ASN B  33      -5.991  -5.373  27.464  1.00 96.90           H  
ATOM   2879  HB3 ASN B  33      -5.086  -6.863  27.258  1.00 96.90           H  
ATOM   2880  O   ASN B  33      -5.548  -3.840  24.797  1.00 96.90           O  
ATOM   2881  CG  ASN B  33      -7.211  -7.096  27.434  1.00 96.90           C  
ATOM   2882  ND2 ASN B  33      -7.233  -7.432  28.702  1.00 96.90           N  
ATOM   2883 HD21 ASN B  33      -6.510  -7.104  29.327  1.00 96.90           H  
ATOM   2884 HD22 ASN B  33      -8.053  -7.899  29.062  1.00 96.90           H  
ATOM   2885  OD1 ASN B  33      -8.152  -7.373  26.696  1.00 96.90           O  
ATOM   2886  N   GLU B  34      -3.735  -5.156  24.959  1.00 97.75           N  
ATOM   2887  H   GLU B  34      -3.367  -6.060  25.217  1.00 97.75           H  
ATOM   2888  CA  GLU B  34      -2.787  -4.134  24.495  1.00 97.75           C  
ATOM   2889  HA  GLU B  34      -2.867  -3.249  25.126  1.00 97.75           H  
ATOM   2890  C   GLU B  34      -3.096  -3.698  23.061  1.00 97.75           C  
ATOM   2891  CB  GLU B  34      -1.354  -4.670  24.581  1.00 97.75           C  
ATOM   2892  HB2 GLU B  34      -1.323  -5.651  24.105  1.00 97.75           H  
ATOM   2893  HB3 GLU B  34      -0.682  -4.008  24.035  1.00 97.75           H  
ATOM   2894  O   GLU B  34      -3.209  -2.503  22.800  1.00 97.75           O  
ATOM   2895  CG  GLU B  34      -0.875  -4.758  26.037  1.00 97.75           C  
ATOM   2896  HG2 GLU B  34      -0.679  -3.750  26.401  1.00 97.75           H  
ATOM   2897  HG3 GLU B  34      -1.658  -5.179  26.667  1.00 97.75           H  
ATOM   2898  CD  GLU B  34       0.380  -5.623  26.166  1.00 97.75           C  
ATOM   2899  OE1 GLU B  34       1.326  -5.213  26.861  1.00 97.75           O  
ATOM   2900  OE2 GLU B  34       0.431  -6.728  25.579  1.00 97.75           O  
ATOM   2901  N   ILE B  35      -3.325  -4.645  22.143  1.00 98.40           N  
ATOM   2902  H   ILE B  35      -3.212  -5.612  22.413  1.00 98.40           H  
ATOM   2903  CA  ILE B  35      -3.657  -4.320  20.746  1.00 98.40           C  
ATOM   2904  HA  ILE B  35      -2.898  -3.635  20.369  1.00 98.40           H  
ATOM   2905  C   ILE B  35      -4.998  -3.580  20.652  1.00 98.40           C  
ATOM   2906  CB  ILE B  35      -3.637  -5.581  19.856  1.00 98.40           C  
ATOM   2907  HB  ILE B  35      -4.345  -6.308  20.255  1.00 98.40           H  
ATOM   2908  O   ILE B  35      -5.116  -2.592  19.925  1.00 98.40           O  
ATOM   2909  CG1 ILE B  35      -2.227  -6.214  19.849  1.00 98.40           C  
ATOM   2910 HG12 ILE B  35      -1.920  -6.426  20.873  1.00 98.40           H  
ATOM   2911 HG13 ILE B  35      -1.514  -5.499  19.438  1.00 98.40           H  
ATOM   2912  CG2 ILE B  35      -4.055  -5.195  18.425  1.00 98.40           C  
ATOM   2913 HG21 ILE B  35      -3.387  -4.421  18.048  1.00 98.40           H  
ATOM   2914 HG22 ILE B  35      -5.076  -4.817  18.390  1.00 98.40           H  
ATOM   2915 HG23 ILE B  35      -4.013  -6.056  17.757  1.00 98.40           H  
ATOM   2916  CD1 ILE B  35      -2.124  -7.528  19.066  1.00 98.40           C  
ATOM   2917 HD11 ILE B  35      -2.841  -8.248  19.460  1.00 98.40           H  
ATOM   2918 HD12 ILE B  35      -2.300  -7.367  18.003  1.00 98.40           H  
ATOM   2919 HD13 ILE B  35      -1.116  -7.929  19.175  1.00 98.40           H  
ATOM   2920  N   ARG B  36      -6.012  -4.008  21.415  1.00 97.99           N  
ATOM   2921  H   ARG B  36      -5.867  -4.833  21.979  1.00 97.99           H  
ATOM   2922  CA  ARG B  36      -7.292  -3.293  21.517  1.00 97.99           C  
ATOM   2923  HA  ARG B  36      -7.710  -3.180  20.517  1.00 97.99           H  
ATOM   2924  C   ARG B  36      -7.104  -1.878  22.064  1.00 97.99           C  
ATOM   2925  CB  ARG B  36      -8.249  -4.124  22.381  1.00 97.99           C  
ATOM   2926  HB2 ARG B  36      -7.770  -4.346  23.334  1.00 97.99           H  
ATOM   2927  HB3 ARG B  36      -8.432  -5.066  21.864  1.00 97.99           H  
ATOM   2928  O   ARG B  36      -7.714  -0.954  21.535  1.00 97.99           O  
ATOM   2929  CG  ARG B  36      -9.585  -3.416  22.664  1.00 97.99           C  
ATOM   2930  HG2 ARG B  36      -9.398  -2.518  23.252  1.00 97.99           H  
ATOM   2931  HG3 ARG B  36     -10.063  -3.129  21.728  1.00 97.99           H  
ATOM   2932  CD  ARG B  36     -10.520  -4.321  23.473  1.00 97.99           C  
ATOM   2933  HD2 ARG B  36     -10.006  -4.640  24.380  1.00 97.99           H  
ATOM   2934  HD3 ARG B  36     -11.395  -3.742  23.765  1.00 97.99           H  
ATOM   2935  NE  ARG B  36     -10.947  -5.475  22.666  1.00 97.99           N  
ATOM   2936  HE  ARG B  36     -11.345  -5.241  21.767  1.00 97.99           H  
ATOM   2937  NH1 ARG B  36     -10.173  -7.262  23.958  1.00 97.99           N  
ATOM   2938 HH11 ARG B  36      -9.802  -6.681  24.696  1.00 97.99           H  
ATOM   2939 HH12 ARG B  36      -9.932  -8.242  23.952  1.00 97.99           H  
ATOM   2940  NH2 ARG B  36     -11.038  -7.592  21.948  1.00 97.99           N  
ATOM   2941 HH21 ARG B  36     -11.128  -7.241  21.005  1.00 97.99           H  
ATOM   2942 HH22 ARG B  36     -10.699  -8.535  22.069  1.00 97.99           H  
ATOM   2943  CZ  ARG B  36     -10.712  -6.756  22.884  1.00 97.99           C  
ATOM   2944  N   GLY B  37      -6.270  -1.708  23.088  1.00 98.17           N  
ATOM   2945  H   GLY B  37      -5.817  -2.523  23.475  1.00 98.17           H  
ATOM   2946  CA  GLY B  37      -5.943  -0.411  23.674  1.00 98.17           C  
ATOM   2947  HA2 GLY B  37      -6.854   0.072  24.028  1.00 98.17           H  
ATOM   2948  HA3 GLY B  37      -5.279  -0.566  24.524  1.00 98.17           H  
ATOM   2949  C   GLY B  37      -5.254   0.521  22.677  1.00 98.17           C  
ATOM   2950  O   GLY B  37      -5.675   1.669  22.557  1.00 98.17           O  
ATOM   2951  N   LEU B  38      -4.283   0.015  21.902  1.00 98.65           N  
ATOM   2952  H   LEU B  38      -3.967  -0.927  22.084  1.00 98.65           H  
ATOM   2953  CA  LEU B  38      -3.675   0.746  20.782  1.00 98.65           C  
ATOM   2954  HA  LEU B  38      -3.196   1.646  21.166  1.00 98.65           H  
ATOM   2955  C   LEU B  38      -4.754   1.204  19.788  1.00 98.65           C  
ATOM   2956  CB  LEU B  38      -2.619  -0.122  20.062  1.00 98.65           C  
ATOM   2957  HB2 LEU B  38      -2.337   0.382  19.137  1.00 98.65           H  
ATOM   2958  HB3 LEU B  38      -3.082  -1.067  19.780  1.00 98.65           H  
ATOM   2959  O   LEU B  38      -4.909   2.397  19.556  1.00 98.65           O  
ATOM   2960  CG  LEU B  38      -1.328  -0.430  20.843  1.00 98.65           C  
ATOM   2961  HG  LEU B  38      -1.570  -0.834  21.826  1.00 98.65           H  
ATOM   2962  CD1 LEU B  38      -0.512  -1.466  20.068  1.00 98.65           C  
ATOM   2963 HD11 LEU B  38       0.386  -1.730  20.627  1.00 98.65           H  
ATOM   2964 HD12 LEU B  38      -1.099  -2.371  19.913  1.00 98.65           H  
ATOM   2965 HD13 LEU B  38      -0.219  -1.059  19.101  1.00 98.65           H  
ATOM   2966  CD2 LEU B  38      -0.447   0.804  21.023  1.00 98.65           C  
ATOM   2967 HD21 LEU B  38      -0.198   1.222  20.048  1.00 98.65           H  
ATOM   2968 HD22 LEU B  38       0.470   0.531  21.544  1.00 98.65           H  
ATOM   2969 HD23 LEU B  38      -0.967   1.560  21.612  1.00 98.65           H  
ATOM   2970  N   CYS B  39      -5.563   0.278  19.263  1.00 98.53           N  
ATOM   2971  H   CYS B  39      -5.407  -0.689  19.510  1.00 98.53           H  
ATOM   2972  CA  CYS B  39      -6.595   0.598  18.270  1.00 98.53           C  
ATOM   2973  HA  CYS B  39      -6.117   1.008  17.380  1.00 98.53           H  
ATOM   2974  C   CYS B  39      -7.600   1.645  18.775  1.00 98.53           C  
ATOM   2975  CB  CYS B  39      -7.346  -0.680  17.888  1.00 98.53           C  
ATOM   2976  HB2 CYS B  39      -7.764  -1.134  18.787  1.00 98.53           H  
ATOM   2977  HB3 CYS B  39      -8.159  -0.426  17.208  1.00 98.53           H  
ATOM   2978  O   CYS B  39      -7.925   2.585  18.051  1.00 98.53           O  
ATOM   2979  SG  CYS B  39      -6.259  -1.870  17.063  1.00 98.53           S  
ATOM   2980  HG  CYS B  39      -5.456  -2.120  18.101  1.00 98.53           H  
ATOM   2981  N   LEU B  40      -8.088   1.503  20.014  1.00 98.02           N  
ATOM   2982  H   LEU B  40      -7.770   0.720  20.567  1.00 98.02           H  
ATOM   2983  CA  LEU B  40      -9.040   2.442  20.612  1.00 98.02           C  
ATOM   2984  HA  LEU B  40      -9.866   2.595  19.917  1.00 98.02           H  
ATOM   2985  C   LEU B  40      -8.413   3.824  20.831  1.00 98.02           C  
ATOM   2986  CB  LEU B  40      -9.589   1.870  21.932  1.00 98.02           C  
ATOM   2987  HB2 LEU B  40      -8.746   1.564  22.552  1.00 98.02           H  
ATOM   2988  HB3 LEU B  40     -10.112   2.666  22.462  1.00 98.02           H  
ATOM   2989  O   LEU B  40      -9.020   4.827  20.457  1.00 98.02           O  
ATOM   2990  CG  LEU B  40     -10.557   0.682  21.773  1.00 98.02           C  
ATOM   2991  HG  LEU B  40     -10.088  -0.110  21.189  1.00 98.02           H  
ATOM   2992  CD1 LEU B  40     -10.907   0.122  23.154  1.00 98.02           C  
ATOM   2993 HD11 LEU B  40      -9.993  -0.178  23.664  1.00 98.02           H  
ATOM   2994 HD12 LEU B  40     -11.407   0.888  23.747  1.00 98.02           H  
ATOM   2995 HD13 LEU B  40     -11.562  -0.743  23.049  1.00 98.02           H  
ATOM   2996  CD2 LEU B  40     -11.864   1.072  21.078  1.00 98.02           C  
ATOM   2997 HD21 LEU B  40     -12.332   1.903  21.605  1.00 98.02           H  
ATOM   2998 HD22 LEU B  40     -11.666   1.363  20.046  1.00 98.02           H  
ATOM   2999 HD23 LEU B  40     -12.546   0.222  21.065  1.00 98.02           H  
ATOM   3000  N   LYS B  41      -7.190   3.893  21.372  1.00 98.47           N  
ATOM   3001  H   LYS B  41      -6.716   3.039  21.630  1.00 98.47           H  
ATOM   3002  CA  LYS B  41      -6.545   5.177  21.663  1.00 98.47           C  
ATOM   3003  HA  LYS B  41      -7.314   5.818  22.091  1.00 98.47           H  
ATOM   3004  C   LYS B  41      -6.082   5.898  20.396  1.00 98.47           C  
ATOM   3005  CB  LYS B  41      -5.417   4.973  22.691  1.00 98.47           C  
ATOM   3006  HB2 LYS B  41      -5.791   4.380  23.526  1.00 98.47           H  
ATOM   3007  HB3 LYS B  41      -4.607   4.415  22.220  1.00 98.47           H  
ATOM   3008  O   LYS B  41      -6.274   7.106  20.292  1.00 98.47           O  
ATOM   3009  CG  LYS B  41      -4.862   6.298  23.242  1.00 98.47           C  
ATOM   3010  HG2 LYS B  41      -3.971   6.088  23.834  1.00 98.47           H  
ATOM   3011  HG3 LYS B  41      -4.568   6.934  22.407  1.00 98.47           H  
ATOM   3012  CD  LYS B  41      -5.869   7.041  24.137  1.00 98.47           C  
ATOM   3013  HD2 LYS B  41      -6.886   6.876  23.780  1.00 98.47           H  
ATOM   3014  HD3 LYS B  41      -5.813   6.648  25.152  1.00 98.47           H  
ATOM   3015  CE  LYS B  41      -5.605   8.549  24.138  1.00 98.47           C  
ATOM   3016  HE2 LYS B  41      -4.696   8.765  24.699  1.00 98.47           H  
ATOM   3017  HE3 LYS B  41      -5.453   8.866  23.106  1.00 98.47           H  
ATOM   3018  NZ  LYS B  41      -6.769   9.277  24.695  1.00 98.47           N  
ATOM   3019  HZ1 LYS B  41      -7.608   8.985  24.214  1.00 98.47           H  
ATOM   3020  HZ2 LYS B  41      -6.692  10.276  24.568  1.00 98.47           H  
ATOM   3021  HZ3 LYS B  41      -6.937   9.049  25.664  1.00 98.47           H  
ATOM   3022  N   SER B  42      -5.562   5.179  19.401  1.00 98.55           N  
ATOM   3023  H   SER B  42      -5.362   4.200  19.547  1.00 98.55           H  
ATOM   3024  CA  SER B  42      -5.278   5.759  18.085  1.00 98.55           C  
ATOM   3025  HA  SER B  42      -4.625   6.623  18.208  1.00 98.55           H  
ATOM   3026  C   SER B  42      -6.553   6.237  17.393  1.00 98.55           C  
ATOM   3027  CB  SER B  42      -4.574   4.753  17.180  1.00 98.55           C  
ATOM   3028  HB2 SER B  42      -5.208   3.877  17.044  1.00 98.55           H  
ATOM   3029  HB3 SER B  42      -4.392   5.216  16.210  1.00 98.55           H  
ATOM   3030  O   SER B  42      -6.554   7.324  16.826  1.00 98.55           O  
ATOM   3031  OG  SER B  42      -3.343   4.348  17.737  1.00 98.55           O  
ATOM   3032  HG  SER B  42      -2.700   5.057  17.675  1.00 98.55           H  
ATOM   3033  N   ARG B  43      -7.665   5.491  17.496  1.00 98.17           N  
ATOM   3034  H   ARG B  43      -7.605   4.604  17.976  1.00 98.17           H  
ATOM   3035  CA  ARG B  43      -8.968   5.903  16.949  1.00 98.17           C  
ATOM   3036  HA  ARG B  43      -8.851   6.077  15.879  1.00 98.17           H  
ATOM   3037  C   ARG B  43      -9.449   7.233  17.537  1.00 98.17           C  
ATOM   3038  CB  ARG B  43      -9.990   4.773  17.158  1.00 98.17           C  
ATOM   3039  HB2 ARG B  43     -10.061   4.526  18.217  1.00 98.17           H  
ATOM   3040  HB3 ARG B  43      -9.656   3.889  16.615  1.00 98.17           H  
ATOM   3041  O   ARG B  43      -9.962   8.057  16.786  1.00 98.17           O  
ATOM   3042  CG  ARG B  43     -11.380   5.158  16.652  1.00 98.17           C  
ATOM   3043  HG2 ARG B  43     -11.300   5.386  15.589  1.00 98.17           H  
ATOM   3044  HG3 ARG B  43     -11.736   6.041  17.184  1.00 98.17           H  
ATOM   3045  CD  ARG B  43     -12.391   4.027  16.851  1.00 98.17           C  
ATOM   3046  HD2 ARG B  43     -12.387   3.708  17.893  1.00 98.17           H  
ATOM   3047  HD3 ARG B  43     -12.091   3.178  16.236  1.00 98.17           H  
ATOM   3048  NE  ARG B  43     -13.743   4.460  16.454  1.00 98.17           N  
ATOM   3049  HE  ARG B  43     -14.022   4.190  15.521  1.00 98.17           H  
ATOM   3050  NH1 ARG B  43     -14.293   5.614  18.371  1.00 98.17           N  
ATOM   3051 HH11 ARG B  43     -13.393   5.378  18.762  1.00 98.17           H  
ATOM   3052 HH12 ARG B  43     -14.919   6.226  18.876  1.00 98.17           H  
ATOM   3053  NH2 ARG B  43     -15.725   5.563  16.663  1.00 98.17           N  
ATOM   3054 HH21 ARG B  43     -16.345   6.163  17.187  1.00 98.17           H  
ATOM   3055 HH22 ARG B  43     -15.966   5.277  15.724  1.00 98.17           H  
ATOM   3056  CZ  ARG B  43     -14.577   5.203  17.164  1.00 98.17           C  
ATOM   3057  N   GLU B  44      -9.295   7.447  18.844  1.00 98.07           N  
ATOM   3058  H   GLU B  44      -8.913   6.705  19.413  1.00 98.07           H  
ATOM   3059  CA  GLU B  44      -9.590   8.742  19.479  1.00 98.07           C  
ATOM   3060  HA  GLU B  44     -10.633   9.009  19.306  1.00 98.07           H  
ATOM   3061  C   GLU B  44      -8.738   9.868  18.878  1.00 98.07           C  
ATOM   3062  CB  GLU B  44      -9.345   8.674  20.994  1.00 98.07           C  
ATOM   3063  HB2 GLU B  44      -9.373   9.686  21.397  1.00 98.07           H  
ATOM   3064  HB3 GLU B  44      -8.349   8.268  21.173  1.00 98.07           H  
ATOM   3065  O   GLU B  44      -9.286  10.884  18.458  1.00 98.07           O  
ATOM   3066  CG  GLU B  44     -10.379   7.831  21.755  1.00 98.07           C  
ATOM   3067  HG2 GLU B  44     -10.495   6.868  21.258  1.00 98.07           H  
ATOM   3068  HG3 GLU B  44     -11.342   8.341  21.718  1.00 98.07           H  
ATOM   3069  CD  GLU B  44      -9.977   7.595  23.223  1.00 98.07           C  
ATOM   3070  OE1 GLU B  44     -10.581   6.704  23.854  1.00 98.07           O  
ATOM   3071  OE2 GLU B  44      -9.048   8.281  23.720  1.00 98.07           O  
ATOM   3072  N   ILE B  45      -7.420   9.661  18.774  1.00 98.20           N  
ATOM   3073  H   ILE B  45      -7.047   8.788  19.119  1.00 98.20           H  
ATOM   3074  CA  ILE B  45      -6.475  10.662  18.253  1.00 98.20           C  
ATOM   3075  HA  ILE B  45      -6.600  11.581  18.825  1.00 98.20           H  
ATOM   3076  C   ILE B  45      -6.780  11.003  16.789  1.00 98.20           C  
ATOM   3077  CB  ILE B  45      -5.020  10.179  18.453  1.00 98.20           C  
ATOM   3078  HB  ILE B  45      -4.925   9.181  18.026  1.00 98.20           H  
ATOM   3079  O   ILE B  45      -6.871  12.179  16.436  1.00 98.20           O  
ATOM   3080  CG1 ILE B  45      -4.707  10.110  19.966  1.00 98.20           C  
ATOM   3081 HG12 ILE B  45      -5.513   9.598  20.492  1.00 98.20           H  
ATOM   3082 HG13 ILE B  45      -4.644  11.120  20.370  1.00 98.20           H  
ATOM   3083  CG2 ILE B  45      -4.005  11.101  17.747  1.00 98.20           C  
ATOM   3084 HG21 ILE B  45      -4.079  12.114  18.143  1.00 98.20           H  
ATOM   3085 HG22 ILE B  45      -4.189  11.133  16.673  1.00 98.20           H  
ATOM   3086 HG23 ILE B  45      -2.989  10.738  17.898  1.00 98.20           H  
ATOM   3087  CD1 ILE B  45      -3.414   9.361  20.291  1.00 98.20           C  
ATOM   3088 HD11 ILE B  45      -2.551   9.925  19.939  1.00 98.20           H  
ATOM   3089 HD12 ILE B  45      -3.429   8.377  19.821  1.00 98.20           H  
ATOM   3090 HD13 ILE B  45      -3.331   9.241  21.371  1.00 98.20           H  
ATOM   3091  N   PHE B  46      -7.005   9.998  15.938  1.00 98.38           N  
ATOM   3092  H   PHE B  46      -6.908   9.047  16.265  1.00 98.38           H  
ATOM   3093  CA  PHE B  46      -7.337  10.234  14.535  1.00 98.38           C  
ATOM   3094  HA  PHE B  46      -6.560  10.859  14.094  1.00 98.38           H  
ATOM   3095  C   PHE B  46      -8.658  10.992  14.367  1.00 98.38           C  
ATOM   3096  CB  PHE B  46      -7.415   8.917  13.757  1.00 98.38           C  
ATOM   3097  HB2 PHE B  46      -7.648   9.189  12.727  1.00 98.38           H  
ATOM   3098  HB3 PHE B  46      -8.241   8.323  14.149  1.00 98.38           H  
ATOM   3099  O   PHE B  46      -8.754  11.822  13.469  1.00 98.38           O  
ATOM   3100  CG  PHE B  46      -6.168   8.063  13.683  1.00 98.38           C  
ATOM   3101  CD1 PHE B  46      -4.925   8.640  13.355  1.00 98.38           C  
ATOM   3102  HD1 PHE B  46      -4.843   9.703  13.182  1.00 98.38           H  
ATOM   3103  CD2 PHE B  46      -6.273   6.667  13.831  1.00 98.38           C  
ATOM   3104  HD2 PHE B  46      -7.232   6.211  14.030  1.00 98.38           H  
ATOM   3105  CE1 PHE B  46      -3.791   7.824  13.208  1.00 98.38           C  
ATOM   3106  HE1 PHE B  46      -2.847   8.260  12.916  1.00 98.38           H  
ATOM   3107  CE2 PHE B  46      -5.136   5.855  13.699  1.00 98.38           C  
ATOM   3108  HE2 PHE B  46      -5.222   4.783  13.795  1.00 98.38           H  
ATOM   3109  CZ  PHE B  46      -3.895   6.435  13.399  1.00 98.38           C  
ATOM   3110  HZ  PHE B  46      -3.033   5.798  13.264  1.00 98.38           H  
ATOM   3111  N   LEU B  47      -9.661  10.741  15.219  1.00 97.72           N  
ATOM   3112  H   LEU B  47      -9.516  10.059  15.949  1.00 97.72           H  
ATOM   3113  CA  LEU B  47     -10.928  11.480  15.196  1.00 97.72           C  
ATOM   3114  HA  LEU B  47     -11.242  11.598  14.159  1.00 97.72           H  
ATOM   3115  C   LEU B  47     -10.804  12.913  15.739  1.00 97.72           C  
ATOM   3116  CB  LEU B  47     -12.008  10.694  15.962  1.00 97.72           C  
ATOM   3117  HB2 LEU B  47     -11.603  10.407  16.933  1.00 97.72           H  
ATOM   3118  HB3 LEU B  47     -12.854  11.356  16.142  1.00 97.72           H  
ATOM   3119  O   LEU B  47     -11.592  13.760  15.328  1.00 97.72           O  
ATOM   3120  CG  LEU B  47     -12.528   9.442  15.233  1.00 97.72           C  
ATOM   3121  HG  LEU B  47     -11.694   8.786  14.982  1.00 97.72           H  
ATOM   3122  CD1 LEU B  47     -13.483   8.675  16.154  1.00 97.72           C  
ATOM   3123 HD11 LEU B  47     -13.861   7.791  15.639  1.00 97.72           H  
ATOM   3124 HD12 LEU B  47     -12.943   8.372  17.051  1.00 97.72           H  
ATOM   3125 HD13 LEU B  47     -14.316   9.320  16.432  1.00 97.72           H  
ATOM   3126  CD2 LEU B  47     -13.285   9.782  13.945  1.00 97.72           C  
ATOM   3127 HD21 LEU B  47     -13.743   8.888  13.523  1.00 97.72           H  
ATOM   3128 HD22 LEU B  47     -14.062  10.518  14.148  1.00 97.72           H  
ATOM   3129 HD23 LEU B  47     -12.593  10.189  13.207  1.00 97.72           H  
ATOM   3130  N   SER B  48      -9.839  13.197  16.623  1.00 97.27           N  
ATOM   3131  H   SER B  48      -9.292  12.442  17.010  1.00 97.27           H  
ATOM   3132  CA  SER B  48      -9.545  14.571  17.064  1.00 97.27           C  
ATOM   3133  HA  SER B  48     -10.490  15.104  17.173  1.00 97.27           H  
ATOM   3134  C   SER B  48      -8.718  15.382  16.063  1.00 97.27           C  
ATOM   3135  CB  SER B  48      -8.864  14.592  18.437  1.00 97.27           C  
ATOM   3136  HB2 SER B  48      -9.562  14.208  19.181  1.00 97.27           H  
ATOM   3137  HB3 SER B  48      -8.632  15.625  18.696  1.00 97.27           H  
ATOM   3138  O   SER B  48      -8.818  16.605  16.054  1.00 97.27           O  
ATOM   3139  OG  SER B  48      -7.674  13.829  18.499  1.00 97.27           O  
ATOM   3140  HG  SER B  48      -7.359  13.619  17.616  1.00 97.27           H  
ATOM   3141  N   GLN B  49      -7.916  14.726  15.220  1.00 96.99           N  
ATOM   3142  H   GLN B  49      -7.887  13.717  15.262  1.00 96.99           H  
ATOM   3143  CA  GLN B  49      -7.133  15.390  14.176  1.00 96.99           C  
ATOM   3144  HA  GLN B  49      -6.871  16.383  14.541  1.00 96.99           H  
ATOM   3145  C   GLN B  49      -7.956  15.568  12.883  1.00 96.99           C  
ATOM   3146  CB  GLN B  49      -5.816  14.626  13.940  1.00 96.99           C  
ATOM   3147  HB2 GLN B  49      -6.022  13.564  13.806  1.00 96.99           H  
ATOM   3148  HB3 GLN B  49      -5.339  15.006  13.037  1.00 96.99           H  
ATOM   3149  O   GLN B  49      -8.858  14.765  12.618  1.00 96.99           O  
ATOM   3150  CG  GLN B  49      -4.855  14.837  15.127  1.00 96.99           C  
ATOM   3151  HG2 GLN B  49      -4.717  15.907  15.279  1.00 96.99           H  
ATOM   3152  HG3 GLN B  49      -5.294  14.426  16.037  1.00 96.99           H  
ATOM   3153  CD  GLN B  49      -3.477  14.207  14.948  1.00 96.99           C  
ATOM   3154  NE2 GLN B  49      -2.482  14.697  15.666  1.00 96.99           N  
ATOM   3155 HE21 GLN B  49      -1.522  14.401  15.570  1.00 96.99           H  
ATOM   3156 HE22 GLN B  49      -2.605  15.498  16.269  1.00 96.99           H  
ATOM   3157  OE1 GLN B  49      -3.284  13.249  14.203  1.00 96.99           O  
ATOM   3158  N   PRO B  50      -7.665  16.582  12.046  1.00 96.75           N  
ATOM   3159  CA  PRO B  50      -8.281  16.747  10.727  1.00 96.75           C  
ATOM   3160  HA  PRO B  50      -9.337  16.983  10.865  1.00 96.75           H  
ATOM   3161  C   PRO B  50      -8.144  15.511   9.819  1.00 96.75           C  
ATOM   3162  CB  PRO B  50      -7.572  17.957  10.115  1.00 96.75           C  
ATOM   3163  HB2 PRO B  50      -6.661  17.621   9.619  1.00 96.75           H  
ATOM   3164  HB3 PRO B  50      -8.211  18.512   9.428  1.00 96.75           H  
ATOM   3165  O   PRO B  50      -7.234  14.700   9.981  1.00 96.75           O  
ATOM   3166  CG  PRO B  50      -7.166  18.791  11.325  1.00 96.75           C  
ATOM   3167  HG2 PRO B  50      -6.331  19.455  11.101  1.00 96.75           H  
ATOM   3168  HG3 PRO B  50      -8.023  19.352  11.697  1.00 96.75           H  
ATOM   3169  CD  PRO B  50      -6.776  17.705  12.325  1.00 96.75           C  
ATOM   3170  HD2 PRO B  50      -5.742  17.404  12.159  1.00 96.75           H  
ATOM   3171  HD3 PRO B  50      -6.903  18.088  13.337  1.00 96.75           H  
ATOM   3172  N   ILE B  51      -9.044  15.356   8.837  1.00 97.62           N  
ATOM   3173  H   ILE B  51      -9.777  16.044   8.739  1.00 97.62           H  
ATOM   3174  CA  ILE B  51      -8.925  14.285   7.824  1.00 97.62           C  
ATOM   3175  HA  ILE B  51      -8.490  13.418   8.321  1.00 97.62           H  
ATOM   3176  C   ILE B  51      -7.959  14.651   6.684  1.00 97.62           C  
ATOM   3177  CB  ILE B  51     -10.310  13.864   7.295  1.00 97.62           C  
ATOM   3178  HB  ILE B  51     -10.966  13.727   8.155  1.00 97.62           H  
ATOM   3179  O   ILE B  51      -7.338  13.770   6.088  1.00 97.62           O  
ATOM   3180  CG1 ILE B  51     -10.166  12.498   6.590  1.00 97.62           C  
ATOM   3181 HG12 ILE B  51      -9.506  12.589   5.728  1.00 97.62           H  
ATOM   3182 HG13 ILE B  51      -9.712  11.794   7.288  1.00 97.62           H  
ATOM   3183  CG2 ILE B  51     -10.965  14.934   6.411  1.00 97.62           C  
ATOM   3184 HG21 ILE B  51     -11.985  14.638   6.167  1.00 97.62           H  
ATOM   3185 HG22 ILE B  51     -10.410  15.052   5.480  1.00 97.62           H  
ATOM   3186 HG23 ILE B  51     -11.012  15.889   6.933  1.00 97.62           H  
ATOM   3187  CD1 ILE B  51     -11.473  11.889   6.094  1.00 97.62           C  
ATOM   3188 HD11 ILE B  51     -11.656  12.262   5.086  1.00 97.62           H  
ATOM   3189 HD12 ILE B  51     -12.296  12.153   6.759  1.00 97.62           H  
ATOM   3190 HD13 ILE B  51     -11.385  10.804   6.043  1.00 97.62           H  
ATOM   3191  N   LEU B  52      -7.838  15.951   6.414  1.00 98.53           N  
ATOM   3192  H   LEU B  52      -8.376  16.589   6.983  1.00 98.53           H  
ATOM   3193  CA  LEU B  52      -6.760  16.564   5.653  1.00 98.53           C  
ATOM   3194  HA  LEU B  52      -6.215  15.808   5.088  1.00 98.53           H  
ATOM   3195  C   LEU B  52      -5.832  17.213   6.678  1.00 98.53           C  
ATOM   3196  CB  LEU B  52      -7.366  17.595   4.684  1.00 98.53           C  
ATOM   3197  HB2 LEU B  52      -8.021  17.080   3.980  1.00 98.53           H  
ATOM   3198  HB3 LEU B  52      -7.972  18.293   5.262  1.00 98.53           H  
ATOM   3199  O   LEU B  52      -6.222  18.207   7.285  1.00 98.53           O  
ATOM   3200  CG  LEU B  52      -6.321  18.411   3.899  1.00 98.53           C  
ATOM   3201  HG  LEU B  52      -5.644  18.920   4.585  1.00 98.53           H  
ATOM   3202  CD1 LEU B  52      -5.510  17.528   2.953  1.00 98.53           C  
ATOM   3203 HD11 LEU B  52      -4.840  18.152   2.362  1.00 98.53           H  
ATOM   3204 HD12 LEU B  52      -6.176  16.989   2.279  1.00 98.53           H  
ATOM   3205 HD13 LEU B  52      -4.900  16.831   3.527  1.00 98.53           H  
ATOM   3206  CD2 LEU B  52      -7.039  19.462   3.055  1.00 98.53           C  
ATOM   3207 HD21 LEU B  52      -7.584  20.139   3.713  1.00 98.53           H  
ATOM   3208 HD22 LEU B  52      -6.299  20.043   2.505  1.00 98.53           H  
ATOM   3209 HD23 LEU B  52      -7.725  18.985   2.356  1.00 98.53           H  
ATOM   3210  N   LEU B  53      -4.670  16.615   6.920  1.00 98.53           N  
ATOM   3211  H   LEU B  53      -4.415  15.811   6.363  1.00 98.53           H  
ATOM   3212  CA  LEU B  53      -3.683  17.158   7.851  1.00 98.53           C  
ATOM   3213  HA  LEU B  53      -4.190  17.481   8.760  1.00 98.53           H  
ATOM   3214  C   LEU B  53      -3.002  18.390   7.242  1.00 98.53           C  
ATOM   3215  CB  LEU B  53      -2.645  16.081   8.215  1.00 98.53           C  
ATOM   3216  HB2 LEU B  53      -1.916  16.522   8.894  1.00 98.53           H  
ATOM   3217  HB3 LEU B  53      -2.118  15.806   7.302  1.00 98.53           H  
ATOM   3218  O   LEU B  53      -2.746  18.428   6.041  1.00 98.53           O  
ATOM   3219  CG  LEU B  53      -3.208  14.800   8.857  1.00 98.53           C  
ATOM   3220  HG  LEU B  53      -3.992  14.382   8.226  1.00 98.53           H  
ATOM   3221  CD1 LEU B  53      -2.091  13.762   8.975  1.00 98.53           C  
ATOM   3222 HD11 LEU B  53      -1.728  13.507   7.979  1.00 98.53           H  
ATOM   3223 HD12 LEU B  53      -2.467  12.858   9.454  1.00 98.53           H  
ATOM   3224 HD13 LEU B  53      -1.266  14.178   9.553  1.00 98.53           H  
ATOM   3225  CD2 LEU B  53      -3.779  15.061  10.253  1.00 98.53           C  
ATOM   3226 HD21 LEU B  53      -3.014  15.500  10.894  1.00 98.53           H  
ATOM   3227 HD22 LEU B  53      -4.132  14.127  10.691  1.00 98.53           H  
ATOM   3228 HD23 LEU B  53      -4.625  15.744  10.181  1.00 98.53           H  
ATOM   3229  N   GLU B  54      -2.663  19.357   8.080  1.00 97.61           N  
ATOM   3230  H   GLU B  54      -2.865  19.253   9.065  1.00 97.61           H  
ATOM   3231  CA  GLU B  54      -1.803  20.495   7.748  1.00 97.61           C  
ATOM   3232  HA  GLU B  54      -1.482  20.452   6.707  1.00 97.61           H  
ATOM   3233  C   GLU B  54      -0.561  20.339   8.633  1.00 97.61           C  
ATOM   3234  CB  GLU B  54      -2.592  21.805   7.953  1.00 97.61           C  
ATOM   3235  HB2 GLU B  54      -3.095  21.769   8.919  1.00 97.61           H  
ATOM   3236  HB3 GLU B  54      -1.904  22.651   7.944  1.00 97.61           H  
ATOM   3237  O   GLU B  54      -0.695  20.176   9.847  1.00 97.61           O  
ATOM   3238  CG  GLU B  54      -3.630  21.990   6.822  1.00 97.61           C  
ATOM   3239  HG2 GLU B  54      -3.111  22.331   5.926  1.00 97.61           H  
ATOM   3240  HG3 GLU B  54      -4.071  21.023   6.581  1.00 97.61           H  
ATOM   3241  CD  GLU B  54      -4.789  22.953   7.136  1.00 97.61           C  
ATOM   3242  OE1 GLU B  54      -5.856  22.789   6.481  1.00 97.61           O  
ATOM   3243  OE2 GLU B  54      -4.661  23.834   8.007  1.00 97.61           O  
ATOM   3244  N   LEU B  55       0.614  20.222   8.011  1.00 98.13           N  
ATOM   3245  H   LEU B  55       0.654  20.401   7.017  1.00 98.13           H  
ATOM   3246  CA  LEU B  55       1.868  19.789   8.634  1.00 98.13           C  
ATOM   3247  HA  LEU B  55       1.758  19.788   9.719  1.00 98.13           H  
ATOM   3248  C   LEU B  55       3.006  20.753   8.286  1.00 98.13           C  
ATOM   3249  CB  LEU B  55       2.240  18.370   8.151  1.00 98.13           C  
ATOM   3250  HB2 LEU B  55       2.407  18.420   7.075  1.00 98.13           H  
ATOM   3251  HB3 LEU B  55       3.184  18.088   8.617  1.00 98.13           H  
ATOM   3252  O   LEU B  55       3.010  21.340   7.207  1.00 98.13           O  
ATOM   3253  CG  LEU B  55       1.211  17.259   8.422  1.00 98.13           C  
ATOM   3254  HG  LEU B  55       0.276  17.487   7.910  1.00 98.13           H  
ATOM   3255  CD1 LEU B  55       1.738  15.927   7.881  1.00 98.13           C  
ATOM   3256 HD11 LEU B  55       0.978  15.157   8.008  1.00 98.13           H  
ATOM   3257 HD12 LEU B  55       2.645  15.643   8.416  1.00 98.13           H  
ATOM   3258 HD13 LEU B  55       1.968  16.039   6.822  1.00 98.13           H  
ATOM   3259  CD2 LEU B  55       0.931  17.062   9.909  1.00 98.13           C  
ATOM   3260 HD21 LEU B  55       0.270  16.209  10.063  1.00 98.13           H  
ATOM   3261 HD22 LEU B  55       1.869  16.901  10.440  1.00 98.13           H  
ATOM   3262 HD23 LEU B  55       0.452  17.951  10.319  1.00 98.13           H  
ATOM   3263  N   GLU B  56       4.002  20.828   9.162  1.00 96.24           N  
ATOM   3264  H   GLU B  56       3.938  20.307  10.025  1.00 96.24           H  
ATOM   3265  CA  GLU B  56       5.213  21.637   8.991  1.00 96.24           C  
ATOM   3266  HA  GLU B  56       5.135  22.258   8.098  1.00 96.24           H  
ATOM   3267  C   GLU B  56       6.442  20.723   8.824  1.00 96.24           C  
ATOM   3268  CB  GLU B  56       5.375  22.585  10.197  1.00 96.24           C  
ATOM   3269  HB2 GLU B  56       5.433  21.980  11.102  1.00 96.24           H  
ATOM   3270  HB3 GLU B  56       6.311  23.134  10.089  1.00 96.24           H  
ATOM   3271  O   GLU B  56       6.521  19.633   9.408  1.00 96.24           O  
ATOM   3272  CG  GLU B  56       4.218  23.600  10.336  1.00 96.24           C  
ATOM   3273  HG2 GLU B  56       3.272  23.058  10.355  1.00 96.24           H  
ATOM   3274  HG3 GLU B  56       4.213  24.243   9.456  1.00 96.24           H  
ATOM   3275  CD  GLU B  56       4.285  24.473  11.607  1.00 96.24           C  
ATOM   3276  OE1 GLU B  56       3.401  25.351  11.753  1.00 96.24           O  
ATOM   3277  OE2 GLU B  56       5.159  24.235  12.474  1.00 96.24           O  
ATOM   3278  N   ALA B  57       7.406  21.151   8.015  1.00 93.54           N  
ATOM   3279  H   ALA B  57       7.237  21.986   7.473  1.00 93.54           H  
ATOM   3280  CA  ALA B  57       8.739  20.570   7.920  1.00 93.54           C  
ATOM   3281  HA  ALA B  57       8.636  19.486   7.965  1.00 93.54           H  
ATOM   3282  C   ALA B  57       9.624  21.026   9.110  1.00 93.54           C  
ATOM   3283  CB  ALA B  57       9.307  20.945   6.543  1.00 93.54           C  
ATOM   3284  HB1 ALA B  57       8.611  20.636   5.763  1.00 93.54           H  
ATOM   3285  HB2 ALA B  57      10.268  20.462   6.362  1.00 93.54           H  
ATOM   3286  HB3 ALA B  57       9.436  22.025   6.482  1.00 93.54           H  
ATOM   3287  O   ALA B  57       9.370  22.070   9.709  1.00 93.54           O  
ATOM   3288  N   PRO B  58      10.681  20.275   9.485  1.00 96.25           N  
ATOM   3289  CA  PRO B  58      11.218  19.096   8.815  1.00 96.25           C  
ATOM   3290  HA  PRO B  58      11.198  19.234   7.734  1.00 96.25           H  
ATOM   3291  C   PRO B  58      10.459  17.809   9.166  1.00 96.25           C  
ATOM   3292  CB  PRO B  58      12.681  19.038   9.259  1.00 96.25           C  
ATOM   3293  HB2 PRO B  58      13.275  19.706   8.636  1.00 96.25           H  
ATOM   3294  HB3 PRO B  58      13.085  18.026   9.226  1.00 96.25           H  
ATOM   3295  O   PRO B  58      10.136  17.551  10.327  1.00 96.25           O  
ATOM   3296  CG  PRO B  58      12.640  19.594  10.681  1.00 96.25           C  
ATOM   3297  HG2 PRO B  58      13.591  20.043  10.968  1.00 96.25           H  
ATOM   3298  HG3 PRO B  58      12.361  18.806  11.381  1.00 96.25           H  
ATOM   3299  CD  PRO B  58      11.527  20.639  10.615  1.00 96.25           C  
ATOM   3300  HD2 PRO B  58      11.955  21.627  10.447  1.00 96.25           H  
ATOM   3301  HD3 PRO B  58      10.953  20.644  11.541  1.00 96.25           H  
ATOM   3302  N   LEU B  59      10.236  16.946   8.171  1.00 95.67           N  
ATOM   3303  H   LEU B  59      10.580  17.185   7.253  1.00 95.67           H  
ATOM   3304  CA  LEU B  59       9.639  15.620   8.368  1.00 95.67           C  
ATOM   3305  HA  LEU B  59       9.995  15.254   9.331  1.00 95.67           H  
ATOM   3306  C   LEU B  59      10.103  14.587   7.335  1.00 95.67           C  
ATOM   3307  CB  LEU B  59       8.095  15.697   8.457  1.00 95.67           C  
ATOM   3308  HB2 LEU B  59       7.809  16.540   9.086  1.00 95.67           H  
ATOM   3309  HB3 LEU B  59       7.764  14.794   8.970  1.00 95.67           H  
ATOM   3310  O   LEU B  59      10.588  14.916   6.251  1.00 95.67           O  
ATOM   3311  CG  LEU B  59       7.322  15.783   7.125  1.00 95.67           C  
ATOM   3312  HG  LEU B  59       7.675  15.007   6.446  1.00 95.67           H  
ATOM   3313  CD1 LEU B  59       5.834  15.535   7.369  1.00 95.67           C  
ATOM   3314 HD11 LEU B  59       5.697  14.570   7.856  1.00 95.67           H  
ATOM   3315 HD12 LEU B  59       5.298  15.541   6.420  1.00 95.67           H  
ATOM   3316 HD13 LEU B  59       5.433  16.321   8.008  1.00 95.67           H  
ATOM   3317  CD2 LEU B  59       7.457  17.136   6.440  1.00 95.67           C  
ATOM   3318 HD21 LEU B  59       6.945  17.100   5.479  1.00 95.67           H  
ATOM   3319 HD22 LEU B  59       8.506  17.376   6.264  1.00 95.67           H  
ATOM   3320 HD23 LEU B  59       7.019  17.919   7.059  1.00 95.67           H  
ATOM   3321  N   LYS B  60       9.924  13.308   7.674  1.00 96.88           N  
ATOM   3322  H   LYS B  60       9.573  13.112   8.601  1.00 96.88           H  
ATOM   3323  CA  LYS B  60      10.261  12.164   6.822  1.00 96.88           C  
ATOM   3324  HA  LYS B  60      10.795  12.528   5.944  1.00 96.88           H  
ATOM   3325  C   LYS B  60       9.000  11.480   6.315  1.00 96.88           C  
ATOM   3326  CB  LYS B  60      11.207  11.209   7.566  1.00 96.88           C  
ATOM   3327  HB2 LYS B  60      11.462  10.381   6.905  1.00 96.88           H  
ATOM   3328  HB3 LYS B  60      10.725  10.822   8.464  1.00 96.88           H  
ATOM   3329  O   LYS B  60       8.157  11.049   7.096  1.00 96.88           O  
ATOM   3330  CG  LYS B  60      12.479  11.974   7.950  1.00 96.88           C  
ATOM   3331  HG2 LYS B  60      12.238  12.691   8.735  1.00 96.88           H  
ATOM   3332  HG3 LYS B  60      12.820  12.530   7.076  1.00 96.88           H  
ATOM   3333  CD  LYS B  60      13.633  11.103   8.442  1.00 96.88           C  
ATOM   3334  HD2 LYS B  60      13.358  10.600   9.369  1.00 96.88           H  
ATOM   3335  HD3 LYS B  60      13.903  10.374   7.678  1.00 96.88           H  
ATOM   3336  CE  LYS B  60      14.780  12.091   8.674  1.00 96.88           C  
ATOM   3337  HE2 LYS B  60      14.457  12.815   9.423  1.00 96.88           H  
ATOM   3338  HE3 LYS B  60      14.967  12.628   7.744  1.00 96.88           H  
ATOM   3339  NZ  LYS B  60      16.016  11.436   9.135  1.00 96.88           N  
ATOM   3340  HZ1 LYS B  60      16.335  10.740   8.476  1.00 96.88           H  
ATOM   3341  HZ2 LYS B  60      15.826  10.993  10.022  1.00 96.88           H  
ATOM   3342  HZ3 LYS B  60      16.738  12.121   9.306  1.00 96.88           H  
ATOM   3343  N   ILE B  61       8.876  11.387   4.998  1.00 97.65           N  
ATOM   3344  H   ILE B  61       9.617  11.772   4.430  1.00 97.65           H  
ATOM   3345  CA  ILE B  61       7.733  10.803   4.307  1.00 97.65           C  
ATOM   3346  HA  ILE B  61       6.925  10.728   5.035  1.00 97.65           H  
ATOM   3347  C   ILE B  61       8.087   9.389   3.843  1.00 97.65           C  
ATOM   3348  CB  ILE B  61       7.199  11.720   3.184  1.00 97.65           C  
ATOM   3349  HB  ILE B  61       7.918  11.740   2.366  1.00 97.65           H  
ATOM   3350  O   ILE B  61       9.066   9.179   3.118  1.00 97.65           O  
ATOM   3351  CG1 ILE B  61       7.012  13.167   3.710  1.00 97.65           C  
ATOM   3352 HG12 ILE B  61       7.990  13.587   3.944  1.00 97.65           H  
ATOM   3353 HG13 ILE B  61       6.432  13.144   4.633  1.00 97.65           H  
ATOM   3354  CG2 ILE B  61       5.875  11.135   2.658  1.00 97.65           C  
ATOM   3355 HG21 ILE B  61       5.509  11.723   1.817  1.00 97.65           H  
ATOM   3356 HG22 ILE B  61       6.018  10.114   2.304  1.00 97.65           H  
ATOM   3357 HG23 ILE B  61       5.124  11.136   3.448  1.00 97.65           H  
ATOM   3358  CD1 ILE B  61       6.329  14.143   2.747  1.00 97.65           C  
ATOM   3359 HD11 ILE B  61       6.843  14.145   1.786  1.00 97.65           H  
ATOM   3360 HD12 ILE B  61       5.285  13.864   2.603  1.00 97.65           H  
ATOM   3361 HD13 ILE B  61       6.363  15.148   3.169  1.00 97.65           H  
ATOM   3362  N   CYS B  62       7.274   8.425   4.263  1.00 98.24           N  
ATOM   3363  H   CYS B  62       6.491   8.700   4.840  1.00 98.24           H  
ATOM   3364  CA  CYS B  62       7.391   7.010   3.922  1.00 98.24           C  
ATOM   3365  HA  CYS B  62       8.284   6.841   3.319  1.00 98.24           H  
ATOM   3366  C   CYS B  62       6.171   6.564   3.110  1.00 98.24           C  
ATOM   3367  CB  CYS B  62       7.516   6.188   5.209  1.00 98.24           C  
ATOM   3368  HB2 CYS B  62       7.448   5.127   4.968  1.00 98.24           H  
ATOM   3369  HB3 CYS B  62       6.689   6.455   5.867  1.00 98.24           H  
ATOM   3370  O   CYS B  62       5.034   6.864   3.473  1.00 98.24           O  
ATOM   3371  SG  CYS B  62       9.089   6.518   6.053  1.00 98.24           S  
ATOM   3372  HG  CYS B  62       8.744   5.977   7.225  1.00 98.24           H  
ATOM   3373  N   GLY B  63       6.410   5.817   2.037  1.00 97.14           N  
ATOM   3374  H   GLY B  63       7.365   5.526   1.882  1.00 97.14           H  
ATOM   3375  CA  GLY B  63       5.384   5.072   1.319  1.00 97.14           C  
ATOM   3376  HA2 GLY B  63       4.477   5.670   1.221  1.00 97.14           H  
ATOM   3377  HA3 GLY B  63       5.747   4.845   0.317  1.00 97.14           H  
ATOM   3378  C   GLY B  63       5.029   3.759   2.018  1.00 97.14           C  
ATOM   3379  O   GLY B  63       5.184   3.603   3.231  1.00 97.14           O  
ATOM   3380  N   ASP B  64       4.571   2.807   1.219  1.00 91.34           N  
ATOM   3381  H   ASP B  64       4.452   3.015   0.238  1.00 91.34           H  
ATOM   3382  CA  ASP B  64       3.991   1.540   1.657  1.00 91.34           C  
ATOM   3383  HA  ASP B  64       3.174   1.768   2.341  1.00 91.34           H  
ATOM   3384  C   ASP B  64       5.012   0.649   2.387  1.00 91.34           C  
ATOM   3385  CB  ASP B  64       3.400   0.769   0.464  1.00 91.34           C  
ATOM   3386  HB2 ASP B  64       2.638   0.084   0.836  1.00 91.34           H  
ATOM   3387  HB3 ASP B  64       4.201   0.149   0.061  1.00 91.34           H  
ATOM   3388  O   ASP B  64       6.197   0.594   2.033  1.00 91.34           O  
ATOM   3389  CG  ASP B  64       2.820   1.632  -0.673  1.00 91.34           C  
ATOM   3390  OD1 ASP B  64       3.570   2.449  -1.255  1.00 91.34           O  
ATOM   3391  OD2 ASP B  64       1.629   1.498  -0.998  1.00 91.34           O  
ATOM   3392  N   ILE B  65       4.528  -0.093   3.388  1.00 93.55           N  
ATOM   3393  H   ILE B  65       3.540   0.003   3.574  1.00 93.55           H  
ATOM   3394  CA  ILE B  65       5.325  -0.976   4.258  1.00 93.55           C  
ATOM   3395  HA  ILE B  65       6.356  -0.994   3.905  1.00 93.55           H  
ATOM   3396  C   ILE B  65       4.826  -2.425   4.220  1.00 93.55           C  
ATOM   3397  CB  ILE B  65       5.314  -0.432   5.706  1.00 93.55           C  
ATOM   3398  HB  ILE B  65       4.276  -0.403   6.039  1.00 93.55           H  
ATOM   3399  O   ILE B  65       5.628  -3.349   4.367  1.00 93.55           O  
ATOM   3400  CG1 ILE B  65       5.859   1.010   5.820  1.00 93.55           C  
ATOM   3401 HG12 ILE B  65       5.740   1.350   6.849  1.00 93.55           H  
ATOM   3402 HG13 ILE B  65       5.256   1.674   5.201  1.00 93.55           H  
ATOM   3403  CG2 ILE B  65       6.076  -1.351   6.683  1.00 93.55           C  
ATOM   3404 HG21 ILE B  65       6.096  -0.886   7.669  1.00 93.55           H  
ATOM   3405 HG22 ILE B  65       7.095  -1.516   6.333  1.00 93.55           H  
ATOM   3406 HG23 ILE B  65       5.574  -2.315   6.769  1.00 93.55           H  
ATOM   3407  CD1 ILE B  65       7.330   1.182   5.426  1.00 93.55           C  
ATOM   3408 HD11 ILE B  65       7.501   0.836   4.407  1.00 93.55           H  
ATOM   3409 HD12 ILE B  65       7.969   0.625   6.111  1.00 93.55           H  
ATOM   3410 HD13 ILE B  65       7.583   2.241   5.482  1.00 93.55           H  
ATOM   3411  N   HIS B  66       3.517  -2.638   4.051  1.00 87.39           N  
ATOM   3412  H   HIS B  66       2.929  -1.829   3.906  1.00 87.39           H  
ATOM   3413  CA  HIS B  66       2.880  -3.942   3.852  1.00 87.39           C  
ATOM   3414  HA  HIS B  66       1.819  -3.838   4.080  1.00 87.39           H  
ATOM   3415  C   HIS B  66       3.416  -5.059   4.765  1.00 87.39           C  
ATOM   3416  CB  HIS B  66       3.010  -4.312   2.381  1.00 87.39           C  
ATOM   3417  HB2 HIS B  66       4.045  -4.179   2.067  1.00 87.39           H  
ATOM   3418  HB3 HIS B  66       2.769  -5.370   2.273  1.00 87.39           H  
ATOM   3419  O   HIS B  66       3.952  -6.070   4.308  1.00 87.39           O  
ATOM   3420  CG  HIS B  66       2.096  -3.581   1.445  1.00 87.39           C  
ATOM   3421  CD2 HIS B  66       2.493  -2.971   0.291  1.00 87.39           C  
ATOM   3422  HD2 HIS B  66       3.513  -2.809  -0.023  1.00 87.39           H  
ATOM   3423  ND1 HIS B  66       0.720  -3.644   1.430  1.00 87.39           N  
ATOM   3424  HD1 HIS B  66       0.123  -3.912   2.199  1.00 87.39           H  
ATOM   3425  CE1 HIS B  66       0.306  -3.099   0.271  1.00 87.39           C  
ATOM   3426  HE1 HIS B  66      -0.723  -2.943  -0.018  1.00 87.39           H  
ATOM   3427  NE2 HIS B  66       1.362  -2.763  -0.487  1.00 87.39           N  
ATOM   3428  N   GLY B  67       3.373  -4.858   6.084  1.00 91.18           N  
ATOM   3429  H   GLY B  67       2.871  -4.048   6.417  1.00 91.18           H  
ATOM   3430  CA  GLY B  67       3.804  -5.868   7.053  1.00 91.18           C  
ATOM   3431  HA2 GLY B  67       3.673  -5.451   8.052  1.00 91.18           H  
ATOM   3432  HA3 GLY B  67       3.159  -6.741   6.953  1.00 91.18           H  
ATOM   3433  C   GLY B  67       5.266  -6.332   6.952  1.00 91.18           C  
ATOM   3434  O   GLY B  67       5.613  -7.358   7.550  1.00 91.18           O  
ATOM   3435  N   GLN B  68       6.139  -5.615   6.231  1.00 88.73           N  
ATOM   3436  H   GLN B  68       5.785  -4.862   5.658  1.00 88.73           H  
ATOM   3437  CA  GLN B  68       7.591  -5.833   6.234  1.00 88.73           C  
ATOM   3438  HA  GLN B  68       7.773  -6.902   6.345  1.00 88.73           H  
ATOM   3439  C   GLN B  68       8.234  -5.179   7.454  1.00 88.73           C  
ATOM   3440  CB  GLN B  68       8.243  -5.405   4.914  1.00 88.73           C  
ATOM   3441  HB2 GLN B  68       9.323  -5.365   5.058  1.00 88.73           H  
ATOM   3442  HB3 GLN B  68       7.897  -4.419   4.602  1.00 88.73           H  
ATOM   3443  O   GLN B  68       9.007  -4.228   7.371  1.00 88.73           O  
ATOM   3444  CG  GLN B  68       7.943  -6.459   3.848  1.00 88.73           C  
ATOM   3445  HG2 GLN B  68       6.866  -6.509   3.688  1.00 88.73           H  
ATOM   3446  HG3 GLN B  68       8.292  -7.431   4.197  1.00 88.73           H  
ATOM   3447  CD  GLN B  68       8.616  -6.183   2.519  1.00 88.73           C  
ATOM   3448  NE2 GLN B  68       9.893  -5.858   2.478  1.00 88.73           N  
ATOM   3449 HE21 GLN B  68      10.328  -5.693   1.582  1.00 88.73           H  
ATOM   3450 HE22 GLN B  68      10.457  -5.728   3.306  1.00 88.73           H  
ATOM   3451  OE1 GLN B  68       7.990  -6.349   1.489  1.00 88.73           O  
ATOM   3452  N   TYR B  69       7.905  -5.729   8.619  1.00 95.60           N  
ATOM   3453  H   TYR B  69       7.195  -6.447   8.607  1.00 95.60           H  
ATOM   3454  CA  TYR B  69       8.261  -5.155   9.910  1.00 95.60           C  
ATOM   3455  HA  TYR B  69       7.747  -4.198  10.006  1.00 95.60           H  
ATOM   3456  C   TYR B  69       9.761  -4.876  10.090  1.00 95.60           C  
ATOM   3457  CB  TYR B  69       7.753  -6.109  10.993  1.00 95.60           C  
ATOM   3458  HB2 TYR B  69       6.681  -6.255  10.859  1.00 95.60           H  
ATOM   3459  HB3 TYR B  69       8.250  -7.074  10.899  1.00 95.60           H  
ATOM   3460  O   TYR B  69      10.152  -3.829  10.593  1.00 95.60           O  
ATOM   3461  CG  TYR B  69       7.973  -5.552  12.372  1.00 95.60           C  
ATOM   3462  CD1 TYR B  69       8.790  -6.213  13.309  1.00 95.60           C  
ATOM   3463  HD1 TYR B  69       9.254  -7.158  13.065  1.00 95.60           H  
ATOM   3464  CD2 TYR B  69       7.385  -4.316  12.684  1.00 95.60           C  
ATOM   3465  HD2 TYR B  69       6.772  -3.812  11.951  1.00 95.60           H  
ATOM   3466  CE1 TYR B  69       9.010  -5.618  14.566  1.00 95.60           C  
ATOM   3467  HE1 TYR B  69       9.636  -6.098  15.304  1.00 95.60           H  
ATOM   3468  CE2 TYR B  69       7.601  -3.726  13.934  1.00 95.60           C  
ATOM   3469  HE2 TYR B  69       7.143  -2.780  14.182  1.00 95.60           H  
ATOM   3470  OH  TYR B  69       8.633  -3.787  16.067  1.00 95.60           O  
ATOM   3471  HH  TYR B  69       9.237  -4.277  16.630  1.00 95.60           H  
ATOM   3472  CZ  TYR B  69       8.422  -4.374  14.871  1.00 95.60           C  
ATOM   3473  N   TYR B  70      10.621  -5.778   9.615  1.00 91.95           N  
ATOM   3474  H   TYR B  70      10.251  -6.603   9.164  1.00 91.95           H  
ATOM   3475  CA  TYR B  70      12.071  -5.592   9.695  1.00 91.95           C  
ATOM   3476  HA  TYR B  70      12.325  -5.300  10.714  1.00 91.95           H  
ATOM   3477  C   TYR B  70      12.596  -4.466   8.797  1.00 91.95           C  
ATOM   3478  CB  TYR B  70      12.766  -6.922   9.396  1.00 91.95           C  
ATOM   3479  HB2 TYR B  70      13.790  -6.722   9.080  1.00 91.95           H  
ATOM   3480  HB3 TYR B  70      12.266  -7.433   8.573  1.00 91.95           H  
ATOM   3481  O   TYR B  70      13.621  -3.875   9.122  1.00 91.95           O  
ATOM   3482  CG  TYR B  70      12.810  -7.813  10.617  1.00 91.95           C  
ATOM   3483  CD1 TYR B  70      13.943  -7.761  11.448  1.00 91.95           C  
ATOM   3484  HD1 TYR B  70      14.774  -7.119  11.194  1.00 91.95           H  
ATOM   3485  CD2 TYR B  70      11.700  -8.605  10.979  1.00 91.95           C  
ATOM   3486  HD2 TYR B  70      10.805  -8.606  10.374  1.00 91.95           H  
ATOM   3487  CE1 TYR B  70      13.982  -8.510  12.633  1.00 91.95           C  
ATOM   3488  HE1 TYR B  70      14.852  -8.461  13.271  1.00 91.95           H  
ATOM   3489  CE2 TYR B  70      11.731  -9.349  12.176  1.00 91.95           C  
ATOM   3490  HE2 TYR B  70      10.872  -9.916  12.501  1.00 91.95           H  
ATOM   3491  OH  TYR B  70      12.940 -10.027  14.133  1.00 91.95           O  
ATOM   3492  HH  TYR B  70      13.665  -9.687  14.661  1.00 91.95           H  
ATOM   3493  CZ  TYR B  70      12.877  -9.302  12.996  1.00 91.95           C  
ATOM   3494  N   ASP B  71      11.905  -4.134   7.708  1.00 92.08           N  
ATOM   3495  H   ASP B  71      11.023  -4.586   7.512  1.00 92.08           H  
ATOM   3496  CA  ASP B  71      12.261  -2.982   6.882  1.00 92.08           C  
ATOM   3497  HA  ASP B  71      13.346  -2.875   6.885  1.00 92.08           H  
ATOM   3498  C   ASP B  71      11.704  -1.674   7.462  1.00 92.08           C  
ATOM   3499  CB  ASP B  71      11.858  -3.226   5.428  1.00 92.08           C  
ATOM   3500  HB2 ASP B  71      12.121  -2.335   4.858  1.00 92.08           H  
ATOM   3501  HB3 ASP B  71      10.781  -3.377   5.360  1.00 92.08           H  
ATOM   3502  O   ASP B  71      12.378  -0.653   7.369  1.00 92.08           O  
ATOM   3503  CG  ASP B  71      12.610  -4.430   4.848  1.00 92.08           C  
ATOM   3504  OD1 ASP B  71      13.868  -4.370   4.800  1.00 92.08           O  
ATOM   3505  OD2 ASP B  71      11.933  -5.420   4.482  1.00 92.08           O  
ATOM   3506  N   LEU B  72      10.572  -1.713   8.182  1.00 96.85           N  
ATOM   3507  H   LEU B  72      10.039  -2.570   8.191  1.00 96.85           H  
ATOM   3508  CA  LEU B  72      10.129  -0.592   9.025  1.00 96.85           C  
ATOM   3509  HA  LEU B  72      10.057   0.293   8.393  1.00 96.85           H  
ATOM   3510  C   LEU B  72      11.145  -0.267  10.129  1.00 96.85           C  
ATOM   3511  CB  LEU B  72       8.737  -0.880   9.618  1.00 96.85           C  
ATOM   3512  HB2 LEU B  72       8.031  -1.030   8.800  1.00 96.85           H  
ATOM   3513  HB3 LEU B  72       8.779  -1.800  10.201  1.00 96.85           H  
ATOM   3514  O   LEU B  72      11.493   0.896  10.317  1.00 96.85           O  
ATOM   3515  CG  LEU B  72       8.223   0.245  10.539  1.00 96.85           C  
ATOM   3516  HG  LEU B  72       8.932   0.405  11.351  1.00 96.85           H  
ATOM   3517  CD1 LEU B  72       8.021   1.556   9.780  1.00 96.85           C  
ATOM   3518 HD11 LEU B  72       7.367   1.402   8.922  1.00 96.85           H  
ATOM   3519 HD12 LEU B  72       7.580   2.302  10.441  1.00 96.85           H  
ATOM   3520 HD13 LEU B  72       8.981   1.947   9.443  1.00 96.85           H  
ATOM   3521  CD2 LEU B  72       6.894  -0.148  11.178  1.00 96.85           C  
ATOM   3522 HD21 LEU B  72       6.988  -1.115  11.673  1.00 96.85           H  
ATOM   3523 HD22 LEU B  72       6.121  -0.191  10.410  1.00 96.85           H  
ATOM   3524 HD23 LEU B  72       6.609   0.600  11.918  1.00 96.85           H  
ATOM   3525  N   LEU B  73      11.661  -1.282  10.831  1.00 95.73           N  
ATOM   3526  H   LEU B  73      11.292  -2.209  10.678  1.00 95.73           H  
ATOM   3527  CA  LEU B  73      12.722  -1.074  11.823  1.00 95.73           C  
ATOM   3528  HA  LEU B  73      12.375  -0.356  12.565  1.00 95.73           H  
ATOM   3529  C   LEU B  73      13.965  -0.442  11.181  1.00 95.73           C  
ATOM   3530  CB  LEU B  73      13.074  -2.398  12.525  1.00 95.73           C  
ATOM   3531  HB2 LEU B  73      13.333  -3.138  11.768  1.00 95.73           H  
ATOM   3532  HB3 LEU B  73      13.960  -2.226  13.135  1.00 95.73           H  
ATOM   3533  O   LEU B  73      14.519   0.501  11.737  1.00 95.73           O  
ATOM   3534  CG  LEU B  73      11.974  -2.978  13.435  1.00 95.73           C  
ATOM   3535  HG  LEU B  73      11.082  -3.203  12.850  1.00 95.73           H  
ATOM   3536  CD1 LEU B  73      12.483  -4.279  14.063  1.00 95.73           C  
ATOM   3537 HD11 LEU B  73      11.709  -4.703  14.702  1.00 95.73           H  
ATOM   3538 HD12 LEU B  73      12.726  -4.995  13.278  1.00 95.73           H  
ATOM   3539 HD13 LEU B  73      13.368  -4.076  14.665  1.00 95.73           H  
ATOM   3540  CD2 LEU B  73      11.581  -2.029  14.567  1.00 95.73           C  
ATOM   3541 HD21 LEU B  73      12.466  -1.722  15.124  1.00 95.73           H  
ATOM   3542 HD22 LEU B  73      11.080  -1.149  14.163  1.00 95.73           H  
ATOM   3543 HD23 LEU B  73      10.886  -2.529  15.242  1.00 95.73           H  
ATOM   3544  N   ARG B  74      14.355  -0.889   9.979  1.00 92.55           N  
ATOM   3545  H   ARG B  74      13.857  -1.673   9.581  1.00 92.55           H  
ATOM   3546  CA  ARG B  74      15.460  -0.281   9.221  1.00 92.55           C  
ATOM   3547  HA  ARG B  74      16.338  -0.232   9.866  1.00 92.55           H  
ATOM   3548  C   ARG B  74      15.171   1.161   8.796  1.00 92.55           C  
ATOM   3549  CB  ARG B  74      15.807  -1.139   8.003  1.00 92.55           C  
ATOM   3550  HB2 ARG B  74      14.900  -1.336   7.432  1.00 92.55           H  
ATOM   3551  HB3 ARG B  74      16.492  -0.580   7.365  1.00 92.55           H  
ATOM   3552  O   ARG B  74      16.087   1.972   8.828  1.00 92.55           O  
ATOM   3553  CG  ARG B  74      16.477  -2.462   8.403  1.00 92.55           C  
ATOM   3554  HG2 ARG B  74      15.907  -2.952   9.192  1.00 92.55           H  
ATOM   3555  HG3 ARG B  74      17.476  -2.263   8.791  1.00 92.55           H  
ATOM   3556  CD  ARG B  74      16.557  -3.396   7.191  1.00 92.55           C  
ATOM   3557  HD2 ARG B  74      15.558  -3.513   6.771  1.00 92.55           H  
ATOM   3558  HD3 ARG B  74      16.902  -4.374   7.525  1.00 92.55           H  
ATOM   3559  NE  ARG B  74      17.495  -2.861   6.188  1.00 92.55           N  
ATOM   3560  HE  ARG B  74      18.262  -2.321   6.564  1.00 92.55           H  
ATOM   3561  NH1 ARG B  74      16.417  -3.508   4.233  1.00 92.55           N  
ATOM   3562 HH11 ARG B  74      16.367  -3.443   3.226  1.00 92.55           H  
ATOM   3563 HH12 ARG B  74      15.584  -3.832   4.705  1.00 92.55           H  
ATOM   3564  NH2 ARG B  74      18.311  -2.368   4.143  1.00 92.55           N  
ATOM   3565 HH21 ARG B  74      19.060  -1.847   4.576  1.00 92.55           H  
ATOM   3566 HH22 ARG B  74      18.218  -2.416   3.139  1.00 92.55           H  
ATOM   3567  CZ  ARG B  74      17.388  -2.921   4.874  1.00 92.55           C  
ATOM   3568  N   LEU B  75      13.938   1.510   8.416  1.00 93.78           N  
ATOM   3569  H   LEU B  75      13.227   0.794   8.364  1.00 93.78           H  
ATOM   3570  CA  LEU B  75      13.565   2.902   8.119  1.00 93.78           C  
ATOM   3571  HA  LEU B  75      14.207   3.279   7.323  1.00 93.78           H  
ATOM   3572  C   LEU B  75      13.812   3.805   9.328  1.00 93.78           C  
ATOM   3573  CB  LEU B  75      12.096   2.997   7.664  1.00 93.78           C  
ATOM   3574  HB2 LEU B  75      11.478   2.406   8.340  1.00 93.78           H  
ATOM   3575  HB3 LEU B  75      11.761   4.031   7.743  1.00 93.78           H  
ATOM   3576  O   LEU B  75      14.417   4.859   9.166  1.00 93.78           O  
ATOM   3577  CG  LEU B  75      11.871   2.526   6.221  1.00 93.78           C  
ATOM   3578  HG  LEU B  75      12.428   1.605   6.048  1.00 93.78           H  
ATOM   3579  CD1 LEU B  75      10.399   2.238   5.974  1.00 93.78           C  
ATOM   3580 HD11 LEU B  75       9.824   3.164   5.963  1.00 93.78           H  
ATOM   3581 HD12 LEU B  75      10.298   1.713   5.024  1.00 93.78           H  
ATOM   3582 HD13 LEU B  75      10.013   1.584   6.756  1.00 93.78           H  
ATOM   3583  CD2 LEU B  75      12.298   3.588   5.206  1.00 93.78           C  
ATOM   3584 HD21 LEU B  75      11.685   4.480   5.338  1.00 93.78           H  
ATOM   3585 HD22 LEU B  75      12.161   3.210   4.193  1.00 93.78           H  
ATOM   3586 HD23 LEU B  75      13.342   3.861   5.358  1.00 93.78           H  
ATOM   3587  N   PHE B  76      13.443   3.367  10.534  1.00 96.28           N  
ATOM   3588  H   PHE B  76      12.928   2.500  10.604  1.00 96.28           H  
ATOM   3589  CA  PHE B  76      13.732   4.116  11.759  1.00 96.28           C  
ATOM   3590  HA  PHE B  76      13.483   5.163  11.586  1.00 96.28           H  
ATOM   3591  C   PHE B  76      15.220   4.106  12.150  1.00 96.28           C  
ATOM   3592  CB  PHE B  76      12.854   3.600  12.903  1.00 96.28           C  
ATOM   3593  HB2 PHE B  76      13.136   4.157  13.797  1.00 96.28           H  
ATOM   3594  HB3 PHE B  76      13.084   2.548  13.070  1.00 96.28           H  
ATOM   3595  O   PHE B  76      15.724   5.134  12.587  1.00 96.28           O  
ATOM   3596  CG  PHE B  76      11.355   3.771  12.727  1.00 96.28           C  
ATOM   3597  CD1 PHE B  76      10.826   5.015  12.333  1.00 96.28           C  
ATOM   3598  HD1 PHE B  76      11.485   5.847  12.132  1.00 96.28           H  
ATOM   3599  CD2 PHE B  76      10.479   2.705  13.011  1.00 96.28           C  
ATOM   3600  HD2 PHE B  76      10.878   1.749  13.318  1.00 96.28           H  
ATOM   3601  CE1 PHE B  76       9.440   5.188  12.197  1.00 96.28           C  
ATOM   3602  HE1 PHE B  76       9.056   6.142  11.868  1.00 96.28           H  
ATOM   3603  CE2 PHE B  76       9.089   2.883  12.897  1.00 96.28           C  
ATOM   3604  HE2 PHE B  76       8.419   2.064  13.116  1.00 96.28           H  
ATOM   3605  CZ  PHE B  76       8.571   4.122  12.482  1.00 96.28           C  
ATOM   3606  HZ  PHE B  76       7.504   4.252  12.371  1.00 96.28           H  
ATOM   3607  N   GLU B  77      15.964   3.014  11.931  1.00 92.60           N  
ATOM   3608  H   GLU B  77      15.497   2.164  11.648  1.00 92.60           H  
ATOM   3609  CA  GLU B  77      17.433   2.996  12.099  1.00 92.60           C  
ATOM   3610  HA  GLU B  77      17.691   3.252  13.126  1.00 92.60           H  
ATOM   3611  C   GLU B  77      18.137   4.014  11.191  1.00 92.60           C  
ATOM   3612  CB  GLU B  77      18.008   1.610  11.752  1.00 92.60           C  
ATOM   3613  HB2 GLU B  77      19.090   1.695  11.648  1.00 92.60           H  
ATOM   3614  HB3 GLU B  77      17.608   1.298  10.787  1.00 92.60           H  
ATOM   3615  O   GLU B  77      19.101   4.657  11.600  1.00 92.60           O  
ATOM   3616  CG  GLU B  77      17.735   0.528  12.800  1.00 92.60           C  
ATOM   3617  HG2 GLU B  77      18.291   0.793  13.700  1.00 92.60           H  
ATOM   3618  HG3 GLU B  77      16.676   0.525  13.060  1.00 92.60           H  
ATOM   3619  CD  GLU B  77      18.144  -0.891  12.353  1.00 92.60           C  
ATOM   3620  OE1 GLU B  77      18.075  -1.795  13.221  1.00 92.60           O  
ATOM   3621  OE2 GLU B  77      18.529  -1.103  11.178  1.00 92.60           O  
ATOM   3622  N   TYR B  78      17.670   4.149   9.949  1.00 89.10           N  
ATOM   3623  H   TYR B  78      16.915   3.542   9.664  1.00 89.10           H  
ATOM   3624  CA  TYR B  78      18.231   5.066   8.958  1.00 89.10           C  
ATOM   3625  HA  TYR B  78      19.313   5.105   9.087  1.00 89.10           H  
ATOM   3626  C   TYR B  78      17.732   6.506   9.109  1.00 89.10           C  
ATOM   3627  CB  TYR B  78      17.894   4.526   7.560  1.00 89.10           C  
ATOM   3628  HB2 TYR B  78      16.834   4.275   7.529  1.00 89.10           H  
ATOM   3629  HB3 TYR B  78      18.035   5.317   6.822  1.00 89.10           H  
ATOM   3630  O   TYR B  78      18.453   7.439   8.747  1.00 89.10           O  
ATOM   3631  CG  TYR B  78      18.721   3.337   7.107  1.00 89.10           C  
ATOM   3632  CD1 TYR B  78      20.128   3.367   7.186  1.00 89.10           C  
ATOM   3633  HD1 TYR B  78      20.626   4.241   7.577  1.00 89.10           H  
ATOM   3634  CD2 TYR B  78      18.077   2.201   6.587  1.00 89.10           C  
ATOM   3635  HD2 TYR B  78      16.999   2.189   6.522  1.00 89.10           H  
ATOM   3636  CE1 TYR B  78      20.882   2.242   6.798  1.00 89.10           C  
ATOM   3637  HE1 TYR B  78      21.957   2.263   6.898  1.00 89.10           H  
ATOM   3638  CE2 TYR B  78      18.821   1.077   6.191  1.00 89.10           C  
ATOM   3639  HE2 TYR B  78      18.311   0.201   5.817  1.00 89.10           H  
ATOM   3640  OH  TYR B  78      20.942  -0.008   5.952  1.00 89.10           O  
ATOM   3641  HH  TYR B  78      21.863   0.131   6.186  1.00 89.10           H  
ATOM   3642  CZ  TYR B  78      20.224   1.090   6.312  1.00 89.10           C  
ATOM   3643  N   GLY B  79      16.505   6.677   9.598  1.00 92.52           N  
ATOM   3644  H   GLY B  79      15.959   5.850   9.796  1.00 92.52           H  
ATOM   3645  CA  GLY B  79      15.822   7.956   9.720  1.00 92.52           C  
ATOM   3646  HA2 GLY B  79      14.772   7.800   9.471  1.00 92.52           H  
ATOM   3647  HA3 GLY B  79      16.241   8.657   8.997  1.00 92.52           H  
ATOM   3648  C   GLY B  79      15.876   8.594  11.107  1.00 92.52           C  
ATOM   3649  O   GLY B  79      15.539   9.767  11.207  1.00 92.52           O  
ATOM   3650  N   GLY B  80      16.298   7.880  12.147  1.00 94.86           N  
ATOM   3651  H   GLY B  80      16.522   6.906  11.998  1.00 94.86           H  
ATOM   3652  CA  GLY B  80      16.135   8.296  13.542  1.00 94.86           C  
ATOM   3653  HA2 GLY B  80      16.931   7.857  14.143  1.00 94.86           H  
ATOM   3654  HA3 GLY B  80      16.207   9.380  13.639  1.00 94.86           H  
ATOM   3655  C   GLY B  80      14.779   7.841  14.088  1.00 94.86           C  
ATOM   3656  O   GLY B  80      13.743   7.986  13.429  1.00 94.86           O  
ATOM   3657  N   PHE B  81      14.764   7.251  15.281  1.00 96.70           N  
ATOM   3658  H   PHE B  81      15.608   7.292  15.834  1.00 96.70           H  
ATOM   3659  CA  PHE B  81      13.531   6.732  15.886  1.00 96.70           C  
ATOM   3660  HA  PHE B  81      12.954   6.234  15.107  1.00 96.70           H  
ATOM   3661  C   PHE B  81      12.691   7.883  16.466  1.00 96.70           C  
ATOM   3662  CB  PHE B  81      13.852   5.693  16.970  1.00 96.70           C  
ATOM   3663  HB2 PHE B  81      12.973   5.573  17.603  1.00 96.70           H  
ATOM   3664  HB3 PHE B  81      14.652   6.073  17.607  1.00 96.70           H  
ATOM   3665  O   PHE B  81      13.263   8.795  17.061  1.00 96.70           O  
ATOM   3666  CG  PHE B  81      14.235   4.323  16.440  1.00 96.70           C  
ATOM   3667  CD1 PHE B  81      13.253   3.323  16.303  1.00 96.70           C  
ATOM   3668  HD1 PHE B  81      12.223   3.543  16.542  1.00 96.70           H  
ATOM   3669  CD2 PHE B  81      15.563   4.042  16.070  1.00 96.70           C  
ATOM   3670  HD2 PHE B  81      16.319   4.808  16.152  1.00 96.70           H  
ATOM   3671  CE1 PHE B  81      13.592   2.052  15.808  1.00 96.70           C  
ATOM   3672  HE1 PHE B  81      12.829   1.299  15.678  1.00 96.70           H  
ATOM   3673  CE2 PHE B  81      15.904   2.770  15.573  1.00 96.70           C  
ATOM   3674  HE2 PHE B  81      16.922   2.567  15.276  1.00 96.70           H  
ATOM   3675  CZ  PHE B  81      14.920   1.774  15.443  1.00 96.70           C  
ATOM   3676  HZ  PHE B  81      15.179   0.804  15.044  1.00 96.70           H  
ATOM   3677  N   PRO B  82      11.345   7.858  16.387  1.00 96.15           N  
ATOM   3678  CA  PRO B  82      10.519   8.880  17.031  1.00 96.15           C  
ATOM   3679  HA  PRO B  82      10.699   9.821  16.512  1.00 96.15           H  
ATOM   3680  C   PRO B  82      10.856   9.005  18.533  1.00 96.15           C  
ATOM   3681  CB  PRO B  82       9.067   8.449  16.795  1.00 96.15           C  
ATOM   3682  HB2 PRO B  82       8.718   7.838  17.628  1.00 96.15           H  
ATOM   3683  HB3 PRO B  82       8.412   9.308  16.651  1.00 96.15           H  
ATOM   3684  O   PRO B  82      10.883   7.979  19.225  1.00 96.15           O  
ATOM   3685  CG  PRO B  82       9.152   7.583  15.538  1.00 96.15           C  
ATOM   3686  HG2 PRO B  82       8.347   6.849  15.497  1.00 96.15           H  
ATOM   3687  HG3 PRO B  82       9.137   8.222  14.655  1.00 96.15           H  
ATOM   3688  CD  PRO B  82      10.518   6.913  15.654  1.00 96.15           C  
ATOM   3689  HD2 PRO B  82      10.915   6.717  14.658  1.00 96.15           H  
ATOM   3690  HD3 PRO B  82      10.433   5.985  16.220  1.00 96.15           H  
ATOM   3691  N   PRO B  83      11.125  10.220  19.056  1.00 95.93           N  
ATOM   3692  CA  PRO B  83      10.810  11.533  18.484  1.00 95.93           C  
ATOM   3693  HA  PRO B  83      10.022  11.456  17.735  1.00 95.93           H  
ATOM   3694  C   PRO B  83      12.007  12.265  17.836  1.00 95.93           C  
ATOM   3695  CB  PRO B  83      10.256  12.304  19.685  1.00 95.93           C  
ATOM   3696  HB2 PRO B  83       9.233  11.979  19.875  1.00 95.93           H  
ATOM   3697  HB3 PRO B  83      10.282  13.385  19.552  1.00 95.93           H  
ATOM   3698  O   PRO B  83      11.929  13.467  17.625  1.00 95.93           O  
ATOM   3699  CG  PRO B  83      11.171  11.843  20.821  1.00 95.93           C  
ATOM   3700  HG2 PRO B  83      12.061  12.471  20.851  1.00 95.93           H  
ATOM   3701  HG3 PRO B  83      10.656  11.870  21.781  1.00 95.93           H  
ATOM   3702  CD  PRO B  83      11.567  10.415  20.429  1.00 95.93           C  
ATOM   3703  HD2 PRO B  83      11.086   9.693  21.089  1.00 95.93           H  
ATOM   3704  HD3 PRO B  83      12.648  10.297  20.491  1.00 95.93           H  
ATOM   3705  N   GLU B  84      13.118  11.584  17.535  1.00 96.53           N  
ATOM   3706  H   GLU B  84      13.142  10.586  17.690  1.00 96.53           H  
ATOM   3707  CA  GLU B  84      14.315  12.177  16.898  1.00 96.53           C  
ATOM   3708  HA  GLU B  84      14.690  12.996  17.511  1.00 96.53           H  
ATOM   3709  C   GLU B  84      14.030  12.733  15.491  1.00 96.53           C  
ATOM   3710  CB  GLU B  84      15.386  11.078  16.801  1.00 96.53           C  
ATOM   3711  HB2 GLU B  84      15.056  10.354  16.056  1.00 96.53           H  
ATOM   3712  HB3 GLU B  84      15.460  10.575  17.766  1.00 96.53           H  
ATOM   3713  O   GLU B  84      14.702  13.643  15.011  1.00 96.53           O  
ATOM   3714  CG  GLU B  84      16.790  11.567  16.409  1.00 96.53           C  
ATOM   3715  HG2 GLU B  84      16.722  12.191  15.518  1.00 96.53           H  
ATOM   3716  HG3 GLU B  84      17.191  12.172  17.221  1.00 96.53           H  
ATOM   3717  CD  GLU B  84      17.750  10.405  16.100  1.00 96.53           C  
ATOM   3718  OE1 GLU B  84      18.816  10.686  15.510  1.00 96.53           O  
ATOM   3719  OE2 GLU B  84      17.416   9.237  16.423  1.00 96.53           O  
ATOM   3720  N   SER B  85      13.025  12.186  14.808  1.00 96.67           N  
ATOM   3721  H   SER B  85      12.494  11.455  15.260  1.00 96.67           H  
ATOM   3722  CA  SER B  85      12.514  12.709  13.544  1.00 96.67           C  
ATOM   3723  HA  SER B  85      12.792  13.760  13.453  1.00 96.67           H  
ATOM   3724  C   SER B  85      10.993  12.648  13.516  1.00 96.67           C  
ATOM   3725  CB  SER B  85      13.120  11.950  12.360  1.00 96.67           C  
ATOM   3726  HB2 SER B  85      13.153  10.882  12.578  1.00 96.67           H  
ATOM   3727  HB3 SER B  85      12.517  12.112  11.468  1.00 96.67           H  
ATOM   3728  O   SER B  85      10.386  11.706  14.035  1.00 96.67           O  
ATOM   3729  OG  SER B  85      14.427  12.441  12.124  1.00 96.67           O  
ATOM   3730  HG  SER B  85      14.791  12.695  12.976  1.00 96.67           H  
ATOM   3731  N   ASN B  86      10.395  13.652  12.875  1.00 97.91           N  
ATOM   3732  H   ASN B  86      10.966  14.402  12.512  1.00 97.91           H  
ATOM   3733  CA  ASN B  86       8.976  13.677  12.548  1.00 97.91           C  
ATOM   3734  HA  ASN B  86       8.416  13.314  13.410  1.00 97.91           H  
ATOM   3735  C   ASN B  86       8.710  12.756  11.348  1.00 97.91           C  
ATOM   3736  CB  ASN B  86       8.541  15.120  12.239  1.00 97.91           C  
ATOM   3737  HB2 ASN B  86       7.468  15.146  12.047  1.00 97.91           H  
ATOM   3738  HB3 ASN B  86       9.048  15.456  11.334  1.00 97.91           H  
ATOM   3739  O   ASN B  86       9.538  12.680  10.437  1.00 97.91           O  
ATOM   3740  CG  ASN B  86       8.831  16.109  13.352  1.00 97.91           C  
ATOM   3741  ND2 ASN B  86       9.287  17.291  13.021  1.00 97.91           N  
ATOM   3742 HD21 ASN B  86       9.435  17.529  12.051  1.00 97.91           H  
ATOM   3743 HD22 ASN B  86       9.415  17.983  13.745  1.00 97.91           H  
ATOM   3744  OD1 ASN B  86       8.655  15.829  14.527  1.00 97.91           O  
ATOM   3745  N   TYR B  87       7.555  12.092  11.314  1.00 98.73           N  
ATOM   3746  H   TYR B  87       6.884  12.267  12.048  1.00 98.73           H  
ATOM   3747  CA  TYR B  87       7.200  11.157  10.242  1.00 98.73           C  
ATOM   3748  HA  TYR B  87       7.877  11.315   9.402  1.00 98.73           H  
ATOM   3749  C   TYR B  87       5.777  11.347   9.722  1.00 98.73           C  
ATOM   3750  CB  TYR B  87       7.371   9.703  10.699  1.00 98.73           C  
ATOM   3751  HB2 TYR B  87       6.845   9.063   9.991  1.00 98.73           H  
ATOM   3752  HB3 TYR B  87       6.888   9.575  11.668  1.00 98.73           H  
ATOM   3753  O   TYR B  87       4.842  11.510  10.502  1.00 98.73           O  
ATOM   3754  CG  TYR B  87       8.804   9.220  10.775  1.00 98.73           C  
ATOM   3755  CD1 TYR B  87       9.393   8.596   9.658  1.00 98.73           C  
ATOM   3756  HD1 TYR B  87       8.832   8.479   8.743  1.00 98.73           H  
ATOM   3757  CD2 TYR B  87       9.544   9.392  11.959  1.00 98.73           C  
ATOM   3758  HD2 TYR B  87       9.098   9.893  12.805  1.00 98.73           H  
ATOM   3759  CE1 TYR B  87      10.726   8.147   9.728  1.00 98.73           C  
ATOM   3760  HE1 TYR B  87      11.188   7.664   8.880  1.00 98.73           H  
ATOM   3761  CE2 TYR B  87      10.879   8.952  12.029  1.00 98.73           C  
ATOM   3762  HE2 TYR B  87      11.451   9.104  12.932  1.00 98.73           H  
ATOM   3763  OH  TYR B  87      12.754   7.897  10.971  1.00 98.73           O  
ATOM   3764  HH  TYR B  87      13.128   8.034  11.845  1.00 98.73           H  
ATOM   3765  CZ  TYR B  87      11.473   8.335  10.908  1.00 98.73           C  
ATOM   3766  N   LEU B  88       5.613  11.189   8.409  1.00 98.83           N  
ATOM   3767  H   LEU B  88       6.447  11.075   7.851  1.00 98.83           H  
ATOM   3768  CA  LEU B  88       4.339  10.986   7.724  1.00 98.83           C  
ATOM   3769  HA  LEU B  88       3.537  10.897   8.457  1.00 98.83           H  
ATOM   3770  C   LEU B  88       4.415   9.685   6.918  1.00 98.83           C  
ATOM   3771  CB  LEU B  88       4.055  12.206   6.828  1.00 98.83           C  
ATOM   3772  HB2 LEU B  88       4.917  12.360   6.179  1.00 98.83           H  
ATOM   3773  HB3 LEU B  88       3.948  13.088   7.461  1.00 98.83           H  
ATOM   3774  O   LEU B  88       5.181   9.590   5.964  1.00 98.83           O  
ATOM   3775  CG  LEU B  88       2.801  12.077   5.944  1.00 98.83           C  
ATOM   3776  HG  LEU B  88       2.852  11.163   5.351  1.00 98.83           H  
ATOM   3777  CD1 LEU B  88       1.523  12.049   6.782  1.00 98.83           C  
ATOM   3778 HD11 LEU B  88       1.509  12.902   7.460  1.00 98.83           H  
ATOM   3779 HD12 LEU B  88       1.468  11.120   7.351  1.00 98.83           H  
ATOM   3780 HD13 LEU B  88       0.654  12.114   6.127  1.00 98.83           H  
ATOM   3781  CD2 LEU B  88       2.722  13.255   4.977  1.00 98.83           C  
ATOM   3782 HD21 LEU B  88       2.672  14.195   5.528  1.00 98.83           H  
ATOM   3783 HD22 LEU B  88       3.605  13.267   4.338  1.00 98.83           H  
ATOM   3784 HD23 LEU B  88       1.840  13.155   4.345  1.00 98.83           H  
ATOM   3785  N   PHE B  89       3.607   8.683   7.259  1.00 98.85           N  
ATOM   3786  H   PHE B  89       3.000   8.795   8.058  1.00 98.85           H  
ATOM   3787  CA  PHE B  89       3.471   7.489   6.424  1.00 98.85           C  
ATOM   3788  HA  PHE B  89       4.324   7.418   5.749  1.00 98.85           H  
ATOM   3789  C   PHE B  89       2.211   7.576   5.561  1.00 98.85           C  
ATOM   3790  CB  PHE B  89       3.474   6.203   7.245  1.00 98.85           C  
ATOM   3791  HB2 PHE B  89       3.315   5.408   6.518  1.00 98.85           H  
ATOM   3792  HB3 PHE B  89       2.631   6.205   7.937  1.00 98.85           H  
ATOM   3793  O   PHE B  89       1.123   7.837   6.072  1.00 98.85           O  
ATOM   3794  CG  PHE B  89       4.750   5.854   7.984  1.00 98.85           C  
ATOM   3795  CD1 PHE B  89       5.537   4.782   7.520  1.00 98.85           C  
ATOM   3796  HD1 PHE B  89       5.236   4.225   6.645  1.00 98.85           H  
ATOM   3797  CD2 PHE B  89       5.152   6.572   9.127  1.00 98.85           C  
ATOM   3798  HD2 PHE B  89       4.547   7.385   9.501  1.00 98.85           H  
ATOM   3799  CE1 PHE B  89       6.741   4.456   8.164  1.00 98.85           C  
ATOM   3800  HE1 PHE B  89       7.356   3.654   7.784  1.00 98.85           H  
ATOM   3801  CE2 PHE B  89       6.358   6.243   9.770  1.00 98.85           C  
ATOM   3802  HE2 PHE B  89       6.682   6.811  10.630  1.00 98.85           H  
ATOM   3803  CZ  PHE B  89       7.157   5.194   9.284  1.00 98.85           C  
ATOM   3804  HZ  PHE B  89       8.095   4.957   9.764  1.00 98.85           H  
ATOM   3805  N   LEU B  90       2.343   7.285   4.270  1.00 98.55           N  
ATOM   3806  H   LEU B  90       3.270   7.057   3.938  1.00 98.55           H  
ATOM   3807  CA  LEU B  90       1.313   7.489   3.248  1.00 98.55           C  
ATOM   3808  HA  LEU B  90       0.731   8.372   3.514  1.00 98.55           H  
ATOM   3809  C   LEU B  90       0.291   6.342   3.110  1.00 98.55           C  
ATOM   3810  CB  LEU B  90       2.025   7.765   1.916  1.00 98.55           C  
ATOM   3811  HB2 LEU B  90       2.646   6.892   1.716  1.00 98.55           H  
ATOM   3812  HB3 LEU B  90       1.279   7.852   1.126  1.00 98.55           H  
ATOM   3813  O   LEU B  90      -0.555   6.397   2.223  1.00 98.55           O  
ATOM   3814  CG  LEU B  90       2.931   9.009   1.859  1.00 98.55           C  
ATOM   3815  HG  LEU B  90       3.732   8.921   2.592  1.00 98.55           H  
ATOM   3816  CD1 LEU B  90       3.557   9.107   0.468  1.00 98.55           C  
ATOM   3817 HD11 LEU B  90       4.130   8.205   0.253  1.00 98.55           H  
ATOM   3818 HD12 LEU B  90       4.227   9.966   0.424  1.00 98.55           H  
ATOM   3819 HD13 LEU B  90       2.774   9.230  -0.279  1.00 98.55           H  
ATOM   3820  CD2 LEU B  90       2.174  10.308   2.131  1.00 98.55           C  
ATOM   3821 HD21 LEU B  90       1.811  10.318   3.159  1.00 98.55           H  
ATOM   3822 HD22 LEU B  90       1.338  10.399   1.438  1.00 98.55           H  
ATOM   3823 HD23 LEU B  90       2.850  11.152   1.998  1.00 98.55           H  
ATOM   3824  N   GLY B  91       0.356   5.311   3.955  1.00 97.69           N  
ATOM   3825  H   GLY B  91       1.162   5.251   4.562  1.00 97.69           H  
ATOM   3826  CA  GLY B  91      -0.597   4.192   3.988  1.00 97.69           C  
ATOM   3827  HA2 GLY B  91      -1.376   4.346   3.241  1.00 97.69           H  
ATOM   3828  HA3 GLY B  91      -1.085   4.151   4.962  1.00 97.69           H  
ATOM   3829  C   GLY B  91       0.044   2.831   3.715  1.00 97.69           C  
ATOM   3830  O   GLY B  91       1.268   2.716   3.658  1.00 97.69           O  
ATOM   3831  N   ASP B  92      -0.801   1.814   3.558  1.00 94.32           N  
ATOM   3832  H   ASP B  92      -1.776   1.976   3.770  1.00 94.32           H  
ATOM   3833  CA  ASP B  92      -0.461   0.425   3.242  1.00 94.32           C  
ATOM   3834  HA  ASP B  92      -1.368  -0.153   3.421  1.00 94.32           H  
ATOM   3835  C   ASP B  92       0.552  -0.165   4.228  1.00 94.32           C  
ATOM   3836  CB  ASP B  92      -0.139   0.250   1.753  1.00 94.32           C  
ATOM   3837  HB2 ASP B  92       0.476  -0.642   1.639  1.00 94.32           H  
ATOM   3838  HB3 ASP B  92       0.440   1.103   1.398  1.00 94.32           H  
ATOM   3839  O   ASP B  92       1.702  -0.506   3.935  1.00 94.32           O  
ATOM   3840  CG  ASP B  92      -1.402   0.056   0.899  1.00 94.32           C  
ATOM   3841  OD1 ASP B  92      -2.519   0.424   1.347  1.00 94.32           O  
ATOM   3842  OD2 ASP B  92      -1.273  -0.596  -0.154  1.00 94.32           O  
ATOM   3843  N   TYR B  93       0.081  -0.285   5.464  1.00 97.07           N  
ATOM   3844  H   TYR B  93      -0.869   0.020   5.618  1.00 97.07           H  
ATOM   3845  CA  TYR B  93       0.813  -0.835   6.601  1.00 97.07           C  
ATOM   3846  HA  TYR B  93       1.877  -0.628   6.485  1.00 97.07           H  
ATOM   3847  C   TYR B  93       0.637  -2.347   6.717  1.00 97.07           C  
ATOM   3848  CB  TYR B  93       0.294  -0.147   7.870  1.00 97.07           C  
ATOM   3849  HB2 TYR B  93       0.935  -0.417   8.709  1.00 97.07           H  
ATOM   3850  HB3 TYR B  93      -0.706  -0.530   8.077  1.00 97.07           H  
ATOM   3851  O   TYR B  93       1.492  -3.034   7.285  1.00 97.07           O  
ATOM   3852  CG  TYR B  93       0.216   1.364   7.779  1.00 97.07           C  
ATOM   3853  CD1 TYR B  93       1.257   2.078   7.156  1.00 97.07           C  
ATOM   3854  HD1 TYR B  93       2.108   1.564   6.734  1.00 97.07           H  
ATOM   3855  CD2 TYR B  93      -0.930   2.050   8.231  1.00 97.07           C  
ATOM   3856  HD2 TYR B  93      -1.770   1.501   8.630  1.00 97.07           H  
ATOM   3857  CE1 TYR B  93       1.153   3.463   6.988  1.00 97.07           C  
ATOM   3858  HE1 TYR B  93       1.916   3.972   6.416  1.00 97.07           H  
ATOM   3859  CE2 TYR B  93      -1.002   3.452   8.120  1.00 97.07           C  
ATOM   3860  HE2 TYR B  93      -1.878   3.994   8.447  1.00 97.07           H  
ATOM   3861  OH  TYR B  93      -0.005   5.514   7.430  1.00 97.07           O  
ATOM   3862  HH  TYR B  93       0.620   5.901   6.812  1.00 97.07           H  
ATOM   3863  CZ  TYR B  93       0.047   4.162   7.505  1.00 97.07           C  
ATOM   3864  N   VAL B  94      -0.478  -2.862   6.197  1.00 91.76           N  
ATOM   3865  H   VAL B  94      -1.108  -2.218   5.740  1.00 91.76           H  
ATOM   3866  CA  VAL B  94      -0.915  -4.251   6.356  1.00 91.76           C  
ATOM   3867  HA  VAL B  94      -0.178  -4.772   6.967  1.00 91.76           H  
ATOM   3868  C   VAL B  94      -0.955  -5.022   5.034  1.00 91.76           C  
ATOM   3869  CB  VAL B  94      -2.256  -4.318   7.121  1.00 91.76           C  
ATOM   3870  HB  VAL B  94      -2.457  -5.367   7.338  1.00 91.76           H  
ATOM   3871  O   VAL B  94      -0.622  -4.497   3.971  1.00 91.76           O  
ATOM   3872  CG1 VAL B  94      -2.175  -3.608   8.478  1.00 91.76           C  
ATOM   3873 HG11 VAL B  94      -3.058  -3.859   9.065  1.00 91.76           H  
ATOM   3874 HG12 VAL B  94      -1.283  -3.928   9.017  1.00 91.76           H  
ATOM   3875 HG13 VAL B  94      -2.142  -2.528   8.332  1.00 91.76           H  
ATOM   3876  CG2 VAL B  94      -3.454  -3.772   6.335  1.00 91.76           C  
ATOM   3877 HG21 VAL B  94      -3.586  -4.324   5.405  1.00 91.76           H  
ATOM   3878 HG22 VAL B  94      -4.364  -3.867   6.927  1.00 91.76           H  
ATOM   3879 HG23 VAL B  94      -3.300  -2.720   6.094  1.00 91.76           H  
ATOM   3880  N   ASP B  95      -1.364  -6.291   5.137  1.00 77.51           N  
ATOM   3881  H   ASP B  95      -1.538  -6.624   6.075  1.00 77.51           H  
ATOM   3882  CA  ASP B  95      -1.354  -7.308   4.082  1.00 77.51           C  
ATOM   3883  HA  ASP B  95      -1.738  -8.230   4.517  1.00 77.51           H  
ATOM   3884  C   ASP B  95       0.043  -7.651   3.553  1.00 77.51           C  
ATOM   3885  CB  ASP B  95      -2.303  -6.922   2.938  1.00 77.51           C  
ATOM   3886  HB2 ASP B  95      -2.037  -5.945   2.536  1.00 77.51           H  
ATOM   3887  HB3 ASP B  95      -2.188  -7.637   2.123  1.00 77.51           H  
ATOM   3888  O   ASP B  95       1.031  -6.999   3.882  1.00 77.51           O  
ATOM   3889  CG  ASP B  95      -3.768  -6.947   3.334  1.00 77.51           C  
ATOM   3890  OD1 ASP B  95      -4.188  -7.912   4.008  1.00 77.51           O  
ATOM   3891  OD2 ASP B  95      -4.514  -6.089   2.830  1.00 77.51           O  
ATOM   3892  N   ARG B  96       0.095  -8.688   2.698  1.00 70.09           N  
ATOM   3893  H   ARG B  96      -0.779  -9.166   2.533  1.00 70.09           H  
ATOM   3894  CA  ARG B  96       1.230  -9.087   1.843  1.00 70.09           C  
ATOM   3895  HA  ARG B  96       0.913  -9.939   1.242  1.00 70.09           H  
ATOM   3896  C   ARG B  96       2.478  -9.577   2.594  1.00 70.09           C  
ATOM   3897  CB  ARG B  96       1.545  -7.929   0.877  1.00 70.09           C  
ATOM   3898  HB2 ARG B  96       1.863  -7.069   1.465  1.00 70.09           H  
ATOM   3899  HB3 ARG B  96       2.396  -8.210   0.257  1.00 70.09           H  
ATOM   3900  O   ARG B  96       2.914 -10.708   2.378  1.00 70.09           O  
ATOM   3901  CG  ARG B  96       0.392  -7.461  -0.029  1.00 70.09           C  
ATOM   3902  HG2 ARG B  96       0.546  -6.406  -0.255  1.00 70.09           H  
ATOM   3903  HG3 ARG B  96      -0.567  -7.539   0.482  1.00 70.09           H  
ATOM   3904  CD  ARG B  96       0.337  -8.248  -1.341  1.00 70.09           C  
ATOM   3905  HD2 ARG B  96       0.106  -9.290  -1.120  1.00 70.09           H  
ATOM   3906  HD3 ARG B  96       1.313  -8.191  -1.823  1.00 70.09           H  
ATOM   3907  NE  ARG B  96      -0.680  -7.685  -2.247  1.00 70.09           N  
ATOM   3908  HE  ARG B  96      -1.047  -6.778  -1.998  1.00 70.09           H  
ATOM   3909  NH1 ARG B  96      -0.548  -9.279  -3.901  1.00 70.09           N  
ATOM   3910 HH11 ARG B  96       0.268  -9.668  -3.452  1.00 70.09           H  
ATOM   3911 HH12 ARG B  96      -0.843  -9.614  -4.807  1.00 70.09           H  
ATOM   3912  NH2 ARG B  96      -2.001  -7.604  -4.097  1.00 70.09           N  
ATOM   3913 HH21 ARG B  96      -2.317  -8.009  -4.967  1.00 70.09           H  
ATOM   3914 HH22 ARG B  96      -2.421  -6.752  -3.753  1.00 70.09           H  
ATOM   3915  CZ  ARG B  96      -1.069  -8.190  -3.404  1.00 70.09           C  
ATOM   3916  N   GLY B  97       3.040  -8.776   3.494  1.00 71.80           N  
ATOM   3917  H   GLY B  97       2.624  -7.864   3.620  1.00 71.80           H  
ATOM   3918  CA  GLY B  97       4.073  -9.181   4.439  1.00 71.80           C  
ATOM   3919  HA2 GLY B  97       4.870  -9.686   3.894  1.00 71.80           H  
ATOM   3920  HA3 GLY B  97       4.500  -8.300   4.918  1.00 71.80           H  
ATOM   3921  C   GLY B  97       3.554 -10.115   5.535  1.00 71.80           C  
ATOM   3922  O   GLY B  97       2.380 -10.473   5.615  1.00 71.80           O  
ATOM   3923  N   LYS B  98       4.474 -10.559   6.397  1.00 76.18           N  
ATOM   3924  H   LYS B  98       5.398 -10.159   6.326  1.00 76.18           H  
ATOM   3925  CA  LYS B  98       4.229 -11.648   7.368  1.00 76.18           C  
ATOM   3926  HA  LYS B  98       3.297 -12.148   7.104  1.00 76.18           H  
ATOM   3927  C   LYS B  98       4.014 -11.178   8.806  1.00 76.18           C  
ATOM   3928  CB  LYS B  98       5.370 -12.673   7.282  1.00 76.18           C  
ATOM   3929  HB2 LYS B  98       5.230 -13.438   8.046  1.00 76.18           H  
ATOM   3930  HB3 LYS B  98       6.321 -12.172   7.462  1.00 76.18           H  
ATOM   3931  O   LYS B  98       3.740 -12.015   9.666  1.00 76.18           O  
ATOM   3932  CG  LYS B  98       5.383 -13.349   5.907  1.00 76.18           C  
ATOM   3933  HG2 LYS B  98       4.438 -13.871   5.757  1.00 76.18           H  
ATOM   3934  HG3 LYS B  98       5.489 -12.594   5.128  1.00 76.18           H  
ATOM   3935  CD  LYS B  98       6.537 -14.342   5.772  1.00 76.18           C  
ATOM   3936  HD2 LYS B  98       7.479 -13.819   5.939  1.00 76.18           H  
ATOM   3937  HD3 LYS B  98       6.423 -15.147   6.498  1.00 76.18           H  
ATOM   3938  CE  LYS B  98       6.478 -14.887   4.343  1.00 76.18           C  
ATOM   3939  HE2 LYS B  98       6.422 -14.041   3.658  1.00 76.18           H  
ATOM   3940  HE3 LYS B  98       5.557 -15.456   4.219  1.00 76.18           H  
ATOM   3941  NZ  LYS B  98       7.659 -15.714   4.014  1.00 76.18           N  
ATOM   3942  HZ1 LYS B  98       7.589 -16.013   3.052  1.00 76.18           H  
ATOM   3943  HZ2 LYS B  98       8.494 -15.152   4.102  1.00 76.18           H  
ATOM   3944  HZ3 LYS B  98       7.714 -16.519   4.621  1.00 76.18           H  
ATOM   3945  N   GLN B  99       4.214  -9.884   9.046  1.00 93.21           N  
ATOM   3946  H   GLN B  99       4.416  -9.287   8.257  1.00 93.21           H  
ATOM   3947  CA  GLN B  99       4.232  -9.241  10.358  1.00 93.21           C  
ATOM   3948  HA  GLN B  99       3.706  -9.865  11.080  1.00 93.21           H  
ATOM   3949  C   GLN B  99       3.464  -7.913  10.295  1.00 93.21           C  
ATOM   3950  CB  GLN B  99       5.691  -9.074  10.820  1.00 93.21           C  
ATOM   3951  HB2 GLN B  99       6.247  -8.498  10.080  1.00 93.21           H  
ATOM   3952  HB3 GLN B  99       5.703  -8.528  11.764  1.00 93.21           H  
ATOM   3953  O   GLN B  99       3.917  -6.883  10.792  1.00 93.21           O  
ATOM   3954  CG  GLN B  99       6.387 -10.426  11.031  1.00 93.21           C  
ATOM   3955  HG2 GLN B  99       6.559 -10.908  10.069  1.00 93.21           H  
ATOM   3956  HG3 GLN B  99       5.743 -11.068  11.632  1.00 93.21           H  
ATOM   3957  CD  GLN B  99       7.720 -10.280  11.746  1.00 93.21           C  
ATOM   3958  NE2 GLN B  99       7.695 -10.142  13.053  1.00 93.21           N  
ATOM   3959 HE21 GLN B  99       6.804 -10.121  13.528  1.00 93.21           H  
ATOM   3960 HE22 GLN B  99       8.558 -10.147  13.577  1.00 93.21           H  
ATOM   3961  OE1 GLN B  99       8.785 -10.326  11.142  1.00 93.21           O  
ATOM   3962  N   SER B 100       2.295  -7.931   9.644  1.00 93.48           N  
ATOM   3963  H   SER B 100       1.903  -8.823   9.381  1.00 93.48           H  
ATOM   3964  CA  SER B 100       1.423  -6.754   9.551  1.00 93.48           C  
ATOM   3965  HA  SER B 100       1.949  -5.922   9.081  1.00 93.48           H  
ATOM   3966  C   SER B 100       0.983  -6.296  10.935  1.00 93.48           C  
ATOM   3967  CB  SER B 100       0.175  -7.060   8.728  1.00 93.48           C  
ATOM   3968  HB2 SER B 100      -0.446  -6.165   8.682  1.00 93.48           H  
ATOM   3969  HB3 SER B 100      -0.388  -7.849   9.226  1.00 93.48           H  
ATOM   3970  O   SER B 100       0.849  -5.098  11.160  1.00 93.48           O  
ATOM   3971  OG  SER B 100       0.491  -7.473   7.417  1.00 93.48           O  
ATOM   3972  HG  SER B 100       0.737  -8.401   7.439  1.00 93.48           H  
ATOM   3973  N   LEU B 101       0.806  -7.236  11.874  1.00 97.93           N  
ATOM   3974  H   LEU B 101       0.971  -8.198  11.615  1.00 97.93           H  
ATOM   3975  CA  LEU B 101       0.452  -6.939  13.260  1.00 97.93           C  
ATOM   3976  HA  LEU B 101      -0.414  -6.278  13.260  1.00 97.93           H  
ATOM   3977  C   LEU B 101       1.556  -6.183  14.005  1.00 97.93           C  
ATOM   3978  CB  LEU B 101       0.088  -8.241  13.987  1.00 97.93           C  
ATOM   3979  HB2 LEU B 101       0.865  -8.977  13.783  1.00 97.93           H  
ATOM   3980  HB3 LEU B 101       0.077  -8.060  15.062  1.00 97.93           H  
ATOM   3981  O   LEU B 101       1.240  -5.214  14.686  1.00 97.93           O  
ATOM   3982  CG  LEU B 101      -1.285  -8.794  13.566  1.00 97.93           C  
ATOM   3983  HG  LEU B 101      -1.352  -8.854  12.480  1.00 97.93           H  
ATOM   3984  CD1 LEU B 101      -1.475 -10.189  14.144  1.00 97.93           C  
ATOM   3985 HD11 LEU B 101      -0.593 -10.781  13.896  1.00 97.93           H  
ATOM   3986 HD12 LEU B 101      -1.579 -10.121  15.227  1.00 97.93           H  
ATOM   3987 HD13 LEU B 101      -2.362 -10.649  13.708  1.00 97.93           H  
ATOM   3988  CD2 LEU B 101      -2.433  -7.943  14.110  1.00 97.93           C  
ATOM   3989 HD21 LEU B 101      -2.430  -6.959  13.641  1.00 97.93           H  
ATOM   3990 HD22 LEU B 101      -2.336  -7.822  15.188  1.00 97.93           H  
ATOM   3991 HD23 LEU B 101      -3.387  -8.421  13.882  1.00 97.93           H  
ATOM   3992  N   GLU B 102       2.826  -6.570  13.885  1.00 97.91           N  
ATOM   3993  H   GLU B 102       3.051  -7.408  13.369  1.00 97.91           H  
ATOM   3994  CA  GLU B 102       3.933  -5.816  14.486  1.00 97.91           C  
ATOM   3995  HA  GLU B 102       3.714  -5.635  15.539  1.00 97.91           H  
ATOM   3996  C   GLU B 102       4.093  -4.440  13.837  1.00 97.91           C  
ATOM   3997  CB  GLU B 102       5.258  -6.584  14.400  1.00 97.91           C  
ATOM   3998  HB2 GLU B 102       6.039  -5.907  14.747  1.00 97.91           H  
ATOM   3999  HB3 GLU B 102       5.482  -6.853  13.368  1.00 97.91           H  
ATOM   4000  O   GLU B 102       4.199  -3.448  14.559  1.00 97.91           O  
ATOM   4001  CG  GLU B 102       5.324  -7.814  15.308  1.00 97.91           C  
ATOM   4002  HG2 GLU B 102       4.803  -7.595  16.240  1.00 97.91           H  
ATOM   4003  HG3 GLU B 102       6.372  -7.994  15.549  1.00 97.91           H  
ATOM   4004  CD  GLU B 102       4.755  -9.099  14.705  1.00 97.91           C  
ATOM   4005  OE1 GLU B 102       5.043 -10.180  15.262  1.00 97.91           O  
ATOM   4006  OE2 GLU B 102       4.002  -9.093  13.711  1.00 97.91           O  
ATOM   4007  N   THR B 103       4.030  -4.369  12.500  1.00 98.28           N  
ATOM   4008  H   THR B 103       3.969  -5.230  11.975  1.00 98.28           H  
ATOM   4009  CA  THR B 103       4.071  -3.108  11.746  1.00 98.28           C  
ATOM   4010  HA  THR B 103       5.028  -2.614  11.916  1.00 98.28           H  
ATOM   4011  C   THR B 103       3.009  -2.139  12.244  1.00 98.28           C  
ATOM   4012  CB  THR B 103       3.930  -3.368  10.235  1.00 98.28           C  
ATOM   4013  HB  THR B 103       3.086  -4.032  10.053  1.00 98.28           H  
ATOM   4014  O   THR B 103       3.349  -1.059  12.727  1.00 98.28           O  
ATOM   4015  CG2 THR B 103       3.747  -2.109   9.392  1.00 98.28           C  
ATOM   4016 HG21 THR B 103       2.777  -1.658   9.602  1.00 98.28           H  
ATOM   4017 HG22 THR B 103       3.769  -2.362   8.332  1.00 98.28           H  
ATOM   4018 HG23 THR B 103       4.531  -1.384   9.609  1.00 98.28           H  
ATOM   4019  OG1 THR B 103       5.106  -3.970   9.747  1.00 98.28           O  
ATOM   4020  HG1 THR B 103       5.189  -3.678   8.836  1.00 98.28           H  
ATOM   4021  N   ILE B 104       1.729  -2.520  12.201  1.00 98.81           N  
ATOM   4022  H   ILE B 104       1.485  -3.426  11.827  1.00 98.81           H  
ATOM   4023  CA  ILE B 104       0.663  -1.598  12.592  1.00 98.81           C  
ATOM   4024  HA  ILE B 104       0.881  -0.658  12.084  1.00 98.81           H  
ATOM   4025  C   ILE B 104       0.691  -1.292  14.093  1.00 98.81           C  
ATOM   4026  CB  ILE B 104      -0.710  -2.087  12.093  1.00 98.81           C  
ATOM   4027  HB  ILE B 104      -0.606  -2.371  11.045  1.00 98.81           H  
ATOM   4028  O   ILE B 104       0.492  -0.143  14.471  1.00 98.81           O  
ATOM   4029  CG1 ILE B 104      -1.796  -1.000  12.181  1.00 98.81           C  
ATOM   4030 HG12 ILE B 104      -2.716  -1.429  11.783  1.00 98.81           H  
ATOM   4031 HG13 ILE B 104      -1.975  -0.740  13.225  1.00 98.81           H  
ATOM   4032  CG2 ILE B 104      -1.216  -3.311  12.873  1.00 98.81           C  
ATOM   4033 HG21 ILE B 104      -2.105  -3.717  12.390  1.00 98.81           H  
ATOM   4034 HG22 ILE B 104      -1.451  -3.035  13.901  1.00 98.81           H  
ATOM   4035 HG23 ILE B 104      -0.446  -4.082  12.907  1.00 98.81           H  
ATOM   4036  CD1 ILE B 104      -1.484   0.281  11.396  1.00 98.81           C  
ATOM   4037 HD11 ILE B 104      -0.660   0.826  11.857  1.00 98.81           H  
ATOM   4038 HD12 ILE B 104      -1.225   0.023  10.369  1.00 98.81           H  
ATOM   4039 HD13 ILE B 104      -2.357   0.934  11.392  1.00 98.81           H  
ATOM   4040  N   CYS B 105       0.997  -2.262  14.964  1.00 98.69           N  
ATOM   4041  H   CYS B 105       1.177  -3.197  14.629  1.00 98.69           H  
ATOM   4042  CA  CYS B 105       1.072  -1.995  16.402  1.00 98.69           C  
ATOM   4043  HA  CYS B 105       0.139  -1.526  16.714  1.00 98.69           H  
ATOM   4044  C   CYS B 105       2.188  -1.000  16.750  1.00 98.69           C  
ATOM   4045  CB  CYS B 105       1.243  -3.295  17.196  1.00 98.69           C  
ATOM   4046  HB2 CYS B 105       2.081  -3.866  16.795  1.00 98.69           H  
ATOM   4047  HB3 CYS B 105       1.459  -3.042  18.233  1.00 98.69           H  
ATOM   4048  O   CYS B 105       1.967  -0.149  17.608  1.00 98.69           O  
ATOM   4049  SG  CYS B 105      -0.278  -4.286  17.146  1.00 98.69           S  
ATOM   4050  HG  CYS B 105       0.142  -5.070  16.149  1.00 98.69           H  
ATOM   4051  N   LEU B 106       3.348  -1.059  16.082  1.00 98.75           N  
ATOM   4052  H   LEU B 106       3.484  -1.781  15.390  1.00 98.75           H  
ATOM   4053  CA  LEU B 106       4.433  -0.097  16.302  1.00 98.75           C  
ATOM   4054  HA  LEU B 106       4.588  -0.008  17.377  1.00 98.75           H  
ATOM   4055  C   LEU B 106       4.059   1.302  15.796  1.00 98.75           C  
ATOM   4056  CB  LEU B 106       5.731  -0.622  15.657  1.00 98.75           C  
ATOM   4057  HB2 LEU B 106       5.934  -1.628  16.026  1.00 98.75           H  
ATOM   4058  HB3 LEU B 106       5.584  -0.686  14.579  1.00 98.75           H  
ATOM   4059  O   LEU B 106       4.227   2.276  16.527  1.00 98.75           O  
ATOM   4060  CG  LEU B 106       6.961   0.266  15.940  1.00 98.75           C  
ATOM   4061  HG  LEU B 106       6.768   1.271  15.566  1.00 98.75           H  
ATOM   4062  CD1 LEU B 106       7.295   0.341  17.433  1.00 98.75           C  
ATOM   4063 HD11 LEU B 106       7.377  -0.661  17.853  1.00 98.75           H  
ATOM   4064 HD12 LEU B 106       8.244   0.857  17.576  1.00 98.75           H  
ATOM   4065 HD13 LEU B 106       6.525   0.905  17.960  1.00 98.75           H  
ATOM   4066  CD2 LEU B 106       8.189  -0.270  15.205  1.00 98.75           C  
ATOM   4067 HD21 LEU B 106       8.465  -1.247  15.603  1.00 98.75           H  
ATOM   4068 HD22 LEU B 106       7.979  -0.356  14.139  1.00 98.75           H  
ATOM   4069 HD23 LEU B 106       9.028   0.412  15.342  1.00 98.75           H  
ATOM   4070  N   LEU B 107       3.495   1.399  14.587  1.00 98.84           N  
ATOM   4071  H   LEU B 107       3.385   0.557  14.040  1.00 98.84           H  
ATOM   4072  CA  LEU B 107       3.033   2.669  14.016  1.00 98.84           C  
ATOM   4073  HA  LEU B 107       3.868   3.368  13.982  1.00 98.84           H  
ATOM   4074  C   LEU B 107       1.948   3.322  14.892  1.00 98.84           C  
ATOM   4075  CB  LEU B 107       2.517   2.427  12.583  1.00 98.84           C  
ATOM   4076  HB2 LEU B 107       1.747   1.656  12.619  1.00 98.84           H  
ATOM   4077  HB3 LEU B 107       2.043   3.342  12.228  1.00 98.84           H  
ATOM   4078  O   LEU B 107       2.033   4.509  15.205  1.00 98.84           O  
ATOM   4079  CG  LEU B 107       3.579   2.014  11.545  1.00 98.84           C  
ATOM   4080  HG  LEU B 107       4.086   1.106  11.872  1.00 98.84           H  
ATOM   4081  CD1 LEU B 107       2.898   1.731  10.208  1.00 98.84           C  
ATOM   4082 HD11 LEU B 107       2.150   0.948  10.334  1.00 98.84           H  
ATOM   4083 HD12 LEU B 107       3.634   1.400   9.476  1.00 98.84           H  
ATOM   4084 HD13 LEU B 107       2.411   2.633   9.836  1.00 98.84           H  
ATOM   4085  CD2 LEU B 107       4.648   3.078  11.324  1.00 98.84           C  
ATOM   4086 HD21 LEU B 107       5.273   3.154  12.214  1.00 98.84           H  
ATOM   4087 HD22 LEU B 107       4.186   4.039  11.095  1.00 98.84           H  
ATOM   4088 HD23 LEU B 107       5.281   2.796  10.483  1.00 98.84           H  
ATOM   4089  N   LEU B 108       0.958   2.550  15.355  1.00 98.86           N  
ATOM   4090  H   LEU B 108       0.927   1.585  15.057  1.00 98.86           H  
ATOM   4091  CA  LEU B 108      -0.083   3.041  16.262  1.00 98.86           C  
ATOM   4092  HA  LEU B 108      -0.506   3.954  15.841  1.00 98.86           H  
ATOM   4093  C   LEU B 108       0.482   3.432  17.637  1.00 98.86           C  
ATOM   4094  CB  LEU B 108      -1.204   1.993  16.398  1.00 98.86           C  
ATOM   4095  HB2 LEU B 108      -1.873   2.317  17.196  1.00 98.86           H  
ATOM   4096  HB3 LEU B 108      -0.761   1.050  16.717  1.00 98.86           H  
ATOM   4097  O   LEU B 108       0.073   4.454  18.188  1.00 98.86           O  
ATOM   4098  CG  LEU B 108      -2.053   1.736  15.133  1.00 98.86           C  
ATOM   4099  HG  LEU B 108      -1.436   1.272  14.363  1.00 98.86           H  
ATOM   4100  CD1 LEU B 108      -3.188   0.772  15.490  1.00 98.86           C  
ATOM   4101 HD11 LEU B 108      -3.767   0.540  14.596  1.00 98.86           H  
ATOM   4102 HD12 LEU B 108      -2.769  -0.151  15.889  1.00 98.86           H  
ATOM   4103 HD13 LEU B 108      -3.841   1.229  16.233  1.00 98.86           H  
ATOM   4104  CD2 LEU B 108      -2.665   2.982  14.495  1.00 98.86           C  
ATOM   4105 HD21 LEU B 108      -3.297   3.499  15.217  1.00 98.86           H  
ATOM   4106 HD22 LEU B 108      -3.267   2.694  13.634  1.00 98.86           H  
ATOM   4107 HD23 LEU B 108      -1.875   3.647  14.145  1.00 98.86           H  
ATOM   4108  N   ALA B 109       1.445   2.680  18.182  1.00 98.69           N  
ATOM   4109  H   ALA B 109       1.747   1.844  17.703  1.00 98.69           H  
ATOM   4110  CA  ALA B 109       2.086   3.016  19.454  1.00 98.69           C  
ATOM   4111  HA  ALA B 109       1.306   3.158  20.202  1.00 98.69           H  
ATOM   4112  C   ALA B 109       2.875   4.333  19.373  1.00 98.69           C  
ATOM   4113  CB  ALA B 109       2.968   1.848  19.908  1.00 98.69           C  
ATOM   4114  HB1 ALA B 109       2.379   0.933  19.968  1.00 98.69           H  
ATOM   4115  HB2 ALA B 109       3.368   2.070  20.897  1.00 98.69           H  
ATOM   4116  HB3 ALA B 109       3.789   1.700  19.207  1.00 98.69           H  
ATOM   4117  O   ALA B 109       2.726   5.182  20.255  1.00 98.69           O  
ATOM   4118  N   TYR B 110       3.641   4.552  18.296  1.00 98.66           N  
ATOM   4119  H   TYR B 110       3.756   3.816  17.614  1.00 98.66           H  
ATOM   4120  CA  TYR B 110       4.293   5.840  18.051  1.00 98.66           C  
ATOM   4121  HA  TYR B 110       4.840   6.118  18.952  1.00 98.66           H  
ATOM   4122  C   TYR B 110       3.286   6.965  17.818  1.00 98.66           C  
ATOM   4123  CB  TYR B 110       5.282   5.750  16.882  1.00 98.66           C  
ATOM   4124  HB2 TYR B 110       5.516   6.761  16.549  1.00 98.66           H  
ATOM   4125  HB3 TYR B 110       4.806   5.235  16.048  1.00 98.66           H  
ATOM   4126  O   TYR B 110       3.470   8.043  18.379  1.00 98.66           O  
ATOM   4127  CG  TYR B 110       6.601   5.086  17.222  1.00 98.66           C  
ATOM   4128  CD1 TYR B 110       7.345   5.525  18.338  1.00 98.66           C  
ATOM   4129  HD1 TYR B 110       6.975   6.329  18.956  1.00 98.66           H  
ATOM   4130  CD2 TYR B 110       7.123   4.085  16.382  1.00 98.66           C  
ATOM   4131  HD2 TYR B 110       6.570   3.771  15.509  1.00 98.66           H  
ATOM   4132  CE1 TYR B 110       8.593   4.951  18.631  1.00 98.66           C  
ATOM   4133  HE1 TYR B 110       9.175   5.308  19.467  1.00 98.66           H  
ATOM   4134  CE2 TYR B 110       8.376   3.513  16.667  1.00 98.66           C  
ATOM   4135  HE2 TYR B 110       8.801   2.764  16.016  1.00 98.66           H  
ATOM   4136  OH  TYR B 110      10.301   3.373  18.078  1.00 98.66           O  
ATOM   4137  HH  TYR B 110      10.744   3.815  18.805  1.00 98.66           H  
ATOM   4138  CZ  TYR B 110       9.101   3.934  17.799  1.00 98.66           C  
ATOM   4139  N   LYS B 111       2.180   6.716  17.102  1.00 98.71           N  
ATOM   4140  H   LYS B 111       2.112   5.836  16.610  1.00 98.71           H  
ATOM   4141  CA  LYS B 111       1.118   7.717  16.931  1.00 98.71           C  
ATOM   4142  HA  LYS B 111       1.594   8.604  16.513  1.00 98.71           H  
ATOM   4143  C   LYS B 111       0.495   8.155  18.258  1.00 98.71           C  
ATOM   4144  CB  LYS B 111       0.036   7.203  15.961  1.00 98.71           C  
ATOM   4145  HB2 LYS B 111       0.501   6.957  15.006  1.00 98.71           H  
ATOM   4146  HB3 LYS B 111      -0.403   6.290  16.362  1.00 98.71           H  
ATOM   4147  O   LYS B 111       0.176   9.327  18.417  1.00 98.71           O  
ATOM   4148  CG  LYS B 111      -1.103   8.215  15.715  1.00 98.71           C  
ATOM   4149  HG2 LYS B 111      -1.801   7.775  15.003  1.00 98.71           H  
ATOM   4150  HG3 LYS B 111      -1.645   8.407  16.641  1.00 98.71           H  
ATOM   4151  CD  LYS B 111      -0.566   9.535  15.146  1.00 98.71           C  
ATOM   4152  HD2 LYS B 111      -0.080   9.315  14.196  1.00 98.71           H  
ATOM   4153  HD3 LYS B 111       0.171   9.954  15.831  1.00 98.71           H  
ATOM   4154  CE  LYS B 111      -1.615  10.621  14.925  1.00 98.71           C  
ATOM   4155  HE2 LYS B 111      -2.194  10.762  15.838  1.00 98.71           H  
ATOM   4156  HE3 LYS B 111      -2.294  10.309  14.131  1.00 98.71           H  
ATOM   4157  NZ  LYS B 111      -0.961  11.900  14.559  1.00 98.71           N  
ATOM   4158  HZ1 LYS B 111      -1.633  12.557  14.190  1.00 98.71           H  
ATOM   4159  HZ2 LYS B 111      -0.539  12.356  15.355  1.00 98.71           H  
ATOM   4160  HZ3 LYS B 111      -0.186  11.775  13.922  1.00 98.71           H  
ATOM   4161  N   ILE B 112       0.311   7.238  19.209  1.00 98.49           N  
ATOM   4162  H   ILE B 112       0.539   6.277  18.997  1.00 98.49           H  
ATOM   4163  CA  ILE B 112      -0.229   7.586  20.533  1.00 98.49           C  
ATOM   4164  HA  ILE B 112      -1.054   8.285  20.394  1.00 98.49           H  
ATOM   4165  C   ILE B 112       0.816   8.318  21.380  1.00 98.49           C  
ATOM   4166  CB  ILE B 112      -0.775   6.342  21.263  1.00 98.49           C  
ATOM   4167  HB  ILE B 112       0.047   5.637  21.388  1.00 98.49           H  
ATOM   4168  O   ILE B 112       0.461   9.228  22.126  1.00 98.49           O  
ATOM   4169  CG1 ILE B 112      -1.918   5.663  20.478  1.00 98.49           C  
ATOM   4170 HG12 ILE B 112      -2.865   6.166  20.674  1.00 98.49           H  
ATOM   4171 HG13 ILE B 112      -1.738   5.728  19.405  1.00 98.49           H  
ATOM   4172  CG2 ILE B 112      -1.331   6.717  22.650  1.00 98.49           C  
ATOM   4173 HG21 ILE B 112      -0.558   7.181  23.263  1.00 98.49           H  
ATOM   4174 HG22 ILE B 112      -2.144   7.436  22.544  1.00 98.49           H  
ATOM   4175 HG23 ILE B 112      -1.687   5.829  23.172  1.00 98.49           H  
ATOM   4176  CD1 ILE B 112      -2.044   4.182  20.842  1.00 98.49           C  
ATOM   4177 HD11 ILE B 112      -2.247   4.056  21.906  1.00 98.49           H  
ATOM   4178 HD12 ILE B 112      -1.120   3.666  20.583  1.00 98.49           H  
ATOM   4179 HD13 ILE B 112      -2.864   3.745  20.273  1.00 98.49           H  
ATOM   4180  N   LYS B 113       2.091   7.923  21.285  1.00 98.17           N  
ATOM   4181  H   LYS B 113       2.310   7.153  20.670  1.00 98.17           H  
ATOM   4182  CA  LYS B 113       3.171   8.510  22.087  1.00 98.17           C  
ATOM   4183  HA  LYS B 113       2.795   8.658  23.100  1.00 98.17           H  
ATOM   4184  C   LYS B 113       3.594   9.903  21.600  1.00 98.17           C  
ATOM   4185  CB  LYS B 113       4.341   7.516  22.142  1.00 98.17           C  
ATOM   4186  HB2 LYS B 113       4.840   7.475  21.173  1.00 98.17           H  
ATOM   4187  HB3 LYS B 113       3.955   6.524  22.379  1.00 98.17           H  
ATOM   4188  O   LYS B 113       3.943  10.740  22.427  1.00 98.17           O  
ATOM   4189  CG  LYS B 113       5.342   7.921  23.230  1.00 98.17           C  
ATOM   4190  HG2 LYS B 113       4.811   8.045  24.174  1.00 98.17           H  
ATOM   4191  HG3 LYS B 113       5.799   8.874  22.960  1.00 98.17           H  
ATOM   4192  CD  LYS B 113       6.444   6.877  23.419  1.00 98.17           C  
ATOM   4193  HD2 LYS B 113       6.974   6.733  22.478  1.00 98.17           H  
ATOM   4194  HD3 LYS B 113       6.005   5.934  23.747  1.00 98.17           H  
ATOM   4195  CE  LYS B 113       7.402   7.398  24.491  1.00 98.17           C  
ATOM   4196  HE2 LYS B 113       7.718   8.402  24.210  1.00 98.17           H  
ATOM   4197  HE3 LYS B 113       6.869   7.465  25.439  1.00 98.17           H  
ATOM   4198  NZ  LYS B 113       8.579   6.521  24.653  1.00 98.17           N  
ATOM   4199  HZ1 LYS B 113       9.248   6.941  25.282  1.00 98.17           H  
ATOM   4200  HZ2 LYS B 113       9.017   6.306  23.769  1.00 98.17           H  
ATOM   4201  HZ3 LYS B 113       8.288   5.681  25.134  1.00 98.17           H  
ATOM   4202  N   TYR B 114       3.534  10.149  20.291  1.00 97.92           N  
ATOM   4203  H   TYR B 114       3.270   9.385  19.685  1.00 97.92           H  
ATOM   4204  CA  TYR B 114       3.978  11.384  19.638  1.00 97.92           C  
ATOM   4205  HA  TYR B 114       4.104  12.165  20.387  1.00 97.92           H  
ATOM   4206  C   TYR B 114       2.928  11.896  18.626  1.00 97.92           C  
ATOM   4207  CB  TYR B 114       5.353  11.131  18.995  1.00 97.92           C  
ATOM   4208  HB2 TYR B 114       5.233  10.450  18.152  1.00 97.92           H  
ATOM   4209  HB3 TYR B 114       5.727  12.080  18.611  1.00 97.92           H  
ATOM   4210  O   TYR B 114       3.198  11.946  17.424  1.00 97.92           O  
ATOM   4211  CG  TYR B 114       6.404  10.573  19.937  1.00 97.92           C  
ATOM   4212  CD1 TYR B 114       6.816  11.333  21.048  1.00 97.92           C  
ATOM   4213  HD1 TYR B 114       6.390  12.311  21.216  1.00 97.92           H  
ATOM   4214  CD2 TYR B 114       6.963   9.301  19.708  1.00 97.92           C  
ATOM   4215  HD2 TYR B 114       6.655   8.734  18.841  1.00 97.92           H  
ATOM   4216  CE1 TYR B 114       7.777  10.822  21.938  1.00 97.92           C  
ATOM   4217  HE1 TYR B 114       8.082  11.416  22.787  1.00 97.92           H  
ATOM   4218  CE2 TYR B 114       7.928   8.784  20.595  1.00 97.92           C  
ATOM   4219  HE2 TYR B 114       8.393   7.828  20.408  1.00 97.92           H  
ATOM   4220  OH  TYR B 114       9.245   9.050  22.591  1.00 97.92           O  
ATOM   4221  HH  TYR B 114       9.578   9.760  23.145  1.00 97.92           H  
ATOM   4222  CZ  TYR B 114       8.332   9.545  21.713  1.00 97.92           C  
ATOM   4223  N   PRO B 115       1.707  12.253  19.075  1.00 97.28           N  
ATOM   4224  CA  PRO B 115       0.582  12.541  18.183  1.00 97.28           C  
ATOM   4225  HA  PRO B 115       0.408  11.679  17.540  1.00 97.28           H  
ATOM   4226  C   PRO B 115       0.796  13.752  17.265  1.00 97.28           C  
ATOM   4227  CB  PRO B 115      -0.632  12.723  19.101  1.00 97.28           C  
ATOM   4228  HB2 PRO B 115      -1.121  11.760  19.246  1.00 97.28           H  
ATOM   4229  HB3 PRO B 115      -1.343  13.451  18.712  1.00 97.28           H  
ATOM   4230  O   PRO B 115       0.218  13.760  16.177  1.00 97.28           O  
ATOM   4231  CG  PRO B 115      -0.015  13.178  20.421  1.00 97.28           C  
ATOM   4232  HG2 PRO B 115       0.195  14.247  20.380  1.00 97.28           H  
ATOM   4233  HG3 PRO B 115      -0.657  12.944  21.271  1.00 97.28           H  
ATOM   4234  CD  PRO B 115       1.293  12.392  20.463  1.00 97.28           C  
ATOM   4235  HD2 PRO B 115       2.036  12.928  21.054  1.00 97.28           H  
ATOM   4236  HD3 PRO B 115       1.111  11.405  20.889  1.00 97.28           H  
ATOM   4237  N   GLU B 116       1.656  14.698  17.651  1.00 96.70           N  
ATOM   4238  H   GLU B 116       2.044  14.637  18.582  1.00 96.70           H  
ATOM   4239  CA  GLU B 116       1.968  15.920  16.889  1.00 96.70           C  
ATOM   4240  HA  GLU B 116       1.169  16.104  16.170  1.00 96.70           H  
ATOM   4241  C   GLU B 116       3.265  15.820  16.059  1.00 96.70           C  
ATOM   4242  CB  GLU B 116       2.004  17.133  17.840  1.00 96.70           C  
ATOM   4243  HB2 GLU B 116       2.901  17.076  18.456  1.00 96.70           H  
ATOM   4244  HB3 GLU B 116       2.068  18.040  17.238  1.00 96.70           H  
ATOM   4245  O   GLU B 116       3.613  16.749  15.342  1.00 96.70           O  
ATOM   4246  CG  GLU B 116       0.784  17.255  18.773  1.00 96.70           C  
ATOM   4247  HG2 GLU B 116       0.898  16.534  19.582  1.00 96.70           H  
ATOM   4248  HG3 GLU B 116       0.783  18.247  19.226  1.00 96.70           H  
ATOM   4249  CD  GLU B 116      -0.556  17.012  18.056  1.00 96.70           C  
ATOM   4250  OE1 GLU B 116      -1.320  16.133  18.525  1.00 96.70           O  
ATOM   4251  OE2 GLU B 116      -0.805  17.635  17.005  1.00 96.70           O  
ATOM   4252  N   ASN B 117       3.982  14.691  16.123  1.00 96.94           N  
ATOM   4253  H   ASN B 117       3.658  13.970  16.751  1.00 96.94           H  
ATOM   4254  CA  ASN B 117       5.238  14.465  15.384  1.00 96.94           C  
ATOM   4255  HA  ASN B 117       5.456  15.323  14.749  1.00 96.94           H  
ATOM   4256  C   ASN B 117       5.171  13.235  14.464  1.00 96.94           C  
ATOM   4257  CB  ASN B 117       6.382  14.311  16.398  1.00 96.94           C  
ATOM   4258  HB2 ASN B 117       7.322  14.157  15.867  1.00 96.94           H  
ATOM   4259  HB3 ASN B 117       6.204  13.431  17.016  1.00 96.94           H  
ATOM   4260  O   ASN B 117       6.046  13.020  13.626  1.00 96.94           O  
ATOM   4261  CG  ASN B 117       6.524  15.516  17.305  1.00 96.94           C  
ATOM   4262  ND2 ASN B 117       7.225  16.533  16.871  1.00 96.94           N  
ATOM   4263 HD21 ASN B 117       7.233  17.378  17.424  1.00 96.94           H  
ATOM   4264 HD22 ASN B 117       7.688  16.468  15.975  1.00 96.94           H  
ATOM   4265  OD1 ASN B 117       6.005  15.535  18.412  1.00 96.94           O  
ATOM   4266  N   PHE B 118       4.157  12.389  14.639  1.00 98.57           N  
ATOM   4267  H   PHE B 118       3.479  12.606  15.356  1.00 98.57           H  
ATOM   4268  CA  PHE B 118       4.021  11.114  13.952  1.00 98.57           C  
ATOM   4269  HA  PHE B 118       4.771  11.040  13.164  1.00 98.57           H  
ATOM   4270  C   PHE B 118       2.640  11.025  13.306  1.00 98.57           C  
ATOM   4271  CB  PHE B 118       4.279   9.996  14.970  1.00 98.57           C  
ATOM   4272  HB2 PHE B 118       5.116  10.284  15.606  1.00 98.57           H  
ATOM   4273  HB3 PHE B 118       3.411   9.876  15.617  1.00 98.57           H  
ATOM   4274  O   PHE B 118       1.619  11.113  13.988  1.00 98.57           O  
ATOM   4275  CG  PHE B 118       4.626   8.676  14.330  1.00 98.57           C  
ATOM   4276  CD1 PHE B 118       3.621   7.736  14.039  1.00 98.57           C  
ATOM   4277  HD1 PHE B 118       2.590   7.954  14.275  1.00 98.57           H  
ATOM   4278  CD2 PHE B 118       5.966   8.400  14.007  1.00 98.57           C  
ATOM   4279  HD2 PHE B 118       6.733   9.131  14.214  1.00 98.57           H  
ATOM   4280  CE1 PHE B 118       3.962   6.516  13.435  1.00 98.57           C  
ATOM   4281  HE1 PHE B 118       3.193   5.787  13.223  1.00 98.57           H  
ATOM   4282  CE2 PHE B 118       6.303   7.184  13.394  1.00 98.57           C  
ATOM   4283  HE2 PHE B 118       7.332   6.982  13.134  1.00 98.57           H  
ATOM   4284  CZ  PHE B 118       5.300   6.245  13.107  1.00 98.57           C  
ATOM   4285  HZ  PHE B 118       5.560   5.318  12.618  1.00 98.57           H  
ATOM   4286  N   PHE B 119       2.582  10.849  11.990  1.00 98.78           N  
ATOM   4287  H   PHE B 119       3.451  10.844  11.475  1.00 98.78           H  
ATOM   4288  CA  PHE B 119       1.358  10.939  11.200  1.00 98.78           C  
ATOM   4289  HA  PHE B 119       0.498  10.937  11.869  1.00 98.78           H  
ATOM   4290  C   PHE B 119       1.206   9.734  10.274  1.00 98.78           C  
ATOM   4291  CB  PHE B 119       1.332  12.271  10.440  1.00 98.78           C  
ATOM   4292  HB2 PHE B 119       2.176  12.304   9.752  1.00 98.78           H  
ATOM   4293  HB3 PHE B 119       0.420  12.325   9.846  1.00 98.78           H  
ATOM   4294  O   PHE B 119       2.176   9.214   9.725  1.00 98.78           O  
ATOM   4295  CG  PHE B 119       1.395  13.480  11.355  1.00 98.78           C  
ATOM   4296  CD1 PHE B 119       0.228  13.958  11.984  1.00 98.78           C  
ATOM   4297  HD1 PHE B 119      -0.729  13.499  11.782  1.00 98.78           H  
ATOM   4298  CD2 PHE B 119       2.632  14.107  11.604  1.00 98.78           C  
ATOM   4299  HD2 PHE B 119       3.533  13.750  11.126  1.00 98.78           H  
ATOM   4300  CE1 PHE B 119       0.297  15.068  12.845  1.00 98.78           C  
ATOM   4301  HE1 PHE B 119      -0.595  15.471  13.302  1.00 98.78           H  
ATOM   4302  CE2 PHE B 119       2.699  15.211  12.469  1.00 98.78           C  
ATOM   4303  HE2 PHE B 119       3.639  15.714  12.646  1.00 98.78           H  
ATOM   4304  CZ  PHE B 119       1.531  15.697  13.080  1.00 98.78           C  
ATOM   4305  HZ  PHE B 119       1.579  16.573  13.709  1.00 98.78           H  
ATOM   4306  N   LEU B 120      -0.037   9.280  10.131  1.00 98.86           N  
ATOM   4307  H   LEU B 120      -0.797   9.822  10.518  1.00 98.86           H  
ATOM   4308  CA  LEU B 120      -0.417   8.089   9.381  1.00 98.86           C  
ATOM   4309  HA  LEU B 120       0.399   7.770   8.733  1.00 98.86           H  
ATOM   4310  C   LEU B 120      -1.615   8.454   8.503  1.00 98.86           C  
ATOM   4311  CB  LEU B 120      -0.769   6.949  10.365  1.00 98.86           C  
ATOM   4312  HB2 LEU B 120      -1.602   7.278  10.985  1.00 98.86           H  
ATOM   4313  HB3 LEU B 120      -1.118   6.092   9.788  1.00 98.86           H  
ATOM   4314  O   LEU B 120      -2.636   8.896   9.032  1.00 98.86           O  
ATOM   4315  CG  LEU B 120       0.373   6.484  11.292  1.00 98.86           C  
ATOM   4316  HG  LEU B 120       0.726   7.327  11.886  1.00 98.86           H  
ATOM   4317  CD1 LEU B 120      -0.137   5.419  12.262  1.00 98.86           C  
ATOM   4318 HD11 LEU B 120       0.675   5.105  12.918  1.00 98.86           H  
ATOM   4319 HD12 LEU B 120      -0.924   5.849  12.881  1.00 98.86           H  
ATOM   4320 HD13 LEU B 120      -0.518   4.561  11.707  1.00 98.86           H  
ATOM   4321  CD2 LEU B 120       1.554   5.890  10.534  1.00 98.86           C  
ATOM   4322 HD21 LEU B 120       2.300   5.502  11.227  1.00 98.86           H  
ATOM   4323 HD22 LEU B 120       2.028   6.677   9.947  1.00 98.86           H  
ATOM   4324 HD23 LEU B 120       1.219   5.087   9.878  1.00 98.86           H  
ATOM   4325  N   LEU B 121      -1.480   8.292   7.189  1.00 98.83           N  
ATOM   4326  H   LEU B 121      -0.603   7.930   6.843  1.00 98.83           H  
ATOM   4327  CA  LEU B 121      -2.585   8.356   6.236  1.00 98.83           C  
ATOM   4328  HA  LEU B 121      -3.383   8.970   6.655  1.00 98.83           H  
ATOM   4329  C   LEU B 121      -3.167   6.958   6.003  1.00 98.83           C  
ATOM   4330  CB  LEU B 121      -2.137   8.988   4.904  1.00 98.83           C  
ATOM   4331  HB2 LEU B 121      -1.415   8.323   4.432  1.00 98.83           H  
ATOM   4332  HB3 LEU B 121      -3.005   9.045   4.247  1.00 98.83           H  
ATOM   4333  O   LEU B 121      -2.545   5.937   6.280  1.00 98.83           O  
ATOM   4334  CG  LEU B 121      -1.516  10.391   5.007  1.00 98.83           C  
ATOM   4335  HG  LEU B 121      -0.556  10.314   5.518  1.00 98.83           H  
ATOM   4336  CD1 LEU B 121      -1.274  10.951   3.605  1.00 98.83           C  
ATOM   4337 HD11 LEU B 121      -2.224  11.052   3.080  1.00 98.83           H  
ATOM   4338 HD12 LEU B 121      -0.639  10.269   3.040  1.00 98.83           H  
ATOM   4339 HD13 LEU B 121      -0.786  11.924   3.667  1.00 98.83           H  
ATOM   4340  CD2 LEU B 121      -2.408  11.376   5.765  1.00 98.83           C  
ATOM   4341 HD21 LEU B 121      -1.990  12.380   5.701  1.00 98.83           H  
ATOM   4342 HD22 LEU B 121      -3.412  11.375   5.339  1.00 98.83           H  
ATOM   4343 HD23 LEU B 121      -2.455  11.092   6.817  1.00 98.83           H  
ATOM   4344  N   ARG B 122      -4.380   6.900   5.474  1.00 98.12           N  
ATOM   4345  H   ARG B 122      -4.872   7.768   5.322  1.00 98.12           H  
ATOM   4346  CA  ARG B 122      -5.007   5.650   5.058  1.00 98.12           C  
ATOM   4347  HA  ARG B 122      -4.763   4.870   5.780  1.00 98.12           H  
ATOM   4348  C   ARG B 122      -4.471   5.207   3.700  1.00 98.12           C  
ATOM   4349  CB  ARG B 122      -6.516   5.882   5.023  1.00 98.12           C  
ATOM   4350  HB2 ARG B 122      -6.780   6.425   4.116  1.00 98.12           H  
ATOM   4351  HB3 ARG B 122      -6.812   6.481   5.884  1.00 98.12           H  
ATOM   4352  O   ARG B 122      -4.536   5.991   2.760  1.00 98.12           O  
ATOM   4353  CG  ARG B 122      -7.266   4.560   5.069  1.00 98.12           C  
ATOM   4354  HG2 ARG B 122      -7.023   3.966   4.188  1.00 98.12           H  
ATOM   4355  HG3 ARG B 122      -6.981   4.016   5.969  1.00 98.12           H  
ATOM   4356  CD  ARG B 122      -8.764   4.820   5.095  1.00 98.12           C  
ATOM   4357  HD2 ARG B 122      -9.061   5.294   4.160  1.00 98.12           H  
ATOM   4358  HD3 ARG B 122      -8.990   5.485   5.929  1.00 98.12           H  
ATOM   4359  NE  ARG B 122      -9.478   3.552   5.263  1.00 98.12           N  
ATOM   4360  HE  ARG B 122      -8.932   2.704   5.206  1.00 98.12           H  
ATOM   4361  NH1 ARG B 122     -11.550   4.413   5.686  1.00 98.12           N  
ATOM   4362 HH11 ARG B 122     -11.194   5.339   5.498  1.00 98.12           H  
ATOM   4363 HH12 ARG B 122     -12.509   4.269   5.968  1.00 98.12           H  
ATOM   4364  NH2 ARG B 122     -11.170   2.209   5.845  1.00 98.12           N  
ATOM   4365 HH21 ARG B 122     -10.484   1.468   5.831  1.00 98.12           H  
ATOM   4366 HH22 ARG B 122     -12.080   2.055   6.257  1.00 98.12           H  
ATOM   4367  CZ  ARG B 122     -10.738   3.403   5.592  1.00 98.12           C  
ATOM   4368  N   GLY B 123      -4.025   3.958   3.582  1.00 95.72           N  
ATOM   4369  H   GLY B 123      -3.905   3.379   4.401  1.00 95.72           H  
ATOM   4370  CA  GLY B 123      -3.824   3.290   2.299  1.00 95.72           C  
ATOM   4371  HA2 GLY B 123      -3.597   4.039   1.540  1.00 95.72           H  
ATOM   4372  HA3 GLY B 123      -2.981   2.602   2.363  1.00 95.72           H  
ATOM   4373  C   GLY B 123      -5.052   2.512   1.836  1.00 95.72           C  
ATOM   4374  O   GLY B 123      -6.044   2.383   2.565  1.00 95.72           O  
ATOM   4375  N   ASN B 124      -5.020   1.972   0.618  1.00 87.29           N  
ATOM   4376  H   ASN B 124      -4.145   1.966   0.113  1.00 87.29           H  
ATOM   4377  CA  ASN B 124      -6.135   1.167   0.119  1.00 87.29           C  
ATOM   4378  HA  ASN B 124      -7.059   1.697   0.354  1.00 87.29           H  
ATOM   4379  C   ASN B 124      -6.225  -0.202   0.822  1.00 87.29           C  
ATOM   4380  CB  ASN B 124      -6.057   1.049  -1.406  1.00 87.29           C  
ATOM   4381  HB2 ASN B 124      -7.006   0.653  -1.767  1.00 87.29           H  
ATOM   4382  HB3 ASN B 124      -5.902   2.033  -1.849  1.00 87.29           H  
ATOM   4383  O   ASN B 124      -7.313  -0.779   0.896  1.00 87.29           O  
ATOM   4384  CG  ASN B 124      -4.935   0.140  -1.849  1.00 87.29           C  
ATOM   4385  ND2 ASN B 124      -5.215  -1.045  -2.325  1.00 87.29           N  
ATOM   4386 HD21 ASN B 124      -6.172  -1.295  -2.530  1.00 87.29           H  
ATOM   4387 HD22 ASN B 124      -4.414  -1.641  -2.474  1.00 87.29           H  
ATOM   4388  OD1 ASN B 124      -3.779   0.460  -1.761  1.00 87.29           O  
ATOM   4389  N   HIS B 125      -5.124  -0.701   1.394  1.00 85.43           N  
ATOM   4390  H   HIS B 125      -4.249  -0.214   1.267  1.00 85.43           H  
ATOM   4391  CA  HIS B 125      -5.115  -1.897   2.236  1.00 85.43           C  
ATOM   4392  HA  HIS B 125      -5.820  -2.614   1.814  1.00 85.43           H  
ATOM   4393  C   HIS B 125      -5.626  -1.641   3.665  1.00 85.43           C  
ATOM   4394  CB  HIS B 125      -3.736  -2.565   2.173  1.00 85.43           C  
ATOM   4395  HB2 HIS B 125      -3.669  -3.296   2.979  1.00 85.43           H  
ATOM   4396  HB3 HIS B 125      -2.944  -1.834   2.337  1.00 85.43           H  
ATOM   4397  O   HIS B 125      -6.093  -2.566   4.332  1.00 85.43           O  
ATOM   4398  CG  HIS B 125      -3.515  -3.297   0.868  1.00 85.43           C  
ATOM   4399  CD2 HIS B 125      -3.290  -2.785  -0.383  1.00 85.43           C  
ATOM   4400  HD2 HIS B 125      -3.202  -1.736  -0.623  1.00 85.43           H  
ATOM   4401  ND1 HIS B 125      -3.633  -4.650   0.716  1.00 85.43           N  
ATOM   4402  HD1 HIS B 125      -3.908  -5.271   1.463  1.00 85.43           H  
ATOM   4403  CE1 HIS B 125      -3.469  -4.959  -0.575  1.00 85.43           C  
ATOM   4404  HE1 HIS B 125      -3.544  -5.956  -0.984  1.00 85.43           H  
ATOM   4405  NE2 HIS B 125      -3.260  -3.855  -1.301  1.00 85.43           N  
ATOM   4406  N   GLU B 126      -5.749  -0.393   4.118  1.00 95.52           N  
ATOM   4407  H   GLU B 126      -5.351   0.357   3.570  1.00 95.52           H  
ATOM   4408  CA  GLU B 126      -6.510  -0.048   5.329  1.00 95.52           C  
ATOM   4409  HA  GLU B 126      -6.355  -0.851   6.050  1.00 95.52           H  
ATOM   4410  C   GLU B 126      -8.045  -0.035   5.085  1.00 95.52           C  
ATOM   4411  CB  GLU B 126      -5.934   1.216   5.994  1.00 95.52           C  
ATOM   4412  HB2 GLU B 126      -6.650   1.596   6.723  1.00 95.52           H  
ATOM   4413  HB3 GLU B 126      -5.783   1.999   5.250  1.00 95.52           H  
ATOM   4414  O   GLU B 126      -8.789   0.762   5.661  1.00 95.52           O  
ATOM   4415  CG  GLU B 126      -4.630   0.939   6.765  1.00 95.52           C  
ATOM   4416  HG2 GLU B 126      -4.758   0.052   7.384  1.00 95.52           H  
ATOM   4417  HG3 GLU B 126      -4.448   1.776   7.440  1.00 95.52           H  
ATOM   4418  CD  GLU B 126      -3.409   0.787   5.854  1.00 95.52           C  
ATOM   4419  OE1 GLU B 126      -2.690  -0.233   5.985  1.00 95.52           O  
ATOM   4420  OE2 GLU B 126      -3.186   1.720   5.056  1.00 95.52           O  
ATOM   4421  N   CYS B 127      -8.554  -0.951   4.250  1.00 84.21           N  
ATOM   4422  H   CYS B 127      -7.894  -1.566   3.797  1.00 84.21           H  
ATOM   4423  CA  CYS B 127      -9.975  -1.162   3.947  1.00 84.21           C  
ATOM   4424  HA  CYS B 127     -10.581  -0.553   4.618  1.00 84.21           H  
ATOM   4425  C   CYS B 127     -10.400  -2.629   4.146  1.00 84.21           C  
ATOM   4426  CB  CYS B 127     -10.256  -0.686   2.519  1.00 84.21           C  
ATOM   4427  HB2 CYS B 127      -9.621  -1.232   1.822  1.00 84.21           H  
ATOM   4428  HB3 CYS B 127     -10.024   0.375   2.429  1.00 84.21           H  
ATOM   4429  O   CYS B 127      -9.687  -3.566   3.777  1.00 84.21           O  
ATOM   4430  SG  CYS B 127     -11.999  -0.985   2.091  1.00 84.21           S  
ATOM   4431  HG  CYS B 127     -12.626  -0.217   2.987  1.00 84.21           H  
ATOM   4432  N   ALA B 128     -11.599  -2.839   4.701  1.00 83.07           N  
ATOM   4433  H   ALA B 128     -12.191  -2.038   4.874  1.00 83.07           H  
ATOM   4434  CA  ALA B 128     -12.114  -4.156   5.077  1.00 83.07           C  
ATOM   4435  HA  ALA B 128     -11.387  -4.639   5.731  1.00 83.07           H  
ATOM   4436  C   ALA B 128     -12.381  -5.096   3.889  1.00 83.07           C  
ATOM   4437  CB  ALA B 128     -13.416  -3.938   5.850  1.00 83.07           C  
ATOM   4438  HB1 ALA B 128     -14.188  -3.555   5.182  1.00 83.07           H  
ATOM   4439  HB2 ALA B 128     -13.257  -3.201   6.638  1.00 83.07           H  
ATOM   4440  HB3 ALA B 128     -13.749  -4.877   6.292  1.00 83.07           H  
ATOM   4441  O   ALA B 128     -12.304  -6.316   4.044  1.00 83.07           O  
ATOM   4442  N   SER B 129     -12.722  -4.558   2.714  1.00 72.76           N  
ATOM   4443  H   SER B 129     -12.767  -3.552   2.629  1.00 72.76           H  
ATOM   4444  CA  SER B 129     -12.937  -5.349   1.494  1.00 72.76           C  
ATOM   4445  HA  SER B 129     -13.561  -6.210   1.735  1.00 72.76           H  
ATOM   4446  C   SER B 129     -11.622  -5.885   0.914  1.00 72.76           C  
ATOM   4447  CB  SER B 129     -13.685  -4.501   0.457  1.00 72.76           C  
ATOM   4448  HB2 SER B 129     -14.638  -4.176   0.873  1.00 72.76           H  
ATOM   4449  HB3 SER B 129     -13.867  -5.090  -0.441  1.00 72.76           H  
ATOM   4450  O   SER B 129     -11.608  -6.963   0.321  1.00 72.76           O  
ATOM   4451  OG  SER B 129     -12.909  -3.371   0.130  1.00 72.76           O  
ATOM   4452  HG  SER B 129     -13.450  -2.710  -0.308  1.00 72.76           H  
ATOM   4453  N   ILE B 130     -10.519  -5.168   1.154  1.00 73.63           N  
ATOM   4454  H   ILE B 130     -10.650  -4.294   1.642  1.00 73.63           H  
ATOM   4455  CA  ILE B 130      -9.173  -5.440   0.643  1.00 73.63           C  
ATOM   4456  HA  ILE B 130      -9.249  -5.985  -0.298  1.00 73.63           H  
ATOM   4457  C   ILE B 130      -8.410  -6.364   1.597  1.00 73.63           C  
ATOM   4458  CB  ILE B 130      -8.475  -4.081   0.373  1.00 73.63           C  
ATOM   4459  HB  ILE B 130      -8.460  -3.521   1.308  1.00 73.63           H  
ATOM   4460  O   ILE B 130      -8.089  -7.500   1.240  1.00 73.63           O  
ATOM   4461  CG1 ILE B 130      -9.258  -3.225  -0.653  1.00 73.63           C  
ATOM   4462 HG12 ILE B 130      -8.685  -2.321  -0.859  1.00 73.63           H  
ATOM   4463 HG13 ILE B 130     -10.194  -2.899  -0.199  1.00 73.63           H  
ATOM   4464  CG2 ILE B 130      -7.013  -4.212  -0.072  1.00 73.63           C  
ATOM   4465 HG21 ILE B 130      -6.582  -3.220  -0.205  1.00 73.63           H  
ATOM   4466 HG22 ILE B 130      -6.931  -4.733  -1.026  1.00 73.63           H  
ATOM   4467 HG23 ILE B 130      -6.428  -4.725   0.691  1.00 73.63           H  
ATOM   4468  CD1 ILE B 130      -9.590  -3.917  -1.987  1.00 73.63           C  
ATOM   4469 HD11 ILE B 130     -10.165  -3.236  -2.614  1.00 73.63           H  
ATOM   4470 HD12 ILE B 130      -8.675  -4.196  -2.510  1.00 73.63           H  
ATOM   4471 HD13 ILE B 130     -10.207  -4.801  -1.824  1.00 73.63           H  
ATOM   4472  N   ASN B 131      -8.213  -5.956   2.852  1.00 78.88           N  
ATOM   4473  H   ASN B 131      -8.524  -5.031   3.112  1.00 78.88           H  
ATOM   4474  CA  ASN B 131      -7.377  -6.701   3.805  1.00 78.88           C  
ATOM   4475  HA  ASN B 131      -6.524  -7.079   3.242  1.00 78.88           H  
ATOM   4476  C   ASN B 131      -8.011  -7.974   4.383  1.00 78.88           C  
ATOM   4477  CB  ASN B 131      -6.830  -5.722   4.840  1.00 78.88           C  
ATOM   4478  HB2 ASN B 131      -6.379  -4.896   4.289  1.00 78.88           H  
ATOM   4479  HB3 ASN B 131      -6.006  -6.183   5.385  1.00 78.88           H  
ATOM   4480  O   ASN B 131      -7.376  -8.769   5.086  1.00 78.88           O  
ATOM   4481  CG  ASN B 131      -7.843  -5.194   5.834  1.00 78.88           C  
ATOM   4482  ND2 ASN B 131      -7.704  -3.955   6.228  1.00 78.88           N  
ATOM   4483 HD21 ASN B 131      -8.425  -3.561   6.815  1.00 78.88           H  
ATOM   4484 HD22 ASN B 131      -7.028  -3.391   5.733  1.00 78.88           H  
ATOM   4485  OD1 ASN B 131      -8.734  -5.889   6.303  1.00 78.88           O  
ATOM   4486  N   ARG B 132      -9.262  -8.233   3.995  1.00 73.69           N  
ATOM   4487  H   ARG B 132      -9.730  -7.506   3.472  1.00 73.69           H  
ATOM   4488  CA  ARG B 132      -9.898  -9.544   4.108  1.00 73.69           C  
ATOM   4489  HA  ARG B 132      -9.740  -9.913   5.121  1.00 73.69           H  
ATOM   4490  C   ARG B 132      -9.295 -10.601   3.177  1.00 73.69           C  
ATOM   4491  CB  ARG B 132     -11.398  -9.353   3.910  1.00 73.69           C  
ATOM   4492  HB2 ARG B 132     -11.730  -8.630   4.655  1.00 73.69           H  
ATOM   4493  HB3 ARG B 132     -11.602  -8.962   2.913  1.00 73.69           H  
ATOM   4494  O   ARG B 132      -9.488 -11.787   3.432  1.00 73.69           O  
ATOM   4495  CG  ARG B 132     -12.172 -10.649   4.134  1.00 73.69           C  
ATOM   4496  HG2 ARG B 132     -11.844 -11.109   5.066  1.00 73.69           H  
ATOM   4497  HG3 ARG B 132     -12.006 -11.338   3.306  1.00 73.69           H  
ATOM   4498  CD  ARG B 132     -13.657 -10.331   4.227  1.00 73.69           C  
ATOM   4499  HD2 ARG B 132     -13.787  -9.537   4.962  1.00 73.69           H  
ATOM   4500  HD3 ARG B 132     -14.007  -9.974   3.258  1.00 73.69           H  
ATOM   4501  NE  ARG B 132     -14.400 -11.536   4.626  1.00 73.69           N  
ATOM   4502  HE  ARG B 132     -14.009 -12.412   4.309  1.00 73.69           H  
ATOM   4503  NH1 ARG B 132     -16.037 -10.479   5.830  1.00 73.69           N  
ATOM   4504 HH11 ARG B 132     -15.615  -9.599   5.567  1.00 73.69           H  
ATOM   4505 HH12 ARG B 132     -16.917 -10.493   6.325  1.00 73.69           H  
ATOM   4506  NH2 ARG B 132     -16.043 -12.709   5.661  1.00 73.69           N  
ATOM   4507 HH21 ARG B 132     -16.919 -12.729   6.164  1.00 73.69           H  
ATOM   4508 HH22 ARG B 132     -15.640 -13.557   5.290  1.00 73.69           H  
ATOM   4509  CZ  ARG B 132     -15.484 -11.568   5.372  1.00 73.69           C  
ATOM   4510  N   ILE B 133      -8.607 -10.183   2.115  1.00 63.90           N  
ATOM   4511  H   ILE B 133      -8.500  -9.186   1.990  1.00 63.90           H  
ATOM   4512  CA  ILE B 133      -8.210 -11.040   0.991  1.00 63.90           C  
ATOM   4513  HA  ILE B 133      -8.551 -12.057   1.184  1.00 63.90           H  
ATOM   4514  C   ILE B 133      -6.681 -11.126   0.862  1.00 63.90           C  
ATOM   4515  CB  ILE B 133      -8.916 -10.559  -0.306  1.00 63.90           C  
ATOM   4516  HB  ILE B 133      -8.522  -9.580  -0.578  1.00 63.90           H  
ATOM   4517  O   ILE B 133      -6.162 -12.220   0.654  1.00 63.90           O  
ATOM   4518  CG1 ILE B 133     -10.444 -10.421  -0.058  1.00 63.90           C  
ATOM   4519 HG12 ILE B 133     -10.615  -9.637   0.679  1.00 63.90           H  
ATOM   4520 HG13 ILE B 133     -10.828 -11.357   0.346  1.00 63.90           H  
ATOM   4521  CG2 ILE B 133      -8.626 -11.531  -1.465  1.00 63.90           C  
ATOM   4522 HG21 ILE B 133      -9.053 -11.153  -2.394  1.00 63.90           H  
ATOM   4523 HG22 ILE B 133      -7.552 -11.620  -1.629  1.00 63.90           H  
ATOM   4524 HG23 ILE B 133      -9.035 -12.518  -1.249  1.00 63.90           H  
ATOM   4525  CD1 ILE B 133     -11.287 -10.042  -1.276  1.00 63.90           C  
ATOM   4526 HD11 ILE B 133     -11.323 -10.879  -1.973  1.00 63.90           H  
ATOM   4527 HD12 ILE B 133     -10.862  -9.161  -1.759  1.00 63.90           H  
ATOM   4528 HD13 ILE B 133     -12.303  -9.813  -0.955  1.00 63.90           H  
ATOM   4529  N   TYR B 134      -5.945 -10.025   1.068  1.00 64.66           N  
ATOM   4530  H   TYR B 134      -6.420  -9.145   1.212  1.00 64.66           H  
ATOM   4531  CA  TYR B 134      -4.481  -9.987   0.871  1.00 64.66           C  
ATOM   4532  HA  TYR B 134      -4.241 -10.750   0.130  1.00 64.66           H  
ATOM   4533  C   TYR B 134      -3.629 -10.362   2.101  1.00 64.66           C  
ATOM   4534  CB  TYR B 134      -4.063  -8.655   0.241  1.00 64.66           C  
ATOM   4535  HB2 TYR B 134      -2.993  -8.670   0.037  1.00 64.66           H  
ATOM   4536  HB3 TYR B 134      -4.263  -7.851   0.949  1.00 64.66           H  
ATOM   4537  O   TYR B 134      -2.397 -10.314   2.036  1.00 64.66           O  
ATOM   4538  CG  TYR B 134      -4.788  -8.348  -1.046  1.00 64.66           C  
ATOM   4539  CD1 TYR B 134      -4.449  -9.018  -2.237  1.00 64.66           C  
ATOM   4540  HD1 TYR B 134      -3.659  -9.754  -2.242  1.00 64.66           H  
ATOM   4541  CD2 TYR B 134      -5.844  -7.422  -1.026  1.00 64.66           C  
ATOM   4542  HD2 TYR B 134      -6.089  -6.911  -0.107  1.00 64.66           H  
ATOM   4543  CE1 TYR B 134      -5.174  -8.757  -3.414  1.00 64.66           C  
ATOM   4544  HE1 TYR B 134      -4.953  -9.291  -4.327  1.00 64.66           H  
ATOM   4545  CE2 TYR B 134      -6.578  -7.169  -2.193  1.00 64.66           C  
ATOM   4546  HE2 TYR B 134      -7.412  -6.483  -2.177  1.00 64.66           H  
ATOM   4547  OH  TYR B 134      -6.953  -7.555  -4.496  1.00 64.66           O  
ATOM   4548  HH  TYR B 134      -7.558  -6.823  -4.354  1.00 64.66           H  
ATOM   4549  CZ  TYR B 134      -6.236  -7.828  -3.385  1.00 64.66           C  
ATOM   4550  N   GLY B 135      -4.259 -10.816   3.191  1.00 68.63           N  
ATOM   4551  H   GLY B 135      -5.266 -10.739   3.197  1.00 68.63           H  
ATOM   4552  CA  GLY B 135      -3.607 -11.598   4.248  1.00 68.63           C  
ATOM   4553  HA2 GLY B 135      -3.990 -12.618   4.200  1.00 68.63           H  
ATOM   4554  HA3 GLY B 135      -2.535 -11.642   4.059  1.00 68.63           H  
ATOM   4555  C   GLY B 135      -3.777 -11.106   5.688  1.00 68.63           C  
ATOM   4556  O   GLY B 135      -3.647 -11.920   6.602  1.00 68.63           O  
ATOM   4557  N   PHE B 136      -4.106  -9.839   5.940  1.00 85.35           N  
ATOM   4558  H   PHE B 136      -4.217  -9.202   5.163  1.00 85.35           H  
ATOM   4559  CA  PHE B 136      -4.176  -9.278   7.295  1.00 85.35           C  
ATOM   4560  HA  PHE B 136      -3.229  -9.478   7.797  1.00 85.35           H  
ATOM   4561  C   PHE B 136      -5.295  -9.899   8.133  1.00 85.35           C  
ATOM   4562  CB  PHE B 136      -4.388  -7.767   7.215  1.00 85.35           C  
ATOM   4563  HB2 PHE B 136      -5.353  -7.607   6.734  1.00 85.35           H  
ATOM   4564  HB3 PHE B 136      -3.612  -7.326   6.589  1.00 85.35           H  
ATOM   4565  O   PHE B 136      -5.095 -10.207   9.310  1.00 85.35           O  
ATOM   4566  CG  PHE B 136      -4.390  -7.056   8.555  1.00 85.35           C  
ATOM   4567  CD1 PHE B 136      -5.469  -6.233   8.930  1.00 85.35           C  
ATOM   4568  HD1 PHE B 136      -6.306  -6.096   8.261  1.00 85.35           H  
ATOM   4569  CD2 PHE B 136      -3.294  -7.202   9.422  1.00 85.35           C  
ATOM   4570  HD2 PHE B 136      -2.470  -7.841   9.137  1.00 85.35           H  
ATOM   4571  CE1 PHE B 136      -5.441  -5.559  10.164  1.00 85.35           C  
ATOM   4572  HE1 PHE B 136      -6.260  -4.910  10.439  1.00 85.35           H  
ATOM   4573  CE2 PHE B 136      -3.253  -6.511  10.643  1.00 85.35           C  
ATOM   4574  HE2 PHE B 136      -2.389  -6.597  11.286  1.00 85.35           H  
ATOM   4575  CZ  PHE B 136      -4.329  -5.688  11.015  1.00 85.35           C  
ATOM   4576  HZ  PHE B 136      -4.289  -5.140  11.945  1.00 85.35           H  
ATOM   4577  N   TYR B 137      -6.459 -10.150   7.527  1.00 80.97           N  
ATOM   4578  H   TYR B 137      -6.588  -9.799   6.589  1.00 80.97           H  
ATOM   4579  CA  TYR B 137      -7.549 -10.896   8.157  1.00 80.97           C  
ATOM   4580  HA  TYR B 137      -7.882 -10.360   9.046  1.00 80.97           H  
ATOM   4581  C   TYR B 137      -7.110 -12.295   8.598  1.00 80.97           C  
ATOM   4582  CB  TYR B 137      -8.716 -10.985   7.174  1.00 80.97           C  
ATOM   4583  HB2 TYR B 137      -9.130  -9.980   7.084  1.00 80.97           H  
ATOM   4584  HB3 TYR B 137      -8.334 -11.291   6.201  1.00 80.97           H  
ATOM   4585  O   TYR B 137      -7.402 -12.699   9.725  1.00 80.97           O  
ATOM   4586  CG  TYR B 137      -9.829 -11.939   7.569  1.00 80.97           C  
ATOM   4587  CD1 TYR B 137      -9.792 -13.286   7.159  1.00 80.97           C  
ATOM   4588  HD1 TYR B 137      -8.980 -13.643   6.542  1.00 80.97           H  
ATOM   4589  CD2 TYR B 137     -10.900 -11.480   8.354  1.00 80.97           C  
ATOM   4590  HD2 TYR B 137     -10.926 -10.439   8.643  1.00 80.97           H  
ATOM   4591  CE1 TYR B 137     -10.806 -14.174   7.558  1.00 80.97           C  
ATOM   4592  HE1 TYR B 137     -10.760 -15.204   7.237  1.00 80.97           H  
ATOM   4593  CE2 TYR B 137     -11.922 -12.358   8.755  1.00 80.97           C  
ATOM   4594  HE2 TYR B 137     -12.738 -11.984   9.355  1.00 80.97           H  
ATOM   4595  OH  TYR B 137     -12.845 -14.573   8.762  1.00 80.97           O  
ATOM   4596  HH  TYR B 137     -13.491 -14.115   9.304  1.00 80.97           H  
ATOM   4597  CZ  TYR B 137     -11.868 -13.714   8.363  1.00 80.97           C  
ATOM   4598  N   ASP B 138      -6.377 -13.019   7.748  1.00 76.98           N  
ATOM   4599  H   ASP B 138      -6.117 -12.613   6.861  1.00 76.98           H  
ATOM   4600  CA  ASP B 138      -5.881 -14.355   8.076  1.00 76.98           C  
ATOM   4601  HA  ASP B 138      -6.683 -14.908   8.565  1.00 76.98           H  
ATOM   4602  C   ASP B 138      -4.727 -14.308   9.086  1.00 76.98           C  
ATOM   4603  CB  ASP B 138      -5.496 -15.123   6.803  1.00 76.98           C  
ATOM   4604  HB2 ASP B 138      -4.963 -14.459   6.123  1.00 76.98           H  
ATOM   4605  HB3 ASP B 138      -4.820 -15.934   7.076  1.00 76.98           H  
ATOM   4606  O   ASP B 138      -4.645 -15.184   9.945  1.00 76.98           O  
ATOM   4607  CG  ASP B 138      -6.704 -15.754   6.095  1.00 76.98           C  
ATOM   4608  OD1 ASP B 138      -7.642 -16.220   6.796  1.00 76.98           O  
ATOM   4609  OD2 ASP B 138      -6.653 -15.831   4.853  1.00 76.98           O  
ATOM   4610  N   GLU B 139      -3.880 -13.272   9.075  1.00 86.17           N  
ATOM   4611  H   GLU B 139      -3.947 -12.606   8.319  1.00 86.17           H  
ATOM   4612  CA  GLU B 139      -2.892 -13.044  10.131  1.00 86.17           C  
ATOM   4613  HA  GLU B 139      -2.307 -13.958  10.232  1.00 86.17           H  
ATOM   4614  C   GLU B 139      -3.578 -12.813  11.488  1.00 86.17           C  
ATOM   4615  CB  GLU B 139      -1.919 -11.901   9.767  1.00 86.17           C  
ATOM   4616  HB2 GLU B 139      -2.439 -10.943   9.773  1.00 86.17           H  
ATOM   4617  HB3 GLU B 139      -1.497 -12.083   8.778  1.00 86.17           H  
ATOM   4618  O   GLU B 139      -3.281 -13.528  12.452  1.00 86.17           O  
ATOM   4619  CG  GLU B 139      -0.789 -11.898  10.807  1.00 86.17           C  
ATOM   4620  HG2 GLU B 139      -1.239 -11.789  11.794  1.00 86.17           H  
ATOM   4621  HG3 GLU B 139      -0.299 -12.871  10.783  1.00 86.17           H  
ATOM   4622  CD  GLU B 139       0.288 -10.816  10.678  1.00 86.17           C  
ATOM   4623  OE1 GLU B 139       1.042 -10.713  11.670  1.00 86.17           O  
ATOM   4624  OE2 GLU B 139       0.401 -10.140   9.635  1.00 86.17           O  
ATOM   4625  N   CYS B 140      -4.543 -11.890  11.552  1.00 91.83           N  
ATOM   4626  H   CYS B 140      -4.726 -11.339  10.725  1.00 91.83           H  
ATOM   4627  CA  CYS B 140      -5.349 -11.625  12.744  1.00 91.83           C  
ATOM   4628  HA  CYS B 140      -4.706 -11.272  13.550  1.00 91.83           H  
ATOM   4629  C   CYS B 140      -6.068 -12.887  13.231  1.00 91.83           C  
ATOM   4630  CB  CYS B 140      -6.396 -10.550  12.432  1.00 91.83           C  
ATOM   4631  HB2 CYS B 140      -7.094 -10.491  13.267  1.00 91.83           H  
ATOM   4632  HB3 CYS B 140      -6.943 -10.820  11.529  1.00 91.83           H  
ATOM   4633  O   CYS B 140      -6.006 -13.216  14.412  1.00 91.83           O  
ATOM   4634  SG  CYS B 140      -5.643  -8.921  12.210  1.00 91.83           S  
ATOM   4635  HG  CYS B 140      -5.099  -9.140  11.010  1.00 91.83           H  
ATOM   4636  N   LYS B 141      -6.725 -13.623  12.329  1.00 83.05           N  
ATOM   4637  H   LYS B 141      -6.740 -13.287  11.377  1.00 83.05           H  
ATOM   4638  CA  LYS B 141      -7.462 -14.856  12.638  1.00 83.05           C  
ATOM   4639  HA  LYS B 141      -8.161 -14.657  13.450  1.00 83.05           H  
ATOM   4640  C   LYS B 141      -6.547 -15.987  13.119  1.00 83.05           C  
ATOM   4641  CB  LYS B 141      -8.244 -15.252  11.380  1.00 83.05           C  
ATOM   4642  HB2 LYS B 141      -7.530 -15.391  10.568  1.00 83.05           H  
ATOM   4643  HB3 LYS B 141      -8.911 -14.434  11.109  1.00 83.05           H  
ATOM   4644  O   LYS B 141      -6.965 -16.765  13.969  1.00 83.05           O  
ATOM   4645  CG  LYS B 141      -9.075 -16.534  11.524  1.00 83.05           C  
ATOM   4646  HG2 LYS B 141      -8.428 -17.366  11.803  1.00 83.05           H  
ATOM   4647  HG3 LYS B 141      -9.844 -16.399  12.285  1.00 83.05           H  
ATOM   4648  CD  LYS B 141      -9.718 -16.850  10.172  1.00 83.05           C  
ATOM   4649  HD2 LYS B 141      -8.944 -16.816   9.405  1.00 83.05           H  
ATOM   4650  HD3 LYS B 141     -10.464 -16.091   9.937  1.00 83.05           H  
ATOM   4651  CE  LYS B 141     -10.357 -18.238  10.167  1.00 83.05           C  
ATOM   4652  HE2 LYS B 141      -9.644 -18.947  10.589  1.00 83.05           H  
ATOM   4653  HE3 LYS B 141     -11.249 -18.230  10.793  1.00 83.05           H  
ATOM   4654  NZ  LYS B 141     -10.680 -18.623   8.773  1.00 83.05           N  
ATOM   4655  HZ1 LYS B 141      -9.849 -18.551   8.203  1.00 83.05           H  
ATOM   4656  HZ2 LYS B 141     -11.349 -17.980   8.373  1.00 83.05           H  
ATOM   4657  HZ3 LYS B 141     -11.035 -19.567   8.715  1.00 83.05           H  
ATOM   4658  N   ARG B 142      -5.322 -16.085  12.589  1.00 82.70           N  
ATOM   4659  H   ARG B 142      -5.094 -15.445  11.843  1.00 82.70           H  
ATOM   4660  CA  ARG B 142      -4.328 -17.113  12.943  1.00 82.70           C  
ATOM   4661  HA  ARG B 142      -4.833 -18.069  13.079  1.00 82.70           H  
ATOM   4662  C   ARG B 142      -3.607 -16.826  14.260  1.00 82.70           C  
ATOM   4663  CB  ARG B 142      -3.331 -17.227  11.778  1.00 82.70           C  
ATOM   4664  HB2 ARG B 142      -3.875 -17.537  10.886  1.00 82.70           H  
ATOM   4665  HB3 ARG B 142      -2.909 -16.238  11.600  1.00 82.70           H  
ATOM   4666  O   ARG B 142      -3.249 -17.771  14.954  1.00 82.70           O  
ATOM   4667  CG  ARG B 142      -2.177 -18.215  12.013  1.00 82.70           C  
ATOM   4668  HG2 ARG B 142      -2.588 -19.204  12.217  1.00 82.70           H  
ATOM   4669  HG3 ARG B 142      -1.586 -17.901  12.873  1.00 82.70           H  
ATOM   4670  CD  ARG B 142      -1.252 -18.302  10.790  1.00 82.70           C  
ATOM   4671  HD2 ARG B 142      -0.454 -19.015  10.995  1.00 82.70           H  
ATOM   4672  HD3 ARG B 142      -1.831 -18.690   9.951  1.00 82.70           H  
ATOM   4673  NE  ARG B 142      -0.676 -16.994  10.403  1.00 82.70           N  
ATOM   4674  HE  ARG B 142      -1.125 -16.527   9.627  1.00 82.70           H  
ATOM   4675  NH1 ARG B 142       0.971 -16.826  11.999  1.00 82.70           N  
ATOM   4676 HH11 ARG B 142       1.752 -16.316  12.387  1.00 82.70           H  
ATOM   4677 HH12 ARG B 142       0.643 -17.686  12.415  1.00 82.70           H  
ATOM   4678  NH2 ARG B 142       0.760 -15.224  10.461  1.00 82.70           N  
ATOM   4679 HH21 ARG B 142       0.287 -14.799   9.676  1.00 82.70           H  
ATOM   4680 HH22 ARG B 142       1.529 -14.708  10.864  1.00 82.70           H  
ATOM   4681  CZ  ARG B 142       0.344 -16.357  10.956  1.00 82.70           C  
ATOM   4682  N   ARG B 143      -3.327 -15.554  14.567  1.00 92.16           N  
ATOM   4683  H   ARG B 143      -3.589 -14.846  13.897  1.00 92.16           H  
ATOM   4684  CA  ARG B 143      -2.557 -15.144  15.761  1.00 92.16           C  
ATOM   4685  HA  ARG B 143      -1.987 -15.993  16.139  1.00 92.16           H  
ATOM   4686  C   ARG B 143      -3.433 -14.723  16.943  1.00 92.16           C  
ATOM   4687  CB  ARG B 143      -1.570 -14.027  15.385  1.00 92.16           C  
ATOM   4688  HB2 ARG B 143      -2.104 -13.216  14.890  1.00 92.16           H  
ATOM   4689  HB3 ARG B 143      -1.127 -13.635  16.300  1.00 92.16           H  
ATOM   4690  O   ARG B 143      -2.983 -14.814  18.079  1.00 92.16           O  
ATOM   4691  CG  ARG B 143      -0.446 -14.544  14.472  1.00 92.16           C  
ATOM   4692  HG2 ARG B 143      -0.882 -14.994  13.581  1.00 92.16           H  
ATOM   4693  HG3 ARG B 143       0.125 -15.305  15.004  1.00 92.16           H  
ATOM   4694  CD  ARG B 143       0.505 -13.432  14.020  1.00 92.16           C  
ATOM   4695  HD2 ARG B 143      -0.058 -12.711  13.426  1.00 92.16           H  
ATOM   4696  HD3 ARG B 143       1.268 -13.862  13.372  1.00 92.16           H  
ATOM   4697  NE  ARG B 143       1.170 -12.750  15.145  1.00 92.16           N  
ATOM   4698  HE  ARG B 143       0.912 -13.002  16.088  1.00 92.16           H  
ATOM   4699  NH1 ARG B 143       2.524 -11.374  13.885  1.00 92.16           N  
ATOM   4700 HH11 ARG B 143       3.226 -10.648  13.884  1.00 92.16           H  
ATOM   4701 HH12 ARG B 143       1.925 -11.347  13.072  1.00 92.16           H  
ATOM   4702  NH2 ARG B 143       2.776 -11.454  16.079  1.00 92.16           N  
ATOM   4703 HH21 ARG B 143       3.569 -10.847  15.925  1.00 92.16           H  
ATOM   4704 HH22 ARG B 143       2.500 -11.652  17.030  1.00 92.16           H  
ATOM   4705  CZ  ARG B 143       2.139 -11.860  15.026  1.00 92.16           C  
ATOM   4706  N   TYR B 144      -4.655 -14.271  16.666  1.00 94.99           N  
ATOM   4707  H   TYR B 144      -4.927 -14.219  15.695  1.00 94.99           H  
ATOM   4708  CA  TYR B 144      -5.628 -13.786  17.642  1.00 94.99           C  
ATOM   4709  HA  TYR B 144      -5.399 -14.217  18.616  1.00 94.99           H  
ATOM   4710  C   TYR B 144      -7.034 -14.278  17.262  1.00 94.99           C  
ATOM   4711  CB  TYR B 144      -5.527 -12.253  17.772  1.00 94.99           C  
ATOM   4712  HB2 TYR B 144      -6.302 -11.912  18.459  1.00 94.99           H  
ATOM   4713  HB3 TYR B 144      -5.719 -11.792  16.803  1.00 94.99           H  
ATOM   4714  O   TYR B 144      -7.363 -15.439  17.490  1.00 94.99           O  
ATOM   4715  CG  TYR B 144      -4.188 -11.754  18.282  1.00 94.99           C  
ATOM   4716  CD1 TYR B 144      -3.980 -11.593  19.666  1.00 94.99           C  
ATOM   4717  HD1 TYR B 144      -4.776 -11.813  20.362  1.00 94.99           H  
ATOM   4718  CD2 TYR B 144      -3.150 -11.462  17.375  1.00 94.99           C  
ATOM   4719  HD2 TYR B 144      -3.315 -11.570  16.313  1.00 94.99           H  
ATOM   4720  CE1 TYR B 144      -2.730 -11.153  20.145  1.00 94.99           C  
ATOM   4721  HE1 TYR B 144      -2.566 -11.023  21.204  1.00 94.99           H  
ATOM   4722  CE2 TYR B 144      -1.893 -11.049  17.856  1.00 94.99           C  
ATOM   4723  HE2 TYR B 144      -1.072 -10.840  17.186  1.00 94.99           H  
ATOM   4724  OH  TYR B 144      -0.462 -10.494  19.675  1.00 94.99           O  
ATOM   4725  HH  TYR B 144      -0.451 -10.411  20.631  1.00 94.99           H  
ATOM   4726  CZ  TYR B 144      -1.682 -10.891  19.236  1.00 94.99           C  
ATOM   4727  N   ASN B 145      -7.887 -13.415  16.699  1.00 92.91           N  
ATOM   4728  H   ASN B 145      -7.540 -12.494  16.472  1.00 92.91           H  
ATOM   4729  CA  ASN B 145      -9.236 -13.748  16.248  1.00 92.91           C  
ATOM   4730  HA  ASN B 145      -9.185 -14.675  15.675  1.00 92.91           H  
ATOM   4731  C   ASN B 145      -9.827 -12.656  15.331  1.00 92.91           C  
ATOM   4732  CB  ASN B 145     -10.135 -13.982  17.481  1.00 92.91           C  
ATOM   4733  HB2 ASN B 145     -11.168 -14.163  17.183  1.00 92.91           H  
ATOM   4734  HB3 ASN B 145      -9.798 -14.878  18.003  1.00 92.91           H  
ATOM   4735  O   ASN B 145      -9.276 -11.569  15.151  1.00 92.91           O  
ATOM   4736  CG  ASN B 145     -10.109 -12.809  18.437  1.00 92.91           C  
ATOM   4737  ND2 ASN B 145      -9.601 -13.031  19.621  1.00 92.91           N  
ATOM   4738 HD21 ASN B 145      -9.459 -12.289  20.292  1.00 92.91           H  
ATOM   4739 HD22 ASN B 145      -9.196 -13.927  19.852  1.00 92.91           H  
ATOM   4740  OD1 ASN B 145     -10.548 -11.720  18.092  1.00 92.91           O  
ATOM   4741  N   ILE B 146     -11.014 -12.940  14.788  1.00 88.70           N  
ATOM   4742  H   ILE B 146     -11.398 -13.855  14.974  1.00 88.70           H  
ATOM   4743  CA  ILE B 146     -11.767 -12.043  13.895  1.00 88.70           C  
ATOM   4744  HA  ILE B 146     -11.105 -11.726  13.090  1.00 88.70           H  
ATOM   4745  C   ILE B 146     -12.241 -10.761  14.613  1.00 88.70           C  
ATOM   4746  CB  ILE B 146     -12.952 -12.827  13.269  1.00 88.70           C  
ATOM   4747  HB  ILE B 146     -13.565 -13.216  14.083  1.00 88.70           H  
ATOM   4748  O   ILE B 146     -12.401  -9.726  13.967  1.00 88.70           O  
ATOM   4749  CG1 ILE B 146     -12.441 -14.027  12.431  1.00 88.70           C  
ATOM   4750 HG12 ILE B 146     -11.711 -14.598  13.005  1.00 88.70           H  
ATOM   4751 HG13 ILE B 146     -11.936 -13.658  11.539  1.00 88.70           H  
ATOM   4752  CG2 ILE B 146     -13.845 -11.919  12.399  1.00 88.70           C  
ATOM   4753 HG21 ILE B 146     -14.319 -11.152  13.012  1.00 88.70           H  
ATOM   4754 HG22 ILE B 146     -14.643 -12.490  11.925  1.00 88.70           H  
ATOM   4755 HG23 ILE B 146     -13.241 -11.432  11.633  1.00 88.70           H  
ATOM   4756  CD1 ILE B 146     -13.537 -15.020  12.017  1.00 88.70           C  
ATOM   4757 HD11 ILE B 146     -13.074 -15.881  11.537  1.00 88.70           H  
ATOM   4758 HD12 ILE B 146     -14.230 -14.564  11.310  1.00 88.70           H  
ATOM   4759 HD13 ILE B 146     -14.083 -15.359  12.897  1.00 88.70           H  
ATOM   4760  N   LYS B 147     -12.462 -10.786  15.937  1.00 96.91           N  
ATOM   4761  H   LYS B 147     -12.176 -11.603  16.458  1.00 96.91           H  
ATOM   4762  CA  LYS B 147     -12.874  -9.590  16.697  1.00 96.91           C  
ATOM   4763  HA  LYS B 147     -13.703  -9.110  16.177  1.00 96.91           H  
ATOM   4764  C   LYS B 147     -11.746  -8.557  16.738  1.00 96.91           C  
ATOM   4765  CB  LYS B 147     -13.342  -9.994  18.108  1.00 96.91           C  
ATOM   4766  HB2 LYS B 147     -14.074 -10.797  18.022  1.00 96.91           H  
ATOM   4767  HB3 LYS B 147     -12.491 -10.367  18.678  1.00 96.91           H  
ATOM   4768  O   LYS B 147     -12.023  -7.362  16.647  1.00 96.91           O  
ATOM   4769  CG  LYS B 147     -13.974  -8.836  18.898  1.00 96.91           C  
ATOM   4770  HG2 LYS B 147     -14.887  -8.511  18.398  1.00 96.91           H  
ATOM   4771  HG3 LYS B 147     -13.279  -7.998  18.945  1.00 96.91           H  
ATOM   4772  CD  LYS B 147     -14.299  -9.278  20.333  1.00 96.91           C  
ATOM   4773  HD2 LYS B 147     -13.379  -9.610  20.814  1.00 96.91           H  
ATOM   4774  HD3 LYS B 147     -15.002 -10.111  20.306  1.00 96.91           H  
ATOM   4775  CE  LYS B 147     -14.902  -8.118  21.136  1.00 96.91           C  
ATOM   4776  HE2 LYS B 147     -15.854  -7.834  20.687  1.00 96.91           H  
ATOM   4777  HE3 LYS B 147     -14.233  -7.260  21.061  1.00 96.91           H  
ATOM   4778  NZ  LYS B 147     -15.093  -8.482  22.564  1.00 96.91           N  
ATOM   4779  HZ1 LYS B 147     -14.210  -8.734  22.985  1.00 96.91           H  
ATOM   4780  HZ2 LYS B 147     -15.719  -9.269  22.658  1.00 96.91           H  
ATOM   4781  HZ3 LYS B 147     -15.477  -7.707  23.085  1.00 96.91           H  
ATOM   4782  N   LEU B 148     -10.490  -8.999  16.807  1.00 97.32           N  
ATOM   4783  H   LEU B 148     -10.328  -9.987  16.942  1.00 97.32           H  
ATOM   4784  CA  LEU B 148      -9.339  -8.104  16.738  1.00 97.32           C  
ATOM   4785  HA  LEU B 148      -9.531  -7.283  17.429  1.00 97.32           H  
ATOM   4786  C   LEU B 148      -9.178  -7.478  15.343  1.00 97.32           C  
ATOM   4787  CB  LEU B 148      -8.084  -8.855  17.207  1.00 97.32           C  
ATOM   4788  HB2 LEU B 148      -8.334  -9.468  18.072  1.00 97.32           H  
ATOM   4789  HB3 LEU B 148      -7.748  -9.519  16.410  1.00 97.32           H  
ATOM   4790  O   LEU B 148      -9.001  -6.270  15.252  1.00 97.32           O  
ATOM   4791  CG  LEU B 148      -6.938  -7.906  17.602  1.00 97.32           C  
ATOM   4792  HG  LEU B 148      -6.691  -7.253  16.765  1.00 97.32           H  
ATOM   4793  CD1 LEU B 148      -7.306  -7.051  18.821  1.00 97.32           C  
ATOM   4794 HD11 LEU B 148      -6.414  -6.569  19.220  1.00 97.32           H  
ATOM   4795 HD12 LEU B 148      -8.000  -6.261  18.533  1.00 97.32           H  
ATOM   4796 HD13 LEU B 148      -7.745  -7.668  19.605  1.00 97.32           H  
ATOM   4797  CD2 LEU B 148      -5.712  -8.746  17.941  1.00 97.32           C  
ATOM   4798 HD21 LEU B 148      -5.404  -9.318  17.066  1.00 97.32           H  
ATOM   4799 HD22 LEU B 148      -5.931  -9.419  18.770  1.00 97.32           H  
ATOM   4800 HD23 LEU B 148      -4.885  -8.096  18.228  1.00 97.32           H  
ATOM   4801  N   TRP B 149      -9.369  -8.248  14.264  1.00 94.89           N  
ATOM   4802  H   TRP B 149      -9.476  -9.243  14.395  1.00 94.89           H  
ATOM   4803  CA  TRP B 149      -9.404  -7.701  12.894  1.00 94.89           C  
ATOM   4804  HA  TRP B 149      -8.447  -7.231  12.670  1.00 94.89           H  
ATOM   4805  C   TRP B 149     -10.483  -6.618  12.710  1.00 94.89           C  
ATOM   4806  CB  TRP B 149      -9.625  -8.834  11.887  1.00 94.89           C  
ATOM   4807  HB2 TRP B 149     -10.484  -9.430  12.196  1.00 94.89           H  
ATOM   4808  HB3 TRP B 149      -8.754  -9.489  11.884  1.00 94.89           H  
ATOM   4809  O   TRP B 149     -10.216  -5.566  12.129  1.00 94.89           O  
ATOM   4810  CG  TRP B 149      -9.869  -8.362  10.490  1.00 94.89           C  
ATOM   4811  CD1 TRP B 149      -8.929  -7.894   9.636  1.00 94.89           C  
ATOM   4812  HD1 TRP B 149      -7.873  -7.814   9.846  1.00 94.89           H  
ATOM   4813  CD2 TRP B 149     -11.149  -8.206   9.801  1.00 94.89           C  
ATOM   4814  CE2 TRP B 149     -10.901  -7.659   8.509  1.00 94.89           C  
ATOM   4815  CE3 TRP B 149     -12.494  -8.487  10.135  1.00 94.89           C  
ATOM   4816  HE3 TRP B 149     -12.708  -8.890  11.114  1.00 94.89           H  
ATOM   4817  NE1 TRP B 149      -9.538  -7.485   8.466  1.00 94.89           N  
ATOM   4818  HE1 TRP B 149      -9.061  -7.015   7.710  1.00 94.89           H  
ATOM   4819  CH2 TRP B 149     -13.256  -7.669   7.960  1.00 94.89           C  
ATOM   4820  HH2 TRP B 149     -14.054  -7.420   7.276  1.00 94.89           H  
ATOM   4821  CZ2 TRP B 149     -11.928  -7.398   7.595  1.00 94.89           C  
ATOM   4822  HZ2 TRP B 149     -11.690  -6.957   6.638  1.00 94.89           H  
ATOM   4823  CZ3 TRP B 149     -13.538  -8.218   9.227  1.00 94.89           C  
ATOM   4824  HZ3 TRP B 149     -14.565  -8.399   9.510  1.00 94.89           H  
ATOM   4825  N   LYS B 150     -11.688  -6.826  13.265  1.00 96.38           N  
ATOM   4826  H   LYS B 150     -11.869  -7.723  13.692  1.00 96.38           H  
ATOM   4827  CA  LYS B 150     -12.726  -5.779  13.294  1.00 96.38           C  
ATOM   4828  HA  LYS B 150     -12.909  -5.427  12.279  1.00 96.38           H  
ATOM   4829  C   LYS B 150     -12.271  -4.547  14.081  1.00 96.38           C  
ATOM   4830  CB  LYS B 150     -14.041  -6.307  13.879  1.00 96.38           C  
ATOM   4831  HB2 LYS B 150     -14.708  -5.458  14.022  1.00 96.38           H  
ATOM   4832  HB3 LYS B 150     -13.855  -6.762  14.852  1.00 96.38           H  
ATOM   4833  O   LYS B 150     -12.457  -3.437  13.614  1.00 96.38           O  
ATOM   4834  CG  LYS B 150     -14.733  -7.317  12.957  1.00 96.38           C  
ATOM   4835  HG2 LYS B 150     -14.884  -6.863  11.977  1.00 96.38           H  
ATOM   4836  HG3 LYS B 150     -14.115  -8.208  12.844  1.00 96.38           H  
ATOM   4837  CD  LYS B 150     -16.088  -7.708  13.551  1.00 96.38           C  
ATOM   4838  HD2 LYS B 150     -16.681  -6.802  13.677  1.00 96.38           H  
ATOM   4839  HD3 LYS B 150     -15.938  -8.174  14.524  1.00 96.38           H  
ATOM   4840  CE  LYS B 150     -16.818  -8.670  12.612  1.00 96.38           C  
ATOM   4841  HE2 LYS B 150     -16.278  -9.616  12.586  1.00 96.38           H  
ATOM   4842  HE3 LYS B 150     -16.797  -8.240  11.610  1.00 96.38           H  
ATOM   4843  NZ  LYS B 150     -18.223  -8.864  13.046  1.00 96.38           N  
ATOM   4844  HZ1 LYS B 150     -18.699  -7.973  13.050  1.00 96.38           H  
ATOM   4845  HZ2 LYS B 150     -18.266  -9.243  13.981  1.00 96.38           H  
ATOM   4846  HZ3 LYS B 150     -18.720  -9.475  12.412  1.00 96.38           H  
ATOM   4847  N   THR B 151     -11.600  -4.748  15.217  1.00 98.37           N  
ATOM   4848  H   THR B 151     -11.420  -5.703  15.491  1.00 98.37           H  
ATOM   4849  CA  THR B 151     -11.073  -3.650  16.049  1.00 98.37           C  
ATOM   4850  HA  THR B 151     -11.900  -2.985  16.299  1.00 98.37           H  
ATOM   4851  C   THR B 151     -10.032  -2.805  15.291  1.00 98.37           C  
ATOM   4852  CB  THR B 151     -10.466  -4.188  17.361  1.00 98.37           C  
ATOM   4853  HB  THR B 151      -9.528  -4.698  17.140  1.00 98.37           H  
ATOM   4854  O   THR B 151     -10.043  -1.582  15.403  1.00 98.37           O  
ATOM   4855  CG2 THR B 151     -10.188  -3.074  18.363  1.00 98.37           C  
ATOM   4856 HG21 THR B 151      -9.799  -3.500  19.288  1.00 98.37           H  
ATOM   4857 HG22 THR B 151     -11.104  -2.520  18.566  1.00 98.37           H  
ATOM   4858 HG23 THR B 151      -9.444  -2.393  17.950  1.00 98.37           H  
ATOM   4859  OG1 THR B 151     -11.323  -5.096  18.037  1.00 98.37           O  
ATOM   4860  HG1 THR B 151     -11.586  -5.773  17.409  1.00 98.37           H  
ATOM   4861  N   PHE B 152      -9.176  -3.432  14.471  1.00 98.59           N  
ATOM   4862  H   PHE B 152      -9.154  -4.442  14.467  1.00 98.59           H  
ATOM   4863  CA  PHE B 152      -8.291  -2.717  13.542  1.00 98.59           C  
ATOM   4864  HA  PHE B 152      -7.733  -1.959  14.091  1.00 98.59           H  
ATOM   4865  C   PHE B 152      -9.071  -1.986  12.448  1.00 98.59           C  
ATOM   4866  CB  PHE B 152      -7.296  -3.686  12.893  1.00 98.59           C  
ATOM   4867  HB2 PHE B 152      -6.905  -3.216  11.990  1.00 98.59           H  
ATOM   4868  HB3 PHE B 152      -7.809  -4.597  12.585  1.00 98.59           H  
ATOM   4869  O   PHE B 152      -8.810  -0.816  12.199  1.00 98.59           O  
ATOM   4870  CG  PHE B 152      -6.105  -4.027  13.756  1.00 98.59           C  
ATOM   4871  CD1 PHE B 152      -5.155  -3.029  14.040  1.00 98.59           C  
ATOM   4872  HD1 PHE B 152      -5.297  -2.023  13.674  1.00 98.59           H  
ATOM   4873  CD2 PHE B 152      -5.913  -5.337  14.233  1.00 98.59           C  
ATOM   4874  HD2 PHE B 152      -6.633  -6.110  14.004  1.00 98.59           H  
ATOM   4875  CE1 PHE B 152      -4.019  -3.338  14.802  1.00 98.59           C  
ATOM   4876  HE1 PHE B 152      -3.305  -2.563  15.038  1.00 98.59           H  
ATOM   4877  CE2 PHE B 152      -4.763  -5.650  14.975  1.00 98.59           C  
ATOM   4878  HE2 PHE B 152      -4.605  -6.659  15.326  1.00 98.59           H  
ATOM   4879  CZ  PHE B 152      -3.807  -4.654  15.243  1.00 98.59           C  
ATOM   4880  HZ  PHE B 152      -2.908  -4.895  15.792  1.00 98.59           H  
ATOM   4881  N   THR B 153     -10.064  -2.638  11.840  1.00 96.52           N  
ATOM   4882  H   THR B 153     -10.229  -3.598  12.106  1.00 96.52           H  
ATOM   4883  CA  THR B 153     -10.931  -2.032  10.812  1.00 96.52           C  
ATOM   4884  HA  THR B 153     -10.319  -1.741   9.958  1.00 96.52           H  
ATOM   4885  C   THR B 153     -11.630  -0.767  11.331  1.00 96.52           C  
ATOM   4886  CB  THR B 153     -11.977  -3.050  10.333  1.00 96.52           C  
ATOM   4887  HB  THR B 153     -12.617  -3.339  11.167  1.00 96.52           H  
ATOM   4888  O   THR B 153     -11.616   0.266  10.667  1.00 96.52           O  
ATOM   4889  CG2 THR B 153     -12.866  -2.497   9.226  1.00 96.52           C  
ATOM   4890 HG21 THR B 153     -12.249  -2.132   8.405  1.00 96.52           H  
ATOM   4891 HG22 THR B 153     -13.476  -1.678   9.607  1.00 96.52           H  
ATOM   4892 HG23 THR B 153     -13.533  -3.285   8.877  1.00 96.52           H  
ATOM   4893  OG1 THR B 153     -11.353  -4.212   9.825  1.00 96.52           O  
ATOM   4894  HG1 THR B 153     -10.834  -4.617  10.523  1.00 96.52           H  
ATOM   4895  N   ASP B 154     -12.165  -0.808  12.554  1.00 98.18           N  
ATOM   4896  H   ASP B 154     -12.198  -1.698  13.031  1.00 98.18           H  
ATOM   4897  CA  ASP B 154     -12.813   0.333  13.214  1.00 98.18           C  
ATOM   4898  HA  ASP B 154     -13.593   0.722  12.559  1.00 98.18           H  
ATOM   4899  C   ASP B 154     -11.836   1.491  13.511  1.00 98.18           C  
ATOM   4900  CB  ASP B 154     -13.469  -0.139  14.527  1.00 98.18           C  
ATOM   4901  HB2 ASP B 154     -13.861   0.733  15.050  1.00 98.18           H  
ATOM   4902  HB3 ASP B 154     -12.703  -0.585  15.161  1.00 98.18           H  
ATOM   4903  O   ASP B 154     -12.259   2.643  13.628  1.00 98.18           O  
ATOM   4904  CG  ASP B 154     -14.624  -1.136  14.350  1.00 98.18           C  
ATOM   4905  OD1 ASP B 154     -15.340  -1.043  13.328  1.00 98.18           O  
ATOM   4906  OD2 ASP B 154     -14.816  -1.965  15.274  1.00 98.18           O  
ATOM   4907  N   CYS B 155     -10.534   1.199  13.628  1.00 98.69           N  
ATOM   4908  H   CYS B 155     -10.266   0.232  13.517  1.00 98.69           H  
ATOM   4909  CA  CYS B 155      -9.461   2.188  13.747  1.00 98.69           C  
ATOM   4910  HA  CYS B 155      -9.810   3.023  14.355  1.00 98.69           H  
ATOM   4911  C   CYS B 155      -9.064   2.758  12.372  1.00 98.69           C  
ATOM   4912  CB  CYS B 155      -8.274   1.518  14.459  1.00 98.69           C  
ATOM   4913  HB2 CYS B 155      -8.627   0.978  15.338  1.00 98.69           H  
ATOM   4914  HB3 CYS B 155      -7.798   0.807  13.783  1.00 98.69           H  
ATOM   4915  O   CYS B 155      -8.973   3.974  12.210  1.00 98.69           O  
ATOM   4916  SG  CYS B 155      -7.048   2.755  14.965  1.00 98.69           S  
ATOM   4917  HG  CYS B 155      -7.601   3.047  16.145  1.00 98.69           H  
ATOM   4918  N   PHE B 156      -8.907   1.895  11.364  1.00 98.58           N  
ATOM   4919  H   PHE B 156      -8.991   0.909  11.570  1.00 98.58           H  
ATOM   4920  CA  PHE B 156      -8.568   2.261   9.984  1.00 98.58           C  
ATOM   4921  HA  PHE B 156      -7.633   2.821   9.974  1.00 98.58           H  
ATOM   4922  C   PHE B 156      -9.624   3.157   9.338  1.00 98.58           C  
ATOM   4923  CB  PHE B 156      -8.402   0.982   9.152  1.00 98.58           C  
ATOM   4924  HB2 PHE B 156      -8.276   1.283   8.112  1.00 98.58           H  
ATOM   4925  HB3 PHE B 156      -9.329   0.411   9.203  1.00 98.58           H  
ATOM   4926  O   PHE B 156      -9.287   4.122   8.655  1.00 98.58           O  
ATOM   4927  CG  PHE B 156      -7.251   0.054   9.506  1.00 98.58           C  
ATOM   4928  CD1 PHE B 156      -6.219   0.449  10.381  1.00 98.58           C  
ATOM   4929  HD1 PHE B 156      -6.207   1.432  10.829  1.00 98.58           H  
ATOM   4930  CD2 PHE B 156      -7.208  -1.227   8.923  1.00 98.58           C  
ATOM   4931  HD2 PHE B 156      -7.979  -1.524   8.228  1.00 98.58           H  
ATOM   4932  CE1 PHE B 156      -5.176  -0.436  10.687  1.00 98.58           C  
ATOM   4933  HE1 PHE B 156      -4.398  -0.114  11.362  1.00 98.58           H  
ATOM   4934  CE2 PHE B 156      -6.148  -2.106   9.211  1.00 98.58           C  
ATOM   4935  HE2 PHE B 156      -6.097  -3.070   8.726  1.00 98.58           H  
ATOM   4936  CZ  PHE B 156      -5.135  -1.712  10.101  1.00 98.58           C  
ATOM   4937  HZ  PHE B 156      -4.314  -2.381  10.315  1.00 98.58           H
[truncated: 216,927 more chars]
