# Supplementary material for: HBV polymerase recruits the phosphatase PP1 to dephosphorylate HBc-Ser170 to complete encapsidation
Source: PLoS Pathog. 2025 Feb 11;21(2):e1012905. doi: 10.1371/journal.ppat.1012905 (PMC11813143; doi:10.1371/journal.ppat.1012905)
Supplement: S3 File — The predicted interaction model of Pol-RNase H domain and PP2ACα using AlphaFold. (PDB) [file ppat.1012905.s011.pdb]

MODEL     1                                                                     
ATOM      1  N   MET A   1      24.703  17.453  17.453  1.00 52.81           N  
ATOM      2  CA  MET A   1      24.797  18.438  16.375  1.00 52.81           C  
ATOM      3  C   MET A   1      23.859  19.625  16.641  1.00 52.81           C  
ATOM      4  CB  MET A   1      24.469  17.797  15.023  1.00 52.81           C  
ATOM      5  O   MET A   1      22.750  19.438  17.141  1.00 52.81           O  
ATOM      6  CG  MET A   1      25.406  18.219  13.906  1.00 52.81           C  
ATOM      7  SD  MET A   1      25.047  17.344  12.328  1.00 52.81           S  
ATOM      8  CE  MET A   1      25.406  18.672  11.141  1.00 52.81           C  
ATOM      9  N   ASP A   2      24.359  20.703  16.531  1.00 75.69           N  
ATOM     10  CA  ASP A   2      23.594  21.938  16.656  1.00 75.69           C  
ATOM     11  C   ASP A   2      22.344  21.906  15.766  1.00 75.69           C  
ATOM     12  CB  ASP A   2      24.453  23.156  16.312  1.00 75.69           C  
ATOM     13  O   ASP A   2      22.422  21.516  14.594  1.00 75.69           O  
ATOM     14  CG  ASP A   2      24.344  24.266  17.344  1.00 75.69           C  
ATOM     15  OD1 ASP A   2      23.422  24.250  18.156  1.00 75.69           O  
ATOM     16  OD2 ASP A   2      25.219  25.172  17.312  1.00 75.69           O  
ATOM     17  N   GLU A   3      21.141  21.938  16.375  1.00 80.62           N  
ATOM     18  CA  GLU A   3      19.844  21.906  15.711  1.00 80.62           C  
ATOM     19  C   GLU A   3      19.828  22.828  14.484  1.00 80.62           C  
ATOM     20  CB  GLU A   3      18.734  22.328  16.688  1.00 80.62           C  
ATOM     21  O   GLU A   3      19.250  22.484  13.453  1.00 80.62           O  
ATOM     22  CG  GLU A   3      17.359  21.750  16.344  1.00 80.62           C  
ATOM     23  CD  GLU A   3      16.312  22.031  17.406  1.00 80.62           C  
ATOM     24  OE1 GLU A   3      15.141  21.641  17.203  1.00 80.62           O  
ATOM     25  OE2 GLU A   3      16.672  22.625  18.438  1.00 80.62           O  
ATOM     26  N   LYS A   4      20.438  23.922  14.508  1.00 84.38           N  
ATOM     27  CA  LYS A   4      20.500  24.875  13.406  1.00 84.38           C  
ATOM     28  C   LYS A   4      21.297  24.328  12.234  1.00 84.38           C  
ATOM     29  CB  LYS A   4      21.094  26.203  13.875  1.00 84.38           C  
ATOM     30  O   LYS A   4      20.906  24.500  11.070  1.00 84.38           O  
ATOM     31  CG  LYS A   4      20.109  27.109  14.609  1.00 84.38           C  
ATOM     32  CD  LYS A   4      20.734  28.469  14.922  1.00 84.38           C  
ATOM     33  CE  LYS A   4      19.750  29.359  15.680  1.00 84.38           C  
ATOM     34  NZ  LYS A   4      20.359  30.688  16.016  1.00 84.38           N  
ATOM     35  N   VAL A   5      22.391  23.672  12.578  1.00 84.31           N  
ATOM     36  CA  VAL A   5      23.234  23.094  11.531  1.00 84.31           C  
ATOM     37  C   VAL A   5      22.484  21.969  10.836  1.00 84.31           C  
ATOM     38  CB  VAL A   5      24.562  22.578  12.109  1.00 84.31           C  
ATOM     39  O   VAL A   5      22.500  21.859   9.609  1.00 84.31           O  
ATOM     40  CG1 VAL A   5      25.344  21.797  11.055  1.00 84.31           C  
ATOM     41  CG2 VAL A   5      25.406  23.750  12.633  1.00 84.31           C  
ATOM     42  N   PHE A   6      21.844  21.172  11.641  1.00 89.12           N  
ATOM     43  CA  PHE A   6      21.094  20.062  11.070  1.00 89.12           C  
ATOM     44  C   PHE A   6      19.969  20.562  10.172  1.00 89.12           C  
ATOM     45  CB  PHE A   6      20.516  19.172  12.172  1.00 89.12           C  
ATOM     46  O   PHE A   6      19.703  20.000   9.109  1.00 89.12           O  
ATOM     47  CG  PHE A   6      19.828  17.938  11.664  1.00 89.12           C  
ATOM     48  CD1 PHE A   6      18.438  17.859  11.602  1.00 89.12           C  
ATOM     49  CD2 PHE A   6      20.578  16.844  11.242  1.00 89.12           C  
ATOM     50  CE1 PHE A   6      17.812  16.719  11.133  1.00 89.12           C  
ATOM     51  CE2 PHE A   6      19.938  15.688  10.766  1.00 89.12           C  
ATOM     52  CZ  PHE A   6      18.562  15.633  10.719  1.00 89.12           C  
ATOM     53  N   THR A   7      19.359  21.656  10.570  1.00 91.56           N  
ATOM     54  CA  THR A   7      18.281  22.234   9.789  1.00 91.56           C  
ATOM     55  C   THR A   7      18.781  22.719   8.438  1.00 91.56           C  
ATOM     56  CB  THR A   7      17.609  23.406  10.547  1.00 91.56           C  
ATOM     57  O   THR A   7      18.125  22.516   7.414  1.00 91.56           O  
ATOM     58  CG2 THR A   7      16.516  24.047   9.703  1.00 91.56           C  
ATOM     59  OG1 THR A   7      17.047  22.922  11.766  1.00 91.56           O  
ATOM     60  N   LYS A   8      19.875  23.328   8.398  1.00 93.12           N  
ATOM     61  CA  LYS A   8      20.453  23.766   7.137  1.00 93.12           C  
ATOM     62  C   LYS A   8      20.781  22.578   6.238  1.00 93.12           C  
ATOM     63  CB  LYS A   8      21.719  24.594   7.391  1.00 93.12           C  
ATOM     64  O   LYS A   8      20.547  22.625   5.027  1.00 93.12           O  
ATOM     65  CG  LYS A   8      22.219  25.359   6.168  1.00 93.12           C  
ATOM     66  CD  LYS A   8      23.406  26.234   6.508  1.00 93.12           C  
ATOM     67  CE  LYS A   8      23.969  26.922   5.266  1.00 93.12           C  
ATOM     68  NZ  LYS A   8      25.172  27.734   5.586  1.00 93.12           N  
ATOM     69  N   GLU A   9      21.375  21.578   6.805  1.00 94.69           N  
ATOM     70  CA  GLU A   9      21.672  20.359   6.043  1.00 94.69           C  
ATOM     71  C   GLU A   9      20.391  19.719   5.496  1.00 94.69           C  
ATOM     72  CB  GLU A   9      22.438  19.359   6.910  1.00 94.69           C  
ATOM     73  O   GLU A   9      20.359  19.281   4.352  1.00 94.69           O  
ATOM     74  CG  GLU A   9      23.875  19.750   7.180  1.00 94.69           C  
ATOM     75  CD  GLU A   9      24.641  18.719   7.996  1.00 94.69           C  
ATOM     76  OE1 GLU A   9      25.891  18.703   7.953  1.00 94.69           O  
ATOM     77  OE2 GLU A   9      23.969  17.906   8.680  1.00 94.69           O  
ATOM     78  N   LEU A  10      19.438  19.703   6.367  1.00 96.50           N  
ATOM     79  CA  LEU A  10      18.156  19.141   5.977  1.00 96.50           C  
ATOM     80  C   LEU A  10      17.562  19.891   4.789  1.00 96.50           C  
ATOM     81  CB  LEU A  10      17.172  19.172   7.152  1.00 96.50           C  
ATOM     82  O   LEU A  10      17.031  19.266   3.863  1.00 96.50           O  
ATOM     83  CG  LEU A  10      15.867  18.406   6.961  1.00 96.50           C  
ATOM     84  CD1 LEU A  10      16.141  16.938   6.660  1.00 96.50           C  
ATOM     85  CD2 LEU A  10      14.984  18.547   8.195  1.00 96.50           C  
ATOM     86  N   ASP A  11      17.641  21.219   4.777  1.00 97.12           N  
ATOM     87  CA  ASP A  11      17.172  22.031   3.650  1.00 97.12           C  
ATOM     88  C   ASP A  11      17.906  21.656   2.363  1.00 97.12           C  
ATOM     89  CB  ASP A  11      17.344  23.516   3.939  1.00 97.12           C  
ATOM     90  O   ASP A  11      17.297  21.547   1.301  1.00 97.12           O  
ATOM     91  CG  ASP A  11      16.359  24.047   4.961  1.00 97.12           C  
ATOM     92  OD1 ASP A  11      15.289  23.422   5.148  1.00 97.12           O  
ATOM     93  OD2 ASP A  11      16.641  25.094   5.582  1.00 97.12           O  
ATOM     94  N   GLN A  12      19.172  21.391   2.449  1.00 97.69           N  
ATOM     95  CA  GLN A  12      19.969  20.969   1.297  1.00 97.69           C  
ATOM     96  C   GLN A  12      19.562  19.578   0.823  1.00 97.69           C  
ATOM     97  CB  GLN A  12      21.453  21.000   1.631  1.00 97.69           C  
ATOM     98  O   GLN A  12      19.484  19.328  -0.381  1.00 97.69           O  
ATOM     99  CG  GLN A  12      22.031  22.406   1.808  1.00 97.69           C  
ATOM    100  CD  GLN A  12      23.469  22.391   2.295  1.00 97.69           C  
ATOM    101  NE2 GLN A  12      24.031  23.578   2.453  1.00 97.69           N  
ATOM    102  OE1 GLN A  12      24.047  21.328   2.525  1.00 97.69           O  
ATOM    103  N   TRP A  13      19.375  18.672   1.771  1.00 98.31           N  
ATOM    104  CA  TRP A  13      18.938  17.312   1.420  1.00 98.31           C  
ATOM    105  C   TRP A  13      17.609  17.359   0.671  1.00 98.31           C  
ATOM    106  CB  TRP A  13      18.812  16.453   2.676  1.00 98.31           C  
ATOM    107  O   TRP A  13      17.422  16.641  -0.315  1.00 98.31           O  
ATOM    108  CG  TRP A  13      20.094  16.266   3.428  1.00 98.31           C  
ATOM    109  CD1 TRP A  13      21.344  16.672   3.033  1.00 98.31           C  
ATOM    110  CD2 TRP A  13      20.250  15.641   4.703  1.00 98.31           C  
ATOM    111  CE2 TRP A  13      21.625  15.695   5.020  1.00 98.31           C  
ATOM    112  CE3 TRP A  13      19.359  15.039   5.605  1.00 98.31           C  
ATOM    113  NE1 TRP A  13      22.266  16.328   3.988  1.00 98.31           N  
ATOM    114  CH2 TRP A  13      21.250  14.578   7.078  1.00 98.31           C  
ATOM    115  CZ2 TRP A  13      22.141  15.164   6.211  1.00 98.31           C  
ATOM    116  CZ3 TRP A  13      19.875  14.516   6.789  1.00 98.31           C  
ATOM    117  N   ILE A  14      16.656  18.219   1.167  1.00 98.00           N  
ATOM    118  CA  ILE A  14      15.336  18.328   0.551  1.00 98.00           C  
ATOM    119  C   ILE A  14      15.469  18.875  -0.866  1.00 98.00           C  
ATOM    120  CB  ILE A  14      14.391  19.219   1.386  1.00 98.00           C  
ATOM    121  O   ILE A  14      14.797  18.422  -1.787  1.00 98.00           O  
ATOM    122  CG1 ILE A  14      13.977  18.516   2.676  1.00 98.00           C  
ATOM    123  CG2 ILE A  14      13.164  19.625   0.565  1.00 98.00           C  
ATOM    124  CD1 ILE A  14      13.242  19.406   3.668  1.00 98.00           C  
ATOM    125  N   GLU A  15      16.328  19.828  -1.075  1.00 97.62           N  
ATOM    126  CA  GLU A  15      16.578  20.344  -2.414  1.00 97.62           C  
ATOM    127  C   GLU A  15      17.125  19.266  -3.336  1.00 97.62           C  
ATOM    128  CB  GLU A  15      17.562  21.531  -2.352  1.00 97.62           C  
ATOM    129  O   GLU A  15      16.688  19.141  -4.480  1.00 97.62           O  
ATOM    130  CG  GLU A  15      16.938  22.812  -1.857  1.00 97.62           C  
ATOM    131  CD  GLU A  15      17.938  23.953  -1.723  1.00 97.62           C  
ATOM    132  OE1 GLU A  15      17.547  25.047  -1.220  1.00 97.62           O  
ATOM    133  OE2 GLU A  15      19.094  23.766  -2.123  1.00 97.62           O  
ATOM    134  N   GLN A  16      18.062  18.500  -2.877  1.00 98.00           N  
ATOM    135  CA  GLN A  16      18.641  17.391  -3.631  1.00 98.00           C  
ATOM    136  C   GLN A  16      17.562  16.359  -3.977  1.00 98.00           C  
ATOM    137  CB  GLN A  16      19.766  16.734  -2.842  1.00 98.00           C  
ATOM    138  O   GLN A  16      17.484  15.891  -5.117  1.00 98.00           O  
ATOM    139  CG  GLN A  16      20.406  15.539  -3.553  1.00 98.00           C  
ATOM    140  CD  GLN A  16      21.562  14.945  -2.781  1.00 98.00           C  
ATOM    141  NE2 GLN A  16      21.750  13.641  -2.900  1.00 98.00           N  
ATOM    142  OE1 GLN A  16      22.297  15.664  -2.084  1.00 98.00           O  
ATOM    143  N   LEU A  17      16.734  16.016  -3.049  1.00 98.31           N  
ATOM    144  CA  LEU A  17      15.688  15.016  -3.244  1.00 98.31           C  
ATOM    145  C   LEU A  17      14.641  15.523  -4.227  1.00 98.31           C  
ATOM    146  CB  LEU A  17      15.031  14.664  -1.909  1.00 98.31           C  
ATOM    147  O   LEU A  17      14.094  14.742  -5.016  1.00 98.31           O  
ATOM    148  CG  LEU A  17      15.867  13.828  -0.940  1.00 98.31           C  
ATOM    149  CD1 LEU A  17      15.273  13.883   0.463  1.00 98.31           C  
ATOM    150  CD2 LEU A  17      15.961  12.383  -1.424  1.00 98.31           C  
ATOM    151  N   ASN A  18      14.391  16.859  -4.164  1.00 96.88           N  
ATOM    152  CA  ASN A  18      13.430  17.438  -5.098  1.00 96.88           C  
ATOM    153  C   ASN A  18      13.867  17.250  -6.547  1.00 96.88           C  
ATOM    154  CB  ASN A  18      13.227  18.922  -4.797  1.00 96.88           C  
ATOM    155  O   ASN A  18      13.039  17.281  -7.457  1.00 96.88           O  
ATOM    156  CG  ASN A  18      12.289  19.172  -3.635  1.00 96.88           C  
ATOM    157  ND2 ASN A  18      12.523  20.250  -2.895  1.00 96.88           N  
ATOM    158  OD1 ASN A  18      11.359  18.391  -3.402  1.00 96.88           O  
ATOM    159  N   GLU A  19      15.109  16.938  -6.773  1.00 96.50           N  
ATOM    160  CA  GLU A  19      15.648  16.656  -8.102  1.00 96.50           C  
ATOM    161  C   GLU A  19      15.742  15.156  -8.359  1.00 96.50           C  
ATOM    162  CB  GLU A  19      17.031  17.312  -8.273  1.00 96.50           C  
ATOM    163  O   GLU A  19      16.422  14.719  -9.289  1.00 96.50           O  
ATOM    164  CG  GLU A  19      17.000  18.828  -8.195  1.00 96.50           C  
ATOM    165  CD  GLU A  19      18.359  19.453  -8.445  1.00 96.50           C  
ATOM    166  OE1 GLU A  19      18.453  20.703  -8.469  1.00 96.50           O  
ATOM    167  OE2 GLU A  19      19.344  18.703  -8.617  1.00 96.50           O  
ATOM    168  N   CYS A  20      15.148  14.398  -7.484  1.00 96.62           N  
ATOM    169  CA  CYS A  20      15.125  12.945  -7.586  1.00 96.62           C  
ATOM    170  C   CYS A  20      16.531  12.375  -7.500  1.00 96.62           C  
ATOM    171  CB  CYS A  20      14.469  12.508  -8.898  1.00 96.62           C  
ATOM    172  O   CYS A  20      16.875  11.453  -8.242  1.00 96.62           O  
ATOM    173  SG  CYS A  20      13.953  10.781  -8.914  1.00 96.62           S  
ATOM    174  N   LYS A  21      17.375  12.977  -6.699  1.00 97.44           N  
ATOM    175  CA  LYS A  21      18.719  12.492  -6.402  1.00 97.44           C  
ATOM    176  C   LYS A  21      18.797  11.922  -4.988  1.00 97.44           C  
ATOM    177  CB  LYS A  21      19.750  13.609  -6.582  1.00 97.44           C  
ATOM    178  O   LYS A  21      18.516  12.633  -4.016  1.00 97.44           O  
ATOM    179  CG  LYS A  21      19.891  14.102  -8.016  1.00 97.44           C  
ATOM    180  CD  LYS A  21      20.891  15.234  -8.117  1.00 97.44           C  
ATOM    181  CE  LYS A  21      20.969  15.789  -9.531  1.00 97.44           C  
ATOM    182  NZ  LYS A  21      21.812  17.031  -9.602  1.00 97.44           N  
ATOM    183  N   GLN A  22      19.172  10.727  -4.863  1.00 97.50           N  
ATOM    184  CA  GLN A  22      19.156  10.039  -3.580  1.00 97.50           C  
ATOM    185  C   GLN A  22      20.219  10.602  -2.641  1.00 97.50           C  
ATOM    186  CB  GLN A  22      19.375   8.539  -3.777  1.00 97.50           C  
ATOM    187  O   GLN A  22      21.234  11.141  -3.090  1.00 97.50           O  
ATOM    188  CG  GLN A  22      20.781   8.180  -4.246  1.00 97.50           C  
ATOM    189  CD  GLN A  22      20.875   6.758  -4.773  1.00 97.50           C  
ATOM    190  NE2 GLN A  22      21.953   6.070  -4.422  1.00 97.50           N  
ATOM    191  OE1 GLN A  22      19.984   6.281  -5.488  1.00 97.50           O  
ATOM    192  N   LEU A  23      20.047  10.523  -1.421  1.00 98.62           N  
ATOM    193  CA  LEU A  23      21.000  10.883  -0.384  1.00 98.62           C  
ATOM    194  C   LEU A  23      22.047   9.781  -0.192  1.00 98.62           C  
ATOM    195  CB  LEU A  23      20.281  11.156   0.939  1.00 98.62           C  
ATOM    196  O   LEU A  23      21.828   8.641  -0.625  1.00 98.62           O  
ATOM    197  CG  LEU A  23      19.266  12.289   0.928  1.00 98.62           C  
ATOM    198  CD1 LEU A  23      18.688  12.508   2.328  1.00 98.62           C  
ATOM    199  CD2 LEU A  23      19.891  13.578   0.395  1.00 98.62           C  
ATOM    200  N   SER A  24      23.141  10.133   0.347  1.00 98.44           N  
ATOM    201  CA  SER A  24      24.141   9.133   0.708  1.00 98.44           C  
ATOM    202  C   SER A  24      23.656   8.250   1.853  1.00 98.44           C  
ATOM    203  CB  SER A  24      25.453   9.805   1.097  1.00 98.44           C  
ATOM    204  O   SER A  24      22.719   8.617   2.568  1.00 98.44           O  
ATOM    205  OG  SER A  24      25.328  10.492   2.326  1.00 98.44           O  
ATOM    206  N   GLU A  25      24.250   7.094   1.943  1.00 98.38           N  
ATOM    207  CA  GLU A  25      23.906   6.152   3.000  1.00 98.38           C  
ATOM    208  C   GLU A  25      23.984   6.809   4.375  1.00 98.38           C  
ATOM    209  CB  GLU A  25      24.812   4.922   2.951  1.00 98.38           C  
ATOM    210  O   GLU A  25      23.078   6.645   5.203  1.00 98.38           O  
ATOM    211  CG  GLU A  25      24.484   3.879   4.012  1.00 98.38           C  
ATOM    212  CD  GLU A  25      25.391   2.660   3.945  1.00 98.38           C  
ATOM    213  OE1 GLU A  25      25.797   2.137   5.012  1.00 98.38           O  
ATOM    214  OE2 GLU A  25      25.719   2.225   2.816  1.00 98.38           O  
ATOM    215  N   SER A  26      25.078   7.578   4.613  1.00 98.31           N  
ATOM    216  CA  SER A  26      25.266   8.227   5.906  1.00 98.31           C  
ATOM    217  C   SER A  26      24.203   9.289   6.160  1.00 98.31           C  
ATOM    218  CB  SER A  26      26.656   8.867   5.980  1.00 98.31           C  
ATOM    219  O   SER A  26      23.734   9.453   7.289  1.00 98.31           O  
ATOM    220  OG  SER A  26      26.828   9.836   4.957  1.00 98.31           O  
ATOM    221  N   GLN A  27      23.844   9.992   5.152  1.00 98.50           N  
ATOM    222  CA  GLN A  27      22.797  11.000   5.281  1.00 98.50           C  
ATOM    223  C   GLN A  27      21.453  10.359   5.609  1.00 98.50           C  
ATOM    224  CB  GLN A  27      22.688  11.828   3.998  1.00 98.50           C  
ATOM    225  O   GLN A  27      20.719  10.852   6.465  1.00 98.50           O  
ATOM    226  CG  GLN A  27      23.875  12.742   3.748  1.00 98.50           C  
ATOM    227  CD  GLN A  27      23.844  13.391   2.379  1.00 98.50           C  
ATOM    228  NE2 GLN A  27      24.203  14.672   2.320  1.00 98.50           N  
ATOM    229  OE1 GLN A  27      23.500  12.750   1.382  1.00 98.50           O  
ATOM    230  N   VAL A  28      21.109   9.227   4.969  1.00 98.75           N  
ATOM    231  CA  VAL A  28      19.859   8.516   5.223  1.00 98.75           C  
ATOM    232  C   VAL A  28      19.844   8.000   6.660  1.00 98.75           C  
ATOM    233  CB  VAL A  28      19.656   7.348   4.230  1.00 98.75           C  
ATOM    234  O   VAL A  28      18.812   8.070   7.336  1.00 98.75           O  
ATOM    235  CG1 VAL A  28      18.422   6.527   4.609  1.00 98.75           C  
ATOM    236  CG2 VAL A  28      19.531   7.875   2.803  1.00 98.75           C  
ATOM    237  N   LYS A  29      20.969   7.492   7.090  1.00 98.44           N  
ATOM    238  CA  LYS A  29      21.078   7.016   8.461  1.00 98.44           C  
ATOM    239  C   LYS A  29      20.750   8.125   9.461  1.00 98.44           C  
ATOM    240  CB  LYS A  29      22.469   6.461   8.742  1.00 98.44           C  
ATOM    241  O   LYS A  29      19.938   7.930  10.367  1.00 98.44           O  
ATOM    242  CG  LYS A  29      22.625   5.832  10.117  1.00 98.44           C  
ATOM    243  CD  LYS A  29      24.047   5.309  10.336  1.00 98.44           C  
ATOM    244  CE  LYS A  29      24.203   4.715  11.727  1.00 98.44           C  
ATOM    245  NZ  LYS A  29      25.609   4.270  11.977  1.00 98.44           N  
ATOM    246  N   SER A  30      21.391   9.258   9.273  1.00 98.25           N  
ATOM    247  CA  SER A  30      21.172  10.398  10.156  1.00 98.25           C  
ATOM    248  C   SER A  30      19.719  10.859  10.109  1.00 98.25           C  
ATOM    249  CB  SER A  30      22.094  11.562   9.781  1.00 98.25           C  
ATOM    250  O   SER A  30      19.125  11.180  11.141  1.00 98.25           O  
ATOM    251  OG  SER A  30      23.453  11.203   9.984  1.00 98.25           O  
ATOM    252  N   LEU A  31      19.156  10.914   8.961  1.00 98.62           N  
ATOM    253  CA  LEU A  31      17.766  11.320   8.781  1.00 98.62           C  
ATOM    254  C   LEU A  31      16.828  10.375   9.531  1.00 98.62           C  
ATOM    255  CB  LEU A  31      17.406  11.352   7.297  1.00 98.62           C  
ATOM    256  O   LEU A  31      15.938  10.828  10.250  1.00 98.62           O  
ATOM    257  CG  LEU A  31      15.969  11.734   6.957  1.00 98.62           C  
ATOM    258  CD1 LEU A  31      15.664  13.148   7.434  1.00 98.62           C  
ATOM    259  CD2 LEU A  31      15.711  11.602   5.461  1.00 98.62           C  
ATOM    260  N   CYS A  32      17.000   9.086   9.352  1.00 98.62           N  
ATOM    261  CA  CYS A  32      16.141   8.094   9.992  1.00 98.62           C  
ATOM    262  C   CYS A  32      16.250   8.172  11.508  1.00 98.62           C  
ATOM    263  CB  CYS A  32      16.500   6.688   9.516  1.00 98.62           C  
ATOM    264  O   CYS A  32      15.258   8.000  12.219  1.00 98.62           O  
ATOM    265  SG  CYS A  32      16.000   6.344   7.812  1.00 98.62           S  
ATOM    266  N   GLU A  33      17.453   8.398  12.008  1.00 98.19           N  
ATOM    267  CA  GLU A  33      17.641   8.516  13.445  1.00 98.19           C  
ATOM    268  C   GLU A  33      16.875   9.719  14.000  1.00 98.19           C  
ATOM    269  CB  GLU A  33      19.125   8.633  13.789  1.00 98.19           C  
ATOM    270  O   GLU A  33      16.219   9.617  15.039  1.00 98.19           O  
ATOM    271  CG  GLU A  33      19.906   7.336  13.594  1.00 98.19           C  
ATOM    272  CD  GLU A  33      19.344   6.180  14.414  1.00 98.19           C  
ATOM    273  OE1 GLU A  33      19.453   5.016  13.961  1.00 98.19           O  
ATOM    274  OE2 GLU A  33      18.797   6.438  15.508  1.00 98.19           O  
ATOM    275  N   LYS A  34      17.000  10.781  13.344  1.00 98.12           N  
ATOM    276  CA  LYS A  34      16.266  11.969  13.773  1.00 98.12           C  
ATOM    277  C   LYS A  34      14.766  11.750  13.680  1.00 98.12           C  
ATOM    278  CB  LYS A  34      16.672  13.180  12.930  1.00 98.12           C  
ATOM    279  O   LYS A  34      14.016  12.180  14.555  1.00 98.12           O  
ATOM    280  CG  LYS A  34      16.141  14.508  13.469  1.00 98.12           C  
ATOM    281  CD  LYS A  34      16.734  14.836  14.828  1.00 98.12           C  
ATOM    282  CE  LYS A  34      16.281  16.203  15.320  1.00 98.12           C  
ATOM    283  NZ  LYS A  34      16.891  16.547  16.641  1.00 98.12           N  
ATOM    284  N   ALA A  35      14.344  11.125  12.594  1.00 98.56           N  
ATOM    285  CA  ALA A  35      12.930  10.820  12.422  1.00 98.56           C  
ATOM    286  C   ALA A  35      12.406   9.945  13.555  1.00 98.56           C  
ATOM    287  CB  ALA A  35      12.688  10.148  11.070  1.00 98.56           C  
ATOM    288  O   ALA A  35      11.297  10.148  14.047  1.00 98.56           O  
ATOM    289  N   LYS A  36      13.156   9.000  13.977  1.00 98.25           N  
ATOM    290  CA  LYS A  36      12.773   8.125  15.078  1.00 98.25           C  
ATOM    291  C   LYS A  36      12.531   8.922  16.359  1.00 98.25           C  
ATOM    292  CB  LYS A  36      13.836   7.059  15.320  1.00 98.25           C  
ATOM    293  O   LYS A  36      11.586   8.656  17.094  1.00 98.25           O  
ATOM    294  CG  LYS A  36      13.852   5.945  14.281  1.00 98.25           C  
ATOM    295  CD  LYS A  36      14.930   4.914  14.578  1.00 98.25           C  
ATOM    296  CE  LYS A  36      15.070   3.908  13.445  1.00 98.25           C  
ATOM    297  NZ  LYS A  36      16.172   2.939  13.695  1.00 98.25           N  
ATOM    298  N   GLU A  37      13.344   9.891  16.625  1.00 97.69           N  
ATOM    299  CA  GLU A  37      13.195  10.734  17.812  1.00 97.69           C  
ATOM    300  C   GLU A  37      11.844  11.453  17.797  1.00 97.69           C  
ATOM    301  CB  GLU A  37      14.336  11.750  17.891  1.00 97.69           C  
ATOM    302  O   GLU A  37      11.203  11.586  18.844  1.00 97.69           O  
ATOM    303  CG  GLU A  37      15.688  11.133  18.188  1.00 97.69           C  
ATOM    304  CD  GLU A  37      16.828  12.141  18.141  1.00 97.69           C  
ATOM    305  OE1 GLU A  37      18.016  11.719  18.141  1.00 97.69           O  
ATOM    306  OE2 GLU A  37      16.547  13.352  18.125  1.00 97.69           O  
ATOM    307  N   ILE A  38      11.492  11.852  16.688  1.00 98.00           N  
ATOM    308  CA  ILE A  38      10.258  12.609  16.531  1.00 98.00           C  
ATOM    309  C   ILE A  38       9.062  11.664  16.641  1.00 98.00           C  
ATOM    310  CB  ILE A  38      10.219  13.375  15.195  1.00 98.00           C  
ATOM    311  O   ILE A  38       8.117  11.930  17.391  1.00 98.00           O  
ATOM    312  CG1 ILE A  38      11.281  14.484  15.180  1.00 98.00           C  
ATOM    313  CG2 ILE A  38       8.820  13.953  14.938  1.00 98.00           C  
ATOM    314  CD1 ILE A  38      11.539  15.078  13.805  1.00 98.00           C  
ATOM    315  N   LEU A  39       9.148  10.531  15.891  1.00 98.44           N  
ATOM    316  CA  LEU A  39       8.016   9.625  15.750  1.00 98.44           C  
ATOM    317  C   LEU A  39       7.770   8.859  17.047  1.00 98.44           C  
ATOM    318  CB  LEU A  39       8.258   8.641  14.602  1.00 98.44           C  
ATOM    319  O   LEU A  39       6.648   8.422  17.312  1.00 98.44           O  
ATOM    320  CG  LEU A  39       8.242   9.234  13.195  1.00 98.44           C  
ATOM    321  CD1 LEU A  39       8.789   8.219  12.188  1.00 98.44           C  
ATOM    322  CD2 LEU A  39       6.832   9.664  12.812  1.00 98.44           C  
ATOM    323  N   THR A  40       8.781   8.719  17.859  1.00 97.62           N  
ATOM    324  CA  THR A  40       8.633   8.086  19.156  1.00 97.62           C  
ATOM    325  C   THR A  40       7.652   8.852  20.031  1.00 97.62           C  
ATOM    326  CB  THR A  40       9.992   7.977  19.875  1.00 97.62           C  
ATOM    327  O   THR A  40       6.949   8.266  20.859  1.00 97.62           O  
ATOM    328  CG2 THR A  40       9.812   7.488  21.312  1.00 97.62           C  
ATOM    329  OG1 THR A  40      10.828   7.051  19.172  1.00 97.62           O  
ATOM    330  N   LYS A  41       7.520  10.109  19.812  1.00 97.44           N  
ATOM    331  CA  LYS A  41       6.668  10.961  20.641  1.00 97.44           C  
ATOM    332  C   LYS A  41       5.258  11.055  20.078  1.00 97.44           C  
ATOM    333  CB  LYS A  41       7.273  12.359  20.781  1.00 97.44           C  
ATOM    334  O   LYS A  41       4.359  11.602  20.719  1.00 97.44           O  
ATOM    335  CG  LYS A  41       8.641  12.383  21.453  1.00 97.44           C  
ATOM    336  CD  LYS A  41       9.219  13.797  21.484  1.00 97.44           C  
ATOM    337  CE  LYS A  41      10.617  13.805  22.078  1.00 97.44           C  
ATOM    338  NZ  LYS A  41      11.242  15.164  22.000  1.00 97.44           N  
ATOM    339  N   GLU A  42       5.098  10.586  18.922  1.00 97.75           N  
ATOM    340  CA  GLU A  42       3.781  10.648  18.281  1.00 97.75           C  
ATOM    341  C   GLU A  42       2.912   9.469  18.703  1.00 97.75           C  
ATOM    342  CB  GLU A  42       3.916  10.703  16.766  1.00 97.75           C  
ATOM    343  O   GLU A  42       3.418   8.359  18.906  1.00 97.75           O  
ATOM    344  CG  GLU A  42       4.520  12.000  16.234  1.00 97.75           C  
ATOM    345  CD  GLU A  42       4.453  12.117  14.727  1.00 97.75           C  
ATOM    346  OE1 GLU A  42       4.797  13.195  14.188  1.00 97.75           O  
ATOM    347  OE2 GLU A  42       4.055  11.133  14.070  1.00 97.75           O  
ATOM    348  N   SER A  43       1.667   9.719  18.797  1.00 98.06           N  
ATOM    349  CA  SER A  43       0.691   8.711  19.203  1.00 98.06           C  
ATOM    350  C   SER A  43       0.327   7.785  18.047  1.00 98.06           C  
ATOM    351  CB  SER A  43      -0.571   9.383  19.750  1.00 98.06           C  
ATOM    352  O   SER A  43       0.524   8.133  16.875  1.00 98.06           O  
ATOM    353  OG  SER A  43      -1.576   8.422  20.016  1.00 98.06           O  
ATOM    354  N   ASN A  44      -0.179   6.625  18.422  1.00 98.56           N  
ATOM    355  CA  ASN A  44      -0.756   5.734  17.422  1.00 98.56           C  
ATOM    356  C   ASN A  44      -1.945   6.383  16.719  1.00 98.56           C  
ATOM    357  CB  ASN A  44      -1.175   4.410  18.062  1.00 98.56           C  
ATOM    358  O   ASN A  44      -2.275   6.020  15.586  1.00 98.56           O  
ATOM    359  CG  ASN A  44      -0.006   3.465  18.266  1.00 98.56           C  
ATOM    360  ND2 ASN A  44      -0.054   2.686  19.344  1.00 98.56           N  
ATOM    361  OD1 ASN A  44       0.934   3.438  17.469  1.00 98.56           O  
ATOM    362  N   VAL A  45      -2.623   7.199  17.469  1.00 98.81           N  
ATOM    363  CA  VAL A  45      -3.668   8.062  16.922  1.00 98.81           C  
ATOM    364  C   VAL A  45      -3.201   9.516  16.938  1.00 98.81           C  
ATOM    365  CB  VAL A  45      -4.988   7.918  17.719  1.00 98.81           C  
ATOM    366  O   VAL A  45      -3.463  10.250  17.891  1.00 98.81           O  
ATOM    367  CG1 VAL A  45      -6.113   8.695  17.031  1.00 98.81           C  
ATOM    368  CG2 VAL A  45      -5.363   6.445  17.859  1.00 98.81           C  
ATOM    369  N   GLN A  46      -2.562   9.867  15.875  1.00 98.62           N  
ATOM    370  CA  GLN A  46      -1.913  11.172  15.828  1.00 98.62           C  
ATOM    371  C   GLN A  46      -2.920  12.281  15.523  1.00 98.62           C  
ATOM    372  CB  GLN A  46      -0.796  11.180  14.781  1.00 98.62           C  
ATOM    373  O   GLN A  46      -3.658  12.203  14.539  1.00 98.62           O  
ATOM    374  CG  GLN A  46      -0.048  12.500  14.688  1.00 98.62           C  
ATOM    375  CD  GLN A  46       0.642  12.883  15.984  1.00 98.62           C  
ATOM    376  NE2 GLN A  46       0.938  14.164  16.141  1.00 98.62           N  
ATOM    377  OE1 GLN A  46       0.905  12.023  16.828  1.00 98.62           O  
ATOM    378  N   GLU A  47      -2.893  13.281  16.359  1.00 98.44           N  
ATOM    379  CA  GLU A  47      -3.789  14.414  16.156  1.00 98.44           C  
ATOM    380  C   GLU A  47      -3.293  15.320  15.039  1.00 98.44           C  
ATOM    381  CB  GLU A  47      -3.938  15.219  17.453  1.00 98.44           C  
ATOM    382  O   GLU A  47      -2.117  15.688  15.000  1.00 98.44           O  
ATOM    383  CG  GLU A  47      -4.605  14.445  18.594  1.00 98.44           C  
ATOM    384  CD  GLU A  47      -6.062  14.117  18.312  1.00 98.44           C  
ATOM    385  OE1 GLU A  47      -6.590  13.148  18.891  1.00 98.44           O  
ATOM    386  OE2 GLU A  47      -6.684  14.836  17.500  1.00 98.44           O  
ATOM    387  N   VAL A  48      -4.188  15.617  14.102  1.00 98.38           N  
ATOM    388  CA  VAL A  48      -3.885  16.500  12.977  1.00 98.38           C  
ATOM    389  C   VAL A  48      -4.922  17.625  12.906  1.00 98.38           C  
ATOM    390  CB  VAL A  48      -3.838  15.727  11.641  1.00 98.38           C  
ATOM    391  O   VAL A  48      -6.117  17.375  13.086  1.00 98.38           O  
ATOM    392  CG1 VAL A  48      -3.572  16.672  10.477  1.00 98.38           C  
ATOM    393  CG2 VAL A  48      -2.773  14.633  11.695  1.00 98.38           C  
ATOM    394  N   ARG A  49      -4.496  18.781  12.641  1.00 97.00           N  
ATOM    395  CA  ARG A  49      -5.398  19.922  12.562  1.00 97.00           C  
ATOM    396  C   ARG A  49      -5.652  20.328  11.117  1.00 97.00           C  
ATOM    397  CB  ARG A  49      -4.836  21.109  13.344  1.00 97.00           C  
ATOM    398  O   ARG A  49      -4.777  20.156  10.258  1.00 97.00           O  
ATOM    399  CG  ARG A  49      -4.738  20.875  14.844  1.00 97.00           C  
ATOM    400  CD  ARG A  49      -4.250  22.109  15.586  1.00 97.00           C  
ATOM    401  NE  ARG A  49      -4.180  21.891  17.016  1.00 97.00           N  
ATOM    402  NH1 ARG A  49      -3.408  24.016  17.516  1.00 97.00           N  
ATOM    403  NH2 ARG A  49      -3.752  22.484  19.203  1.00 97.00           N  
ATOM    404  CZ  ARG A  49      -3.779  22.797  17.906  1.00 97.00           C  
ATOM    405  N   CYS A  50      -6.809  20.875  10.859  1.00 95.81           N  
ATOM    406  CA  CYS A  50      -7.125  21.500   9.578  1.00 95.81           C  
ATOM    407  C   CYS A  50      -6.531  22.891   9.492  1.00 95.81           C  
ATOM    408  CB  CYS A  50      -8.641  21.562   9.375  1.00 95.81           C  
ATOM    409  O   CYS A  50      -6.309  23.547  10.516  1.00 95.81           O  
ATOM    410  SG  CYS A  50      -9.398  19.953   9.070  1.00 95.81           S  
ATOM    411  N   PRO A  51      -6.367  23.438   8.305  1.00 97.25           N  
ATOM    412  CA  PRO A  51      -6.547  22.734   7.031  1.00 97.25           C  
ATOM    413  C   PRO A  51      -5.461  21.703   6.766  1.00 97.25           C  
ATOM    414  CB  PRO A  51      -6.484  23.875   6.000  1.00 97.25           C  
ATOM    415  O   PRO A  51      -4.312  21.875   7.184  1.00 97.25           O  
ATOM    416  CG  PRO A  51      -5.570  24.891   6.605  1.00 97.25           C  
ATOM    417  CD  PRO A  51      -5.781  24.891   8.094  1.00 97.25           C  
ATOM    418  N   VAL A  52      -5.750  20.594   6.121  1.00 97.94           N  
ATOM    419  CA  VAL A  52      -4.797  19.531   5.805  1.00 97.94           C  
ATOM    420  C   VAL A  52      -5.223  18.828   4.516  1.00 97.94           C  
ATOM    421  CB  VAL A  52      -4.684  18.500   6.957  1.00 97.94           C  
ATOM    422  O   VAL A  52      -6.414  18.734   4.211  1.00 97.94           O  
ATOM    423  CG1 VAL A  52      -6.008  17.766   7.164  1.00 97.94           C  
ATOM    424  CG2 VAL A  52      -3.557  17.516   6.680  1.00 97.94           C  
ATOM    425  N   THR A  53      -4.273  18.438   3.713  1.00 97.94           N  
ATOM    426  CA  THR A  53      -4.504  17.625   2.527  1.00 97.94           C  
ATOM    427  C   THR A  53      -4.172  16.156   2.812  1.00 97.94           C  
ATOM    428  CB  THR A  53      -3.664  18.125   1.336  1.00 97.94           C  
ATOM    429  O   THR A  53      -3.045  15.836   3.188  1.00 97.94           O  
ATOM    430  CG2 THR A  53      -3.891  17.250   0.104  1.00 97.94           C  
ATOM    431  OG1 THR A  53      -4.031  19.469   1.028  1.00 97.94           O  
ATOM    432  N   VAL A  54      -5.141  15.297   2.643  1.00 98.50           N  
ATOM    433  CA  VAL A  54      -4.996  13.867   2.918  1.00 98.50           C  
ATOM    434  C   VAL A  54      -4.660  13.125   1.627  1.00 98.50           C  
ATOM    435  CB  VAL A  54      -6.277  13.281   3.555  1.00 98.50           C  
ATOM    436  O   VAL A  54      -5.359  13.266   0.621  1.00 98.50           O  
ATOM    437  CG1 VAL A  54      -6.094  11.789   3.854  1.00 98.50           C  
ATOM    438  CG2 VAL A  54      -6.641  14.047   4.824  1.00 98.50           C  
ATOM    439  N   CYS A  55      -3.594  12.344   1.706  1.00 98.50           N  
ATOM    440  CA  CYS A  55      -3.090  11.617   0.546  1.00 98.50           C  
ATOM    441  C   CYS A  55      -3.092  10.109   0.801  1.00 98.50           C  
ATOM    442  CB  CYS A  55      -1.677  12.078   0.195  1.00 98.50           C  
ATOM    443  O   CYS A  55      -2.799   9.664   1.912  1.00 98.50           O  
ATOM    444  SG  CYS A  55      -1.514  13.875   0.053  1.00 98.50           S  
ATOM    445  N   GLY A  56      -3.402   9.352  -0.265  1.00 97.44           N  
ATOM    446  CA  GLY A  56      -3.338   7.898  -0.199  1.00 97.44           C  
ATOM    447  C   GLY A  56      -1.997   7.340  -0.639  1.00 97.44           C  
ATOM    448  O   GLY A  56      -0.955   7.953  -0.398  1.00 97.44           O  
ATOM    449  N   ASP A  57      -1.982   6.203  -1.220  1.00 90.75           N  
ATOM    450  CA  ASP A  57      -0.790   5.484  -1.654  1.00 90.75           C  
ATOM    451  C   ASP A  57      -0.015   6.281  -2.699  1.00 90.75           C  
ATOM    452  CB  ASP A  57      -1.166   4.109  -2.215  1.00 90.75           C  
ATOM    453  O   ASP A  57      -0.607   6.836  -3.629  1.00 90.75           O  
ATOM    454  CG  ASP A  57      -2.002   3.285  -1.253  1.00 90.75           C  
ATOM    455  OD1 ASP A  57      -2.986   3.812  -0.692  1.00 90.75           O  
ATOM    456  OD2 ASP A  57      -1.671   2.098  -1.050  1.00 90.75           O  
ATOM    457  N   VAL A  58       1.313   6.301  -2.539  1.00 94.75           N  
ATOM    458  CA  VAL A  58       2.127   6.969  -3.553  1.00 94.75           C  
ATOM    459  C   VAL A  58       3.074   5.965  -4.199  1.00 94.75           C  
ATOM    460  CB  VAL A  58       2.926   8.148  -2.953  1.00 94.75           C  
ATOM    461  O   VAL A  58       3.523   6.160  -5.332  1.00 94.75           O  
ATOM    462  CG1 VAL A  58       1.987   9.266  -2.504  1.00 94.75           C  
ATOM    463  CG2 VAL A  58       3.787   7.668  -1.784  1.00 94.75           C  
ATOM    464  N   HIS A  59       3.508   4.941  -3.561  1.00 87.88           N  
ATOM    465  CA  HIS A  59       4.168   3.746  -4.066  1.00 87.88           C  
ATOM    466  C   HIS A  59       5.391   4.105  -4.906  1.00 87.88           C  
ATOM    467  CB  HIS A  59       3.193   2.904  -4.895  1.00 87.88           C  
ATOM    468  O   HIS A  59       5.543   3.615  -6.027  1.00 87.88           O  
ATOM    469  CG  HIS A  59       2.318   2.018  -4.066  1.00 87.88           C  
ATOM    470  CD2 HIS A  59       0.979   2.027  -3.867  1.00 87.88           C  
ATOM    471  ND1 HIS A  59       2.812   0.969  -3.322  1.00 87.88           N  
ATOM    472  CE1 HIS A  59       1.811   0.370  -2.697  1.00 87.88           C  
ATOM    473  NE2 HIS A  59       0.688   0.993  -3.012  1.00 87.88           N  
ATOM    474  N   GLY A  60       6.305   4.887  -4.410  1.00 91.50           N  
ATOM    475  CA  GLY A  60       7.602   5.121  -5.031  1.00 91.50           C  
ATOM    476  C   GLY A  60       7.504   5.820  -6.371  1.00 91.50           C  
ATOM    477  O   GLY A  60       8.461   5.816  -7.148  1.00 91.50           O  
ATOM    478  N   GLN A  61       6.379   6.289  -6.723  1.00 90.75           N  
ATOM    479  CA  GLN A  61       6.215   7.055  -7.953  1.00 90.75           C  
ATOM    480  C   GLN A  61       6.566   8.523  -7.738  1.00 90.75           C  
ATOM    481  CB  GLN A  61       4.785   6.926  -8.477  1.00 90.75           C  
ATOM    482  O   GLN A  61       5.680   9.375  -7.648  1.00 90.75           O  
ATOM    483  CG  GLN A  61       4.387   5.504  -8.852  1.00 90.75           C  
ATOM    484  CD  GLN A  61       3.025   5.430  -9.508  1.00 90.75           C  
ATOM    485  NE2 GLN A  61       2.375   6.574  -9.664  1.00 90.75           N  
ATOM    486  OE1 GLN A  61       2.562   4.344  -9.883  1.00 90.75           O  
ATOM    487  N   PHE A  62       7.844   8.734  -7.742  1.00 95.62           N  
ATOM    488  CA  PHE A  62       8.414  10.000  -7.293  1.00 95.62           C  
ATOM    489  C   PHE A  62       7.871  11.156  -8.125  1.00 95.62           C  
ATOM    490  CB  PHE A  62       9.938   9.961  -7.371  1.00 95.62           C  
ATOM    491  O   PHE A  62       7.449  12.180  -7.578  1.00 95.62           O  
ATOM    492  CG  PHE A  62      10.602  11.242  -6.938  1.00 95.62           C  
ATOM    493  CD1 PHE A  62      10.922  12.227  -7.867  1.00 95.62           C  
ATOM    494  CD2 PHE A  62      10.906  11.461  -5.602  1.00 95.62           C  
ATOM    495  CE1 PHE A  62      11.531  13.414  -7.469  1.00 95.62           C  
ATOM    496  CE2 PHE A  62      11.516  12.648  -5.195  1.00 95.62           C  
ATOM    497  CZ  PHE A  62      11.828  13.617  -6.133  1.00 95.62           C  
ATOM    498  N   HIS A  63       7.879  11.000  -9.391  1.00 94.56           N  
ATOM    499  CA  HIS A  63       7.457  12.109 -10.242  1.00 94.56           C  
ATOM    500  C   HIS A  63       5.973  12.406 -10.070  1.00 94.56           C  
ATOM    501  CB  HIS A  63       7.766  11.805 -11.711  1.00 94.56           C  
ATOM    502  O   HIS A  63       5.547  13.555 -10.172  1.00 94.56           O  
ATOM    503  CG  HIS A  63       9.227  11.664 -12.000  1.00 94.56           C  
ATOM    504  CD2 HIS A  63       9.953  10.594 -12.398  1.00 94.56           C  
ATOM    505  ND1 HIS A  63      10.109  12.711 -11.891  1.00 94.56           N  
ATOM    506  CE1 HIS A  63      11.328  12.297 -12.203  1.00 94.56           C  
ATOM    507  NE2 HIS A  63      11.258  11.008 -12.516  1.00 94.56           N  
ATOM    508  N   ASP A  64       5.223  11.383  -9.836  1.00 94.38           N  
ATOM    509  CA  ASP A  64       3.809  11.578  -9.547  1.00 94.38           C  
ATOM    510  C   ASP A  64       3.613  12.242  -8.188  1.00 94.38           C  
ATOM    511  CB  ASP A  64       3.059  10.242  -9.594  1.00 94.38           C  
ATOM    512  O   ASP A  64       2.672  13.016  -8.000  1.00 94.38           O  
ATOM    513  CG  ASP A  64       3.076   9.602 -10.969  1.00 94.38           C  
ATOM    514  OD1 ASP A  64       2.822  10.297 -11.969  1.00 94.38           O  
ATOM    515  OD2 ASP A  64       3.340   8.383 -11.047  1.00 94.38           O  
ATOM    516  N   LEU A  65       4.484  11.914  -7.199  1.00 97.44           N  
ATOM    517  CA  LEU A  65       4.477  12.625  -5.926  1.00 97.44           C  
ATOM    518  C   LEU A  65       4.750  14.109  -6.129  1.00 97.44           C  
ATOM    519  CB  LEU A  65       5.516  12.023  -4.973  1.00 97.44           C  
ATOM    520  O   LEU A  65       4.102  14.953  -5.512  1.00 97.44           O  
ATOM    521  CG  LEU A  65       5.672  12.719  -3.619  1.00 97.44           C  
ATOM    522  CD1 LEU A  65       4.383  12.617  -2.816  1.00 97.44           C  
ATOM    523  CD2 LEU A  65       6.844  12.125  -2.844  1.00 97.44           C  
ATOM    524  N   MET A  66       5.738  14.422  -6.992  1.00 96.50           N  
ATOM    525  CA  MET A  66       6.031  15.828  -7.281  1.00 96.50           C  
ATOM    526  C   MET A  66       4.824  16.516  -7.902  1.00 96.50           C  
ATOM    527  CB  MET A  66       7.238  15.945  -8.219  1.00 96.50           C  
ATOM    528  O   MET A  66       4.543  17.672  -7.598  1.00 96.50           O  
ATOM    529  CG  MET A  66       8.539  15.453  -7.602  1.00 96.50           C  
ATOM    530  SD  MET A  66       8.930  16.281  -6.020  1.00 96.50           S  
ATOM    531  CE  MET A  66       7.711  15.500  -4.930  1.00 96.50           C  
ATOM    532  N   GLU A  67       4.172  15.766  -8.766  1.00 93.38           N  
ATOM    533  CA  GLU A  67       2.947  16.297  -9.352  1.00 93.38           C  
ATOM    534  C   GLU A  67       1.882  16.531  -8.289  1.00 93.38           C  
ATOM    535  CB  GLU A  67       2.410  15.359 -10.438  1.00 93.38           C  
ATOM    536  O   GLU A  67       1.167  17.547  -8.328  1.00 93.38           O  
ATOM    537  CG  GLU A  67       1.208  15.914 -11.188  1.00 93.38           C  
ATOM    538  CD  GLU A  67       1.528  17.156 -12.000  1.00 93.38           C  
ATOM    539  OE1 GLU A  67       0.599  17.750 -12.602  1.00 93.38           O  
ATOM    540  OE2 GLU A  67       2.717  17.547 -12.047  1.00 93.38           O  
ATOM    541  N   LEU A  68       1.715  15.625  -7.359  1.00 94.88           N  
ATOM    542  CA  LEU A  68       0.807  15.773  -6.227  1.00 94.88           C  
ATOM    543  C   LEU A  68       1.082  17.062  -5.473  1.00 94.88           C  
ATOM    544  CB  LEU A  68       0.939  14.578  -5.277  1.00 94.88           C  
ATOM    545  O   LEU A  68       0.153  17.812  -5.152  1.00 94.88           O  
ATOM    546  CG  LEU A  68      -0.019  14.547  -4.086  1.00 94.88           C  
ATOM    547  CD1 LEU A  68      -0.208  13.117  -3.594  1.00 94.88           C  
ATOM    548  CD2 LEU A  68       0.495  15.445  -2.965  1.00 94.88           C  
ATOM    549  N   PHE A  69       2.389  17.406  -5.230  1.00 95.94           N  
ATOM    550  CA  PHE A  69       2.764  18.609  -4.512  1.00 95.94           C  
ATOM    551  C   PHE A  69       2.477  19.859  -5.352  1.00 95.94           C  
ATOM    552  CB  PHE A  69       4.246  18.578  -4.121  1.00 95.94           C  
ATOM    553  O   PHE A  69       2.129  20.906  -4.816  1.00 95.94           O  
ATOM    554  CG  PHE A  69       4.551  17.625  -2.994  1.00 95.94           C  
ATOM    555  CD1 PHE A  69       3.709  17.547  -1.892  1.00 95.94           C  
ATOM    556  CD2 PHE A  69       5.680  16.828  -3.037  1.00 95.94           C  
ATOM    557  CE1 PHE A  69       3.990  16.672  -0.846  1.00 95.94           C  
ATOM    558  CE2 PHE A  69       5.969  15.945  -1.996  1.00 95.94           C  
ATOM    559  CZ  PHE A  69       5.121  15.867  -0.901  1.00 95.94           C  
ATOM    560  N   ARG A  70       2.666  19.688  -6.621  1.00 93.69           N  
ATOM    561  CA  ARG A  70       2.369  20.812  -7.504  1.00 93.69           C  
ATOM    562  C   ARG A  70       0.886  21.156  -7.461  1.00 93.69           C  
ATOM    563  CB  ARG A  70       2.795  20.484  -8.938  1.00 93.69           C  
ATOM    564  O   ARG A  70       0.522  22.328  -7.402  1.00 93.69           O  
ATOM    565  CG  ARG A  70       2.787  21.703  -9.859  1.00 93.69           C  
ATOM    566  CD  ARG A  70       3.055  21.297 -11.305  1.00 93.69           C  
ATOM    567  NE  ARG A  70       1.945  20.531 -11.867  1.00 93.69           N  
ATOM    568  NH1 ARG A  70       0.682  22.391 -12.430  1.00 93.69           N  
ATOM    569  NH2 ARG A  70      -0.103  20.281 -12.875  1.00 93.69           N  
ATOM    570  CZ  ARG A  70       0.844  21.062 -12.391  1.00 93.69           C  
ATOM    571  N   ILE A  71       0.056  20.188  -7.453  1.00 93.00           N  
ATOM    572  CA  ILE A  71      -1.394  20.359  -7.500  1.00 93.00           C  
ATOM    573  C   ILE A  71      -1.910  20.750  -6.121  1.00 93.00           C  
ATOM    574  CB  ILE A  71      -2.094  19.062  -7.980  1.00 93.00           C  
ATOM    575  O   ILE A  71      -2.760  21.641  -6.004  1.00 93.00           O  
ATOM    576  CG1 ILE A  71      -1.777  18.797  -9.453  1.00 93.00           C  
ATOM    577  CG2 ILE A  71      -3.605  19.156  -7.750  1.00 93.00           C  
ATOM    578  CD1 ILE A  71      -2.133  17.391  -9.922  1.00 93.00           C  
ATOM    579  N   GLY A  72      -1.430  20.094  -5.055  1.00 93.00           N  
ATOM    580  CA  GLY A  72      -1.933  20.312  -3.707  1.00 93.00           C  
ATOM    581  C   GLY A  72      -1.264  21.484  -3.000  1.00 93.00           C  
ATOM    582  O   GLY A  72      -1.775  21.984  -1.997  1.00 93.00           O  
ATOM    583  N   GLY A  73      -0.135  21.875  -3.465  1.00 92.56           N  
ATOM    584  CA  GLY A  73       0.639  22.922  -2.811  1.00 92.56           C  
ATOM    585  C   GLY A  73       1.914  22.406  -2.172  1.00 92.56           C  
ATOM    586  O   GLY A  73       1.958  21.281  -1.687  1.00 92.56           O  
ATOM    587  N   LYS A  74       2.896  23.281  -2.133  1.00 90.25           N  
ATOM    588  CA  LYS A  74       4.199  22.875  -1.611  1.00 90.25           C  
ATOM    589  C   LYS A  74       4.219  22.922  -0.086  1.00 90.25           C  
ATOM    590  CB  LYS A  74       5.305  23.766  -2.180  1.00 90.25           C  
ATOM    591  O   LYS A  74       3.545  23.766   0.522  1.00 90.25           O  
ATOM    592  CG  LYS A  74       5.551  23.578  -3.668  1.00 90.25           C  
ATOM    593  CD  LYS A  74       6.711  24.422  -4.160  1.00 90.25           C  
ATOM    594  CE  LYS A  74       6.953  24.234  -5.652  1.00 90.25           C  
ATOM    595  NZ  LYS A  74       8.109  25.062  -6.133  1.00 90.25           N  
ATOM    596  N   SER A  75       4.910  21.984   0.450  1.00 86.81           N  
ATOM    597  CA  SER A  75       5.230  22.062   1.870  1.00 86.81           C  
ATOM    598  C   SER A  75       6.230  23.188   2.146  1.00 86.81           C  
ATOM    599  CB  SER A  75       5.797  20.734   2.371  1.00 86.81           C  
ATOM    600  O   SER A  75       7.141  23.422   1.353  1.00 86.81           O  
ATOM    601  OG  SER A  75       5.965  20.750   3.777  1.00 86.81           O  
ATOM    602  N   PRO A  76       6.156  24.016   3.227  1.00 89.75           N  
ATOM    603  CA  PRO A  76       5.234  23.875   4.355  1.00 89.75           C  
ATOM    604  C   PRO A  76       3.984  24.734   4.211  1.00 89.75           C  
ATOM    605  CB  PRO A  76       6.074  24.312   5.555  1.00 89.75           C  
ATOM    606  O   PRO A  76       3.225  24.891   5.172  1.00 89.75           O  
ATOM    607  CG  PRO A  76       6.984  25.375   5.012  1.00 89.75           C  
ATOM    608  CD  PRO A  76       7.359  25.000   3.605  1.00 89.75           C  
ATOM    609  N   ASP A  77       3.732  25.234   3.037  1.00 92.44           N  
ATOM    610  CA  ASP A  77       2.557  26.078   2.854  1.00 92.44           C  
ATOM    611  C   ASP A  77       1.271  25.266   2.955  1.00 92.44           C  
ATOM    612  CB  ASP A  77       2.617  26.797   1.505  1.00 92.44           C  
ATOM    613  O   ASP A  77       0.217  25.797   3.314  1.00 92.44           O  
ATOM    614  CG  ASP A  77       3.766  27.781   1.411  1.00 92.44           C  
ATOM    615  OD1 ASP A  77       4.164  28.359   2.447  1.00 92.44           O  
ATOM    616  OD2 ASP A  77       4.277  28.000   0.289  1.00 92.44           O  
ATOM    617  N   THR A  78       1.361  24.031   2.631  1.00 94.19           N  
ATOM    618  CA  THR A  78       0.257  23.078   2.750  1.00 94.19           C  
ATOM    619  C   THR A  78       0.600  21.969   3.742  1.00 94.19           C  
ATOM    620  CB  THR A  78      -0.098  22.453   1.386  1.00 94.19           C  
ATOM    621  O   THR A  78       1.702  21.422   3.709  1.00 94.19           O  
ATOM    622  CG2 THR A  78      -1.285  21.516   1.506  1.00 94.19           C  
ATOM    623  OG1 THR A  78      -0.428  23.500   0.465  1.00 94.19           O  
ATOM    624  N   ASN A  79      -0.287  21.719   4.672  1.00 97.50           N  
ATOM    625  CA  ASN A  79      -0.154  20.578   5.562  1.00 97.50           C  
ATOM    626  C   ASN A  79      -0.590  19.281   4.879  1.00 97.50           C  
ATOM    627  CB  ASN A  79      -0.958  20.797   6.844  1.00 97.50           C  
ATOM    628  O   ASN A  79      -1.607  19.250   4.184  1.00 97.50           O  
ATOM    629  CG  ASN A  79      -0.577  22.078   7.562  1.00 97.50           C  
ATOM    630  ND2 ASN A  79      -1.558  22.719   8.180  1.00 97.50           N  
ATOM    631  OD1 ASN A  79       0.588  22.484   7.555  1.00 97.50           O  
ATOM    632  N   TYR A  80       0.187  18.234   5.039  1.00 98.56           N  
ATOM    633  CA  TYR A  80      -0.133  16.969   4.391  1.00 98.56           C  
ATOM    634  C   TYR A  80      -0.235  15.852   5.410  1.00 98.56           C  
ATOM    635  CB  TYR A  80       0.923  16.625   3.336  1.00 98.56           C  
ATOM    636  O   TYR A  80       0.511  15.820   6.395  1.00 98.56           O  
ATOM    637  CG  TYR A  80       0.779  17.406   2.053  1.00 98.56           C  
ATOM    638  CD1 TYR A  80      -0.124  17.016   1.069  1.00 98.56           C  
ATOM    639  CD2 TYR A  80       1.546  18.547   1.819  1.00 98.56           C  
ATOM    640  CE1 TYR A  80      -0.259  17.719  -0.116  1.00 98.56           C  
ATOM    641  CE2 TYR A  80       1.419  19.266   0.638  1.00 98.56           C  
ATOM    642  OH  TYR A  80       0.386  19.562  -1.493  1.00 98.56           O  
ATOM    643  CZ  TYR A  80       0.515  18.859  -0.322  1.00 98.56           C  
ATOM    644  N   LEU A  81      -1.151  15.023   5.242  1.00 98.81           N  
ATOM    645  CA  LEU A  81      -1.300  13.734   5.906  1.00 98.81           C  
ATOM    646  C   LEU A  81      -1.255  12.594   4.898  1.00 98.81           C  
ATOM    647  CB  LEU A  81      -2.613  13.688   6.691  1.00 98.81           C  
ATOM    648  O   LEU A  81      -2.160  12.453   4.074  1.00 98.81           O  
ATOM    649  CG  LEU A  81      -3.004  12.328   7.273  1.00 98.81           C  
ATOM    650  CD1 LEU A  81      -1.920  11.828   8.227  1.00 98.81           C  
ATOM    651  CD2 LEU A  81      -4.348  12.422   7.988  1.00 98.81           C  
ATOM    652  N   PHE A  82      -0.204  11.766   4.938  1.00 98.81           N  
ATOM    653  CA  PHE A  82      -0.035  10.617   4.059  1.00 98.81           C  
ATOM    654  C   PHE A  82      -0.404   9.320   4.777  1.00 98.81           C  
ATOM    655  CB  PHE A  82       1.406  10.531   3.545  1.00 98.81           C  
ATOM    656  O   PHE A  82       0.129   9.031   5.848  1.00 98.81           O  
ATOM    657  CG  PHE A  82       1.768  11.633   2.580  1.00 98.81           C  
ATOM    658  CD1 PHE A  82       1.624  11.445   1.210  1.00 98.81           C  
ATOM    659  CD2 PHE A  82       2.252  12.852   3.043  1.00 98.81           C  
ATOM    660  CE1 PHE A  82       1.957  12.461   0.314  1.00 98.81           C  
ATOM    661  CE2 PHE A  82       2.588  13.867   2.154  1.00 98.81           C  
ATOM    662  CZ  PHE A  82       2.441  13.672   0.790  1.00 98.81           C  
ATOM    663  N   MET A  83      -1.237   8.516   4.125  1.00 98.75           N  
ATOM    664  CA  MET A  83      -1.856   7.402   4.832  1.00 98.75           C  
ATOM    665  C   MET A  83      -1.083   6.109   4.594  1.00 98.75           C  
ATOM    666  CB  MET A  83      -3.312   7.230   4.395  1.00 98.75           C  
ATOM    667  O   MET A  83      -1.590   5.020   4.859  1.00 98.75           O  
ATOM    668  CG  MET A  83      -4.234   8.336   4.887  1.00 98.75           C  
ATOM    669  SD  MET A  83      -6.000   7.980   4.539  1.00 98.75           S  
ATOM    670  CE  MET A  83      -6.016   8.172   2.734  1.00 98.75           C  
ATOM    671  N   GLY A  84       0.115   6.160   4.020  1.00 97.81           N  
ATOM    672  CA  GLY A  84       0.953   4.977   3.947  1.00 97.81           C  
ATOM    673  C   GLY A  84       1.209   4.512   2.525  1.00 97.81           C  
ATOM    674  O   GLY A  84       0.714   5.117   1.571  1.00 97.81           O  
ATOM    675  N   ASP A  85       2.107   3.443   2.398  1.00 94.44           N  
ATOM    676  CA  ASP A  85       2.520   2.828   1.140  1.00 94.44           C  
ATOM    677  C   ASP A  85       3.307   3.814   0.279  1.00 94.44           C  
ATOM    678  CB  ASP A  85       1.303   2.312   0.370  1.00 94.44           C  
ATOM    679  O   ASP A  85       2.867   4.180  -0.814  1.00 94.44           O  
ATOM    680  CG  ASP A  85       0.823   0.957   0.857  1.00 94.44           C  
ATOM    681  OD1 ASP A  85       1.305   0.481   1.908  1.00 94.44           O  
ATOM    682  OD2 ASP A  85      -0.041   0.356   0.182  1.00 94.44           O  
ATOM    683  N   TYR A  86       4.477   4.109   0.769  1.00 97.56           N  
ATOM    684  CA  TYR A  86       5.371   5.070   0.139  1.00 97.56           C  
ATOM    685  C   TYR A  86       6.387   4.367  -0.753  1.00 97.56           C  
ATOM    686  CB  TYR A  86       6.098   5.902   1.201  1.00 97.56           C  
ATOM    687  O   TYR A  86       7.023   5.000  -1.600  1.00 97.56           O  
ATOM    688  CG  TYR A  86       5.199   6.367   2.324  1.00 97.56           C  
ATOM    689  CD1 TYR A  86       4.094   7.176   2.070  1.00 97.56           C  
ATOM    690  CD2 TYR A  86       5.461   6.004   3.641  1.00 97.56           C  
ATOM    691  CE1 TYR A  86       3.268   7.605   3.102  1.00 97.56           C  
ATOM    692  CE2 TYR A  86       4.641   6.430   4.680  1.00 97.56           C  
ATOM    693  OH  TYR A  86       2.732   7.652   5.426  1.00 97.56           O  
ATOM    694  CZ  TYR A  86       3.547   7.227   4.402  1.00 97.56           C  
ATOM    695  N   VAL A  87       6.480   3.070  -0.509  1.00 91.69           N  
ATOM    696  CA  VAL A  87       7.523   2.305  -1.186  1.00 91.69           C  
ATOM    697  C   VAL A  87       6.891   1.202  -2.029  1.00 91.69           C  
ATOM    698  CB  VAL A  87       8.523   1.697  -0.178  1.00 91.69           C  
ATOM    699  O   VAL A  87       5.668   1.058  -2.057  1.00 91.69           O  
ATOM    700  CG1 VAL A  87       9.250   2.799   0.596  1.00 91.69           C  
ATOM    701  CG2 VAL A  87       7.809   0.748   0.780  1.00 91.69           C  
ATOM    702  N   ASP A  88       7.762   0.585  -2.738  1.00 77.94           N  
ATOM    703  CA  ASP A  88       7.406  -0.584  -3.535  1.00 77.94           C  
ATOM    704  C   ASP A  88       6.559  -0.188  -4.742  1.00 77.94           C  
ATOM    705  CB  ASP A  88       6.652  -1.605  -2.680  1.00 77.94           C  
ATOM    706  O   ASP A  88       5.898   0.853  -4.730  1.00 77.94           O  
ATOM    707  CG  ASP A  88       7.559  -2.357  -1.721  1.00 77.94           C  
ATOM    708  OD1 ASP A  88       8.758  -2.518  -2.016  1.00 77.94           O  
ATOM    709  OD2 ASP A  88       7.062  -2.797  -0.660  1.00 77.94           O  
ATOM    710  N   ARG A  89       6.641  -0.865  -5.820  1.00 73.25           N  
ATOM    711  CA  ARG A  89       5.777  -0.865  -7.000  1.00 73.25           C  
ATOM    712  C   ARG A  89       6.098   0.313  -7.914  1.00 73.25           C  
ATOM    713  CB  ARG A  89       4.305  -0.823  -6.586  1.00 73.25           C  
ATOM    714  O   ARG A  89       5.570   0.404  -9.023  1.00 73.25           O  
ATOM    715  CG  ARG A  89       3.877  -1.989  -5.707  1.00 73.25           C  
ATOM    716  CD  ARG A  89       3.943  -3.312  -6.457  1.00 73.25           C  
ATOM    717  NE  ARG A  89       3.062  -4.312  -5.863  1.00 73.25           N  
ATOM    718  NH1 ARG A  89       3.078  -5.719  -7.699  1.00 73.25           N  
ATOM    719  NH2 ARG A  89       1.869  -6.277  -5.832  1.00 73.25           N  
ATOM    720  CZ  ARG A  89       2.672  -5.434  -6.465  1.00 73.25           C  
ATOM    721  N   GLY A  90       6.930   1.178  -7.422  1.00 76.75           N  
ATOM    722  CA  GLY A  90       7.461   2.250  -8.250  1.00 76.75           C  
ATOM    723  C   GLY A  90       8.969   2.182  -8.414  1.00 76.75           C  
ATOM    724  O   GLY A  90       9.633   1.369  -7.766  1.00 76.75           O  
ATOM    725  N   TYR A  91       9.539   3.084  -9.258  1.00 80.00           N  
ATOM    726  CA  TYR A  91      10.953   3.023  -9.609  1.00 80.00           C  
ATOM    727  C   TYR A  91      11.789   3.850  -8.641  1.00 80.00           C  
ATOM    728  CB  TYR A  91      11.180   3.516 -11.039  1.00 80.00           C  
ATOM    729  O   TYR A  91      13.016   3.697  -8.578  1.00 80.00           O  
ATOM    730  CG  TYR A  91      10.570   2.619 -12.094  1.00 80.00           C  
ATOM    731  CD1 TYR A  91      10.977   1.294 -12.227  1.00 80.00           C  
ATOM    732  CD2 TYR A  91       9.586   3.094 -12.953  1.00 80.00           C  
ATOM    733  CE1 TYR A  91      10.422   0.465 -13.195  1.00 80.00           C  
ATOM    734  CE2 TYR A  91       9.023   2.273 -13.922  1.00 80.00           C  
ATOM    735  OH  TYR A  91       8.891   0.146 -15.000  1.00 80.00           O  
ATOM    736  CZ  TYR A  91       9.445   0.963 -14.039  1.00 80.00           C  
ATOM    737  N   TYR A  92      11.180   4.695  -7.941  1.00 93.69           N  
ATOM    738  CA  TYR A  92      11.938   5.645  -7.133  1.00 93.69           C  
ATOM    739  C   TYR A  92      11.453   5.645  -5.691  1.00 93.69           C  
ATOM    740  CB  TYR A  92      11.828   7.055  -7.723  1.00 93.69           C  
ATOM    741  O   TYR A  92      11.180   6.703  -5.121  1.00 93.69           O  
ATOM    742  CG  TYR A  92      12.391   7.176  -9.117  1.00 93.69           C  
ATOM    743  CD1 TYR A  92      13.766   7.312  -9.328  1.00 93.69           C  
ATOM    744  CD2 TYR A  92      11.555   7.156 -10.227  1.00 93.69           C  
ATOM    745  CE1 TYR A  92      14.289   7.430 -10.609  1.00 93.69           C  
ATOM    746  CE2 TYR A  92      12.070   7.270 -11.516  1.00 93.69           C  
ATOM    747  OH  TYR A  92      13.945   7.520 -12.969  1.00 93.69           O  
ATOM    748  CZ  TYR A  92      13.430   7.406 -11.695  1.00 93.69           C  
ATOM    749  N   SER A  93      11.281   4.438  -5.113  1.00 92.56           N  
ATOM    750  CA  SER A  93      10.828   4.297  -3.734  1.00 92.56           C  
ATOM    751  C   SER A  93      11.797   4.973  -2.766  1.00 92.56           C  
ATOM    752  CB  SER A  93      10.680   2.820  -3.365  1.00 92.56           C  
ATOM    753  O   SER A  93      11.367   5.613  -1.802  1.00 92.56           O  
ATOM    754  OG  SER A  93       9.656   2.213  -4.137  1.00 92.56           O  
ATOM    755  N   VAL A  94      13.125   4.816  -3.033  1.00 98.06           N  
ATOM    756  CA  VAL A  94      14.133   5.387  -2.143  1.00 98.06           C  
ATOM    757  C   VAL A  94      13.961   6.902  -2.072  1.00 98.06           C  
ATOM    758  CB  VAL A  94      15.562   5.031  -2.602  1.00 98.06           C  
ATOM    759  O   VAL A  94      13.867   7.473  -0.983  1.00 98.06           O  
ATOM    760  CG1 VAL A  94      16.594   5.875  -1.855  1.00 98.06           C  
ATOM    761  CG2 VAL A  94      15.836   3.543  -2.395  1.00 98.06           C  
ATOM    762  N   GLU A  95      13.852   7.543  -3.193  1.00 98.19           N  
ATOM    763  CA  GLU A  95      13.703   8.992  -3.230  1.00 98.19           C  
ATOM    764  C   GLU A  95      12.359   9.422  -2.648  1.00 98.19           C  
ATOM    765  CB  GLU A  95      13.844   9.516  -4.664  1.00 98.19           C  
ATOM    766  O   GLU A  95      12.281  10.422  -1.930  1.00 98.19           O  
ATOM    767  CG  GLU A  95      15.266   9.438  -5.211  1.00 98.19           C  
ATOM    768  CD  GLU A  95      15.625   8.055  -5.730  1.00 98.19           C  
ATOM    769  OE1 GLU A  95      16.766   7.867  -6.219  1.00 98.19           O  
ATOM    770  OE2 GLU A  95      14.766   7.148  -5.652  1.00 98.19           O  
ATOM    771  N   THR A  96      11.352   8.680  -2.928  1.00 98.38           N  
ATOM    772  CA  THR A  96      10.000   9.008  -2.482  1.00 98.38           C  
ATOM    773  C   THR A  96       9.914   9.008  -0.959  1.00 98.38           C  
ATOM    774  CB  THR A  96       8.969   8.016  -3.057  1.00 98.38           C  
ATOM    775  O   THR A  96       9.547  10.008  -0.351  1.00 98.38           O  
ATOM    776  CG2 THR A  96       7.566   8.320  -2.527  1.00 98.38           C  
ATOM    777  OG1 THR A  96       8.961   8.125  -4.484  1.00 98.38           O  
ATOM    778  N   VAL A  97      10.305   7.848  -0.357  1.00 98.81           N  
ATOM    779  CA  VAL A  97      10.172   7.727   1.091  1.00 98.81           C  
ATOM    780  C   VAL A  97      11.164   8.656   1.783  1.00 98.81           C  
ATOM    781  CB  VAL A  97      10.391   6.270   1.561  1.00 98.81           C  
ATOM    782  O   VAL A  97      10.859   9.227   2.834  1.00 98.81           O  
ATOM    783  CG1 VAL A  97      11.852   5.863   1.396  1.00 98.81           C  
ATOM    784  CG2 VAL A  97       9.945   6.105   3.014  1.00 98.81           C  
ATOM    785  N   THR A  98      12.391   8.867   1.215  1.00 98.88           N  
ATOM    786  CA  THR A  98      13.375   9.766   1.807  1.00 98.88           C  
ATOM    787  C   THR A  98      12.852  11.195   1.840  1.00 98.88           C  
ATOM    788  CB  THR A  98      14.703   9.719   1.034  1.00 98.88           C  
ATOM    789  O   THR A  98      13.000  11.898   2.844  1.00 98.88           O  
ATOM    790  CG2 THR A  98      15.781  10.539   1.745  1.00 98.88           C  
ATOM    791  OG1 THR A  98      15.148   8.359   0.928  1.00 98.88           O  
ATOM    792  N   LEU A  99      12.250  11.602   0.790  1.00 98.75           N  
ATOM    793  CA  LEU A  99      11.711  12.961   0.736  1.00 98.75           C  
ATOM    794  C   LEU A  99      10.609  13.141   1.775  1.00 98.75           C  
ATOM    795  CB  LEU A  99      11.164  13.266  -0.662  1.00 98.75           C  
ATOM    796  O   LEU A  99      10.602  14.141   2.506  1.00 98.75           O  
ATOM    797  CG  LEU A  99      10.500  14.625  -0.848  1.00 98.75           C  
ATOM    798  CD1 LEU A  99      11.484  15.742  -0.516  1.00 98.75           C  
ATOM    799  CD2 LEU A  99       9.977  14.773  -2.271  1.00 98.75           C  
ATOM    800  N   LEU A 100       9.656  12.234   1.867  1.00 98.69           N  
ATOM    801  CA  LEU A 100       8.555  12.344   2.818  1.00 98.69           C  
ATOM    802  C   LEU A 100       9.078  12.383   4.250  1.00 98.69           C  
ATOM    803  CB  LEU A 100       7.574  11.180   2.646  1.00 98.69           C  
ATOM    804  O   LEU A 100       8.594  13.172   5.070  1.00 98.69           O  
ATOM    805  CG  LEU A 100       6.715  11.195   1.382  1.00 98.69           C  
ATOM    806  CD1 LEU A 100       5.867   9.938   1.301  1.00 98.69           C  
ATOM    807  CD2 LEU A 100       5.836  12.445   1.349  1.00 98.69           C  
ATOM    808  N   VAL A 101      10.062  11.539   4.551  1.00 98.88           N  
ATOM    809  CA  VAL A 101      10.641  11.523   5.887  1.00 98.88           C  
ATOM    810  C   VAL A 101      11.383  12.836   6.148  1.00 98.88           C  
ATOM    811  CB  VAL A 101      11.602  10.328   6.070  1.00 98.88           C  
ATOM    812  O   VAL A 101      11.297  13.391   7.250  1.00 98.88           O  
ATOM    813  CG1 VAL A 101      12.359  10.438   7.395  1.00 98.88           C  
ATOM    814  CG2 VAL A 101      10.836   9.008   6.000  1.00 98.88           C  
ATOM    815  N   ALA A 102      12.094  13.297   5.152  1.00 98.75           N  
ATOM    816  CA  ALA A 102      12.797  14.570   5.297  1.00 98.75           C  
ATOM    817  C   ALA A 102      11.820  15.711   5.570  1.00 98.75           C  
ATOM    818  CB  ALA A 102      13.617  14.867   4.043  1.00 98.75           C  
ATOM    819  O   ALA A 102      12.078  16.562   6.414  1.00 98.75           O  
ATOM    820  N   LEU A 103      10.742  15.742   4.875  1.00 98.38           N  
ATOM    821  CA  LEU A 103       9.719  16.766   5.090  1.00 98.38           C  
ATOM    822  C   LEU A 103       9.117  16.641   6.488  1.00 98.38           C  
ATOM    823  CB  LEU A 103       8.617  16.656   4.035  1.00 98.38           C  
ATOM    824  O   LEU A 103       8.859  17.656   7.148  1.00 98.38           O  
ATOM    825  CG  LEU A 103       9.000  17.062   2.611  1.00 98.38           C  
ATOM    826  CD1 LEU A 103       7.867  16.719   1.645  1.00 98.38           C  
ATOM    827  CD2 LEU A 103       9.344  18.547   2.549  1.00 98.38           C  
ATOM    828  N   LYS A 104       8.867  15.430   6.938  1.00 98.38           N  
ATOM    829  CA  LYS A 104       8.352  15.211   8.289  1.00 98.38           C  
ATOM    830  C   LYS A 104       9.320  15.758   9.336  1.00 98.38           C  
ATOM    831  CB  LYS A 104       8.102  13.727   8.531  1.00 98.38           C  
ATOM    832  O   LYS A 104       8.898  16.422  10.289  1.00 98.38           O  
ATOM    833  CG  LYS A 104       7.789  13.383   9.984  1.00 98.38           C  
ATOM    834  CD  LYS A 104       6.527  14.086  10.469  1.00 98.38           C  
ATOM    835  CE  LYS A 104       6.344  13.938  11.969  1.00 98.38           C  
ATOM    836  NZ  LYS A 104       5.090  14.594  12.445  1.00 98.38           N  
ATOM    837  N   VAL A 105      10.570  15.531   9.188  1.00 98.44           N  
ATOM    838  CA  VAL A 105      11.570  15.977  10.148  1.00 98.44           C  
ATOM    839  C   VAL A 105      11.703  17.500  10.102  1.00 98.44           C  
ATOM    840  CB  VAL A 105      12.945  15.312   9.891  1.00 98.44           C  
ATOM    841  O   VAL A 105      11.820  18.141  11.141  1.00 98.44           O  
ATOM    842  CG1 VAL A 105      14.023  15.922  10.789  1.00 98.44           C  
ATOM    843  CG2 VAL A 105      12.859  13.805  10.109  1.00 98.44           C  
ATOM    844  N   ARG A 106      11.656  18.031   8.891  1.00 97.62           N  
ATOM    845  CA  ARG A 106      11.836  19.469   8.711  1.00 97.62           C  
ATOM    846  C   ARG A 106      10.617  20.250   9.211  1.00 97.62           C  
ATOM    847  CB  ARG A 106      12.094  19.797   7.238  1.00 97.62           C  
ATOM    848  O   ARG A 106      10.758  21.312   9.812  1.00 97.62           O  
ATOM    849  CG  ARG A 106      12.312  21.281   6.965  1.00 97.62           C  
ATOM    850  CD  ARG A 106      13.531  21.812   7.691  1.00 97.62           C  
ATOM    851  NE  ARG A 106      13.773  23.234   7.383  1.00 97.62           N  
ATOM    852  NH1 ARG A 106      12.195  24.031   8.859  1.00 97.62           N  
ATOM    853  NH2 ARG A 106      13.422  25.484   7.590  1.00 97.62           N  
ATOM    854  CZ  ARG A 106      13.125  24.250   7.945  1.00 97.62           C  
ATOM    855  N   TYR A 107       9.430  19.750   8.891  1.00 96.75           N  
ATOM    856  CA  TYR A 107       8.172  20.391   9.250  1.00 96.75           C  
ATOM    857  C   TYR A 107       7.309  19.469  10.094  1.00 96.75           C  
ATOM    858  CB  TYR A 107       7.406  20.828   7.992  1.00 96.75           C  
ATOM    859  O   TYR A 107       6.238  19.047   9.664  1.00 96.75           O  
ATOM    860  CG  TYR A 107       8.234  21.641   7.027  1.00 96.75           C  
ATOM    861  CD1 TYR A 107       8.703  22.906   7.375  1.00 96.75           C  
ATOM    862  CD2 TYR A 107       8.539  21.141   5.762  1.00 96.75           C  
ATOM    863  CE1 TYR A 107       9.461  23.656   6.484  1.00 96.75           C  
ATOM    864  CE2 TYR A 107       9.297  21.891   4.867  1.00 96.75           C  
ATOM    865  OH  TYR A 107      10.500  23.891   4.352  1.00 96.75           O  
ATOM    866  CZ  TYR A 107       9.750  23.141   5.234  1.00 96.75           C  
ATOM    867  N   ARG A 108       7.711  19.219  11.305  1.00 95.69           N  
ATOM    868  CA  ARG A 108       7.246  18.172  12.211  1.00 95.69           C  
ATOM    869  C   ARG A 108       5.742  18.281  12.438  1.00 95.69           C  
ATOM    870  CB  ARG A 108       7.988  18.250  13.547  1.00 95.69           C  
ATOM    871  O   ARG A 108       5.051  17.266  12.523  1.00 95.69           O  
ATOM    872  CG  ARG A 108       9.492  18.047  13.430  1.00 95.69           C  
ATOM    873  CD  ARG A 108      10.180  18.141  14.789  1.00 95.69           C  
ATOM    874  NE  ARG A 108      11.633  18.062  14.664  1.00 95.69           N  
ATOM    875  NH1 ARG A 108      12.031  17.938  16.938  1.00 95.69           N  
ATOM    876  NH2 ARG A 108      13.781  17.891  15.453  1.00 95.69           N  
ATOM    877  CZ  ARG A 108      12.477  17.969  15.680  1.00 95.69           C  
ATOM    878  N   GLU A 109       5.199  19.516  12.484  1.00 95.38           N  
ATOM    879  CA  GLU A 109       3.793  19.703  12.812  1.00 95.38           C  
ATOM    880  C   GLU A 109       2.941  19.859  11.555  1.00 95.38           C  
ATOM    881  CB  GLU A 109       3.619  20.938  13.711  1.00 95.38           C  
ATOM    882  O   GLU A 109       1.715  19.938  11.633  1.00 95.38           O  
ATOM    883  CG  GLU A 109       4.316  20.812  15.062  1.00 95.38           C  
ATOM    884  CD  GLU A 109       3.719  19.734  15.953  1.00 95.38           C  
ATOM    885  OE1 GLU A 109       4.438  19.203  16.828  1.00 95.38           O  
ATOM    886  OE2 GLU A 109       2.523  19.406  15.766  1.00 95.38           O  
ATOM    887  N   ARG A 110       3.605  19.891  10.391  1.00 97.00           N  
ATOM    888  CA  ARG A 110       2.881  20.156   9.156  1.00 97.00           C  
ATOM    889  C   ARG A 110       2.758  18.906   8.305  1.00 97.00           C  
ATOM    890  CB  ARG A 110       3.574  21.266   8.359  1.00 97.00           C  
ATOM    891  O   ARG A 110       1.888  18.812   7.434  1.00 97.00           O  
ATOM    892  CG  ARG A 110       3.605  22.609   9.062  1.00 97.00           C  
ATOM    893  CD  ARG A 110       3.895  23.750   8.102  1.00 97.00           C  
ATOM    894  NE  ARG A 110       3.828  25.047   8.766  1.00 97.00           N  
ATOM    895  NH1 ARG A 110       2.750  26.125   7.023  1.00 97.00           N  
ATOM    896  NH2 ARG A 110       3.279  27.281   8.930  1.00 97.00           N  
ATOM    897  CZ  ARG A 110       3.285  26.141   8.234  1.00 97.00           C  
ATOM    898  N   ILE A 111       3.660  17.938   8.523  1.00 98.25           N  
ATOM    899  CA  ILE A 111       3.666  16.688   7.758  1.00 98.25           C  
ATOM    900  C   ILE A 111       3.404  15.508   8.688  1.00 98.25           C  
ATOM    901  CB  ILE A 111       5.004  16.484   7.008  1.00 98.25           C  
ATOM    902  O   ILE A 111       4.105  15.328   9.688  1.00 98.25           O  
ATOM    903  CG1 ILE A 111       5.277  17.688   6.082  1.00 98.25           C  
ATOM    904  CG2 ILE A 111       4.988  15.180   6.219  1.00 98.25           C  
ATOM    905  CD1 ILE A 111       4.312  17.797   4.910  1.00 98.25           C  
ATOM    906  N   THR A 112       2.344  14.805   8.406  1.00 98.56           N  
ATOM    907  CA  THR A 112       2.039  13.562   9.109  1.00 98.56           C  
ATOM    908  C   THR A 112       2.135  12.367   8.164  1.00 98.56           C  
ATOM    909  CB  THR A 112       0.634  13.609   9.734  1.00 98.56           C  
ATOM    910  O   THR A 112       1.597  12.406   7.051  1.00 98.56           O  
ATOM    911  CG2 THR A 112       0.359  12.352  10.555  1.00 98.56           C  
ATOM    912  OG1 THR A 112       0.538  14.750  10.594  1.00 98.56           O  
ATOM    913  N   ILE A 113       2.906  11.328   8.500  1.00 98.69           N  
ATOM    914  CA  ILE A 113       3.047  10.125   7.684  1.00 98.69           C  
ATOM    915  C   ILE A 113       2.678   8.898   8.508  1.00 98.69           C  
ATOM    916  CB  ILE A 113       4.480   9.992   7.121  1.00 98.69           C  
ATOM    917  O   ILE A 113       3.238   8.680   9.586  1.00 98.69           O  
ATOM    918  CG1 ILE A 113       5.500   9.977   8.266  1.00 98.69           C  
ATOM    919  CG2 ILE A 113       4.781  11.109   6.129  1.00 98.69           C  
ATOM    920  CD1 ILE A 113       6.938   9.758   7.812  1.00 98.69           C  
ATOM    921  N   LEU A 114       1.747   8.141   8.008  1.00 98.81           N  
ATOM    922  CA  LEU A 114       1.246   6.945   8.680  1.00 98.81           C  
ATOM    923  C   LEU A 114       1.876   5.684   8.094  1.00 98.81           C  
ATOM    924  CB  LEU A 114      -0.279   6.867   8.570  1.00 98.81           C  
ATOM    925  O   LEU A 114       2.449   5.723   7.000  1.00 98.81           O  
ATOM    926  CG  LEU A 114      -1.059   8.086   9.062  1.00 98.81           C  
ATOM    927  CD1 LEU A 114      -2.559   7.855   8.906  1.00 98.81           C  
ATOM    928  CD2 LEU A 114      -0.706   8.391  10.516  1.00 98.81           C  
ATOM    929  N   ARG A 115       1.815   4.609   8.820  1.00 98.25           N  
ATOM    930  CA  ARG A 115       2.354   3.330   8.375  1.00 98.25           C  
ATOM    931  C   ARG A 115       1.379   2.625   7.434  1.00 98.25           C  
ATOM    932  CB  ARG A 115       2.670   2.434   9.570  1.00 98.25           C  
ATOM    933  O   ARG A 115       0.189   2.510   7.738  1.00 98.25           O  
ATOM    934  CG  ARG A 115       3.570   1.255   9.234  1.00 98.25           C  
ATOM    935  CD  ARG A 115       4.047   0.537  10.492  1.00 98.25           C  
ATOM    936  NE  ARG A 115       5.035  -0.493  10.180  1.00 98.25           N  
ATOM    937  NH1 ARG A 115       5.422  -1.079  12.383  1.00 98.25           N  
ATOM    938  NH2 ARG A 115       6.547  -2.146  10.695  1.00 98.25           N  
ATOM    939  CZ  ARG A 115       5.664  -1.237  11.086  1.00 98.25           C  
ATOM    940  N   GLY A 116       1.794   2.217   6.301  1.00 95.62           N  
ATOM    941  CA  GLY A 116       1.056   1.354   5.395  1.00 95.62           C  
ATOM    942  C   GLY A 116       1.489  -0.099   5.469  1.00 95.62           C  
ATOM    943  O   GLY A 116       2.424  -0.437   6.199  1.00 95.62           O  
ATOM    944  N   ASN A 117       0.852  -0.932   4.793  1.00 88.06           N  
ATOM    945  CA  ASN A 117       1.183  -2.352   4.848  1.00 88.06           C  
ATOM    946  C   ASN A 117       2.514  -2.643   4.156  1.00 88.06           C  
ATOM    947  CB  ASN A 117       0.065  -3.188   4.219  1.00 88.06           C  
ATOM    948  O   ASN A 117       3.162  -3.648   4.453  1.00 88.06           O  
ATOM    949  CG  ASN A 117      -0.202  -2.812   2.773  1.00 88.06           C  
ATOM    950  ND2 ASN A 117      -0.128  -3.793   1.883  1.00 88.06           N  
ATOM    951  OD1 ASN A 117      -0.472  -1.649   2.461  1.00 88.06           O  
ATOM    952  N   HIS A 118       2.984  -1.815   3.283  1.00 86.00           N  
ATOM    953  CA  HIS A 118       4.270  -2.021   2.627  1.00 86.00           C  
ATOM    954  C   HIS A 118       5.422  -1.554   3.512  1.00 86.00           C  
ATOM    955  CB  HIS A 118       4.312  -1.291   1.284  1.00 86.00           C  
ATOM    956  O   HIS A 118       6.570  -1.957   3.309  1.00 86.00           O  
ATOM    957  CG  HIS A 118       3.594  -2.012   0.187  1.00 86.00           C  
ATOM    958  CD2 HIS A 118       2.271  -2.148  -0.071  1.00 86.00           C  
ATOM    959  ND1 HIS A 118       4.254  -2.705  -0.804  1.00 86.00           N  
ATOM    960  CE1 HIS A 118       3.367  -3.238  -1.627  1.00 86.00           C  
ATOM    961  NE2 HIS A 118       2.156  -2.914  -1.204  1.00 86.00           N  
ATOM    962  N   GLU A 119       5.180  -0.661   4.402  1.00 94.50           N  
ATOM    963  CA  GLU A 119       6.207  -0.232   5.348  1.00 94.50           C  
ATOM    964  C   GLU A 119       6.496  -1.318   6.379  1.00 94.50           C  
ATOM    965  CB  GLU A 119       5.785   1.062   6.047  1.00 94.50           C  
ATOM    966  O   GLU A 119       6.309  -1.105   7.578  1.00 94.50           O  
ATOM    967  CG  GLU A 119       5.852   2.293   5.156  1.00 94.50           C  
ATOM    968  CD  GLU A 119       4.730   2.354   4.133  1.00 94.50           C  
ATOM    969  OE1 GLU A 119       5.020   2.428   2.916  1.00 94.50           O  
ATOM    970  OE2 GLU A 119       3.549   2.326   4.547  1.00 94.50           O  
ATOM    971  N   SER A 120       6.980  -2.455   5.844  1.00 84.44           N  
ATOM    972  CA  SER A 120       7.332  -3.635   6.625  1.00 84.44           C  
ATOM    973  C   SER A 120       8.477  -4.406   5.973  1.00 84.44           C  
ATOM    974  CB  SER A 120       6.121  -4.551   6.797  1.00 84.44           C  
ATOM    975  O   SER A 120       8.719  -4.273   4.773  1.00 84.44           O  
ATOM    976  OG  SER A 120       5.875  -5.289   5.609  1.00 84.44           O  
ATOM    977  N   ARG A 121       9.273  -5.152   6.762  1.00 81.12           N  
ATOM    978  CA  ARG A 121      10.414  -5.914   6.266  1.00 81.12           C  
ATOM    979  C   ARG A 121       9.969  -6.996   5.289  1.00 81.12           C  
ATOM    980  CB  ARG A 121      11.188  -6.539   7.426  1.00 81.12           C  
ATOM    981  O   ARG A 121      10.531  -7.137   4.203  1.00 81.12           O  
ATOM    982  CG  ARG A 121      12.031  -5.547   8.211  1.00 81.12           C  
ATOM    983  CD  ARG A 121      12.422  -6.094   9.578  1.00 81.12           C  
ATOM    984  NE  ARG A 121      13.086  -5.082  10.391  1.00 81.12           N  
ATOM    985  NH1 ARG A 121      11.133  -4.102  11.133  1.00 81.12           N  
ATOM    986  NH2 ARG A 121      13.156  -3.283  11.820  1.00 81.12           N  
ATOM    987  CZ  ARG A 121      12.453  -4.156  11.109  1.00 81.12           C  
ATOM    988  N   GLN A 122       8.914  -7.691   5.609  1.00 68.94           N  
ATOM    989  CA  GLN A 122       8.469  -8.828   4.816  1.00 68.94           C  
ATOM    990  C   GLN A 122       7.969  -8.383   3.445  1.00 68.94           C  
ATOM    991  CB  GLN A 122       7.363  -9.594   5.551  1.00 68.94           C  
ATOM    992  O   GLN A 122       8.367  -8.930   2.420  1.00 68.94           O  
ATOM    993  CG  GLN A 122       7.859 -10.375   6.762  1.00 68.94           C  
ATOM    994  CD  GLN A 122       6.738 -11.055   7.520  1.00 68.94           C  
ATOM    995  NE2 GLN A 122       7.082 -11.719   8.617  1.00 68.94           N  
ATOM    996  OE1 GLN A 122       5.570 -10.984   7.121  1.00 68.94           O  
ATOM    997  N   ILE A 123       7.211  -7.355   3.463  1.00 72.31           N  
ATOM    998  CA  ILE A 123       6.574  -6.930   2.223  1.00 72.31           C  
ATOM    999  C   ILE A 123       7.602  -6.242   1.325  1.00 72.31           C  
ATOM   1000  CB  ILE A 123       5.383  -5.984   2.496  1.00 72.31           C  
ATOM   1001  O   ILE A 123       7.629  -6.469   0.114  1.00 72.31           O  
ATOM   1002  CG1 ILE A 123       4.277  -6.727   3.256  1.00 72.31           C  
ATOM   1003  CG2 ILE A 123       4.848  -5.398   1.186  1.00 72.31           C  
ATOM   1004  CD1 ILE A 123       3.674  -7.895   2.488  1.00 72.31           C  
ATOM   1005  N   THR A 124       8.461  -5.422   1.847  1.00 79.75           N  
ATOM   1006  CA  THR A 124       9.430  -4.664   1.062  1.00 79.75           C  
ATOM   1007  C   THR A 124      10.461  -5.598   0.425  1.00 79.75           C  
ATOM   1008  CB  THR A 124      10.156  -3.615   1.927  1.00 79.75           C  
ATOM   1009  O   THR A 124      11.086  -5.246  -0.577  1.00 79.75           O  
ATOM   1010  CG2 THR A 124       9.211  -2.484   2.322  1.00 79.75           C  
ATOM   1011  OG1 THR A 124      10.648  -4.242   3.115  1.00 79.75           O  
ATOM   1012  N   GLN A 125      10.703  -6.758   0.995  1.00 69.12           N  
ATOM   1013  CA  GLN A 125      11.633  -7.727   0.423  1.00 69.12           C  
ATOM   1014  C   GLN A 125      11.039  -8.391  -0.817  1.00 69.12           C  
ATOM   1015  CB  GLN A 125      12.008  -8.789   1.458  1.00 69.12           C  
ATOM   1016  O   GLN A 125      11.773  -8.859  -1.688  1.00 69.12           O  
ATOM   1017  CG  GLN A 125      13.133  -8.367   2.391  1.00 69.12           C  
ATOM   1018  CD  GLN A 125      13.469  -9.430   3.422  1.00 69.12           C  
ATOM   1019  NE2 GLN A 125      14.750  -9.539   3.766  1.00 69.12           N  
ATOM   1020  OE1 GLN A 125      12.586 -10.148   3.906  1.00 69.12           O  
ATOM   1021  N   VAL A 126       9.711  -8.281  -0.837  1.00 63.56           N  
ATOM   1022  CA  VAL A 126       9.016  -9.008  -1.896  1.00 63.56           C  
ATOM   1023  C   VAL A 126       8.703  -8.055  -3.049  1.00 63.56           C  
ATOM   1024  CB  VAL A 126       7.719  -9.664  -1.376  1.00 63.56           C  
ATOM   1025  O   VAL A 126       8.789  -8.438  -4.219  1.00 63.56           O  
ATOM   1026  CG1 VAL A 126       6.891 -10.211  -2.535  1.00 63.56           C  
ATOM   1027  CG2 VAL A 126       8.047 -10.773  -0.379  1.00 63.56           C  
ATOM   1028  N   TYR A 127       8.430  -6.789  -2.744  1.00 66.00           N  
ATOM   1029  CA  TYR A 127       7.809  -5.941  -3.756  1.00 66.00           C  
ATOM   1030  C   TYR A 127       8.781  -4.883  -4.258  1.00 66.00           C  
ATOM   1031  CB  TYR A 127       6.551  -5.270  -3.193  1.00 66.00           C  
ATOM   1032  O   TYR A 127       8.398  -3.994  -5.023  1.00 66.00           O  
ATOM   1033  CG  TYR A 127       5.371  -6.203  -3.059  1.00 66.00           C  
ATOM   1034  CD1 TYR A 127       4.637  -6.594  -4.176  1.00 66.00           C  
ATOM   1035  CD2 TYR A 127       4.992  -6.695  -1.814  1.00 66.00           C  
ATOM   1036  CE1 TYR A 127       3.547  -7.449  -4.055  1.00 66.00           C  
ATOM   1037  CE2 TYR A 127       3.906  -7.555  -1.683  1.00 66.00           C  
ATOM   1038  OH  TYR A 127       2.115  -8.773  -2.682  1.00 66.00           O  
ATOM   1039  CZ  TYR A 127       3.191  -7.926  -2.807  1.00 66.00           C  
ATOM   1040  N   GLY A 128      10.047  -5.020  -3.869  1.00 67.06           N  
ATOM   1041  CA  GLY A 128      11.008  -4.316  -4.707  1.00 67.06           C  
ATOM   1042  C   GLY A 128      11.852  -3.316  -3.936  1.00 67.06           C  
ATOM   1043  O   GLY A 128      12.945  -2.961  -4.363  1.00 67.06           O  
ATOM   1044  N   PHE A 129      11.375  -2.842  -2.756  1.00 83.06           N  
ATOM   1045  CA  PHE A 129      12.117  -1.807  -2.045  1.00 83.06           C  
ATOM   1046  C   PHE A 129      13.492  -2.316  -1.625  1.00 83.06           C  
ATOM   1047  CB  PHE A 129      11.336  -1.332  -0.815  1.00 83.06           C  
ATOM   1048  O   PHE A 129      14.492  -1.606  -1.754  1.00 83.06           O  
ATOM   1049  CG  PHE A 129      12.008  -0.206  -0.070  1.00 83.06           C  
ATOM   1050  CD1 PHE A 129      12.289  -0.322   1.285  1.00 83.06           C  
ATOM   1051  CD2 PHE A 129      12.352   0.968  -0.727  1.00 83.06           C  
ATOM   1052  CE1 PHE A 129      12.906   0.718   1.977  1.00 83.06           C  
ATOM   1053  CE2 PHE A 129      12.961   2.012  -0.042  1.00 83.06           C  
ATOM   1054  CZ  PHE A 129      13.242   1.886   1.310  1.00 83.06           C  
ATOM   1055  N   TYR A 130      13.570  -3.523  -1.102  1.00 81.25           N  
ATOM   1056  CA  TYR A 130      14.828  -4.145  -0.723  1.00 81.25           C  
ATOM   1057  C   TYR A 130      15.797  -4.180  -1.900  1.00 81.25           C  
ATOM   1058  CB  TYR A 130      14.594  -5.566  -0.199  1.00 81.25           C  
ATOM   1059  O   TYR A 130      16.938  -3.736  -1.786  1.00 81.25           O  
ATOM   1060  CG  TYR A 130      15.867  -6.312   0.130  1.00 81.25           C  
ATOM   1061  CD1 TYR A 130      16.422  -7.203  -0.779  1.00 81.25           C  
ATOM   1062  CD2 TYR A 130      16.500  -6.125   1.350  1.00 81.25           C  
ATOM   1063  CE1 TYR A 130      17.594  -7.895  -0.479  1.00 81.25           C  
ATOM   1064  CE2 TYR A 130      17.672  -6.809   1.660  1.00 81.25           C  
ATOM   1065  OH  TYR A 130      19.375  -8.367   1.043  1.00 81.25           O  
ATOM   1066  CZ  TYR A 130      18.219  -7.691   0.741  1.00 81.25           C  
ATOM   1067  N   ASP A 131      15.367  -4.633  -3.039  1.00 77.38           N  
ATOM   1068  CA  ASP A 131      16.203  -4.750  -4.234  1.00 77.38           C  
ATOM   1069  C   ASP A 131      16.672  -3.377  -4.711  1.00 77.38           C  
ATOM   1070  CB  ASP A 131      15.430  -5.461  -5.352  1.00 77.38           C  
ATOM   1071  O   ASP A 131      17.797  -3.229  -5.176  1.00 77.38           O  
ATOM   1072  CG  ASP A 131      15.211  -6.938  -5.070  1.00 77.38           C  
ATOM   1073  OD1 ASP A 131      16.062  -7.566  -4.402  1.00 77.38           O  
ATOM   1074  OD2 ASP A 131      14.172  -7.473  -5.523  1.00 77.38           O  
ATOM   1075  N   GLU A 132      15.734  -2.426  -4.680  1.00 83.12           N  
ATOM   1076  CA  GLU A 132      16.109  -1.071  -5.074  1.00 83.12           C  
ATOM   1077  C   GLU A 132      17.234  -0.530  -4.195  1.00 83.12           C  
ATOM   1078  CB  GLU A 132      14.891  -0.140  -5.008  1.00 83.12           C  
ATOM   1079  O   GLU A 132      18.188   0.071  -4.695  1.00 83.12           O  
ATOM   1080  CG  GLU A 132      15.172   1.269  -5.516  1.00 83.12           C  
ATOM   1081  CD  GLU A 132      13.984   2.203  -5.371  1.00 83.12           C  
ATOM   1082  OE1 GLU A 132      14.180   3.439  -5.375  1.00 83.12           O  
ATOM   1083  OE2 GLU A 132      12.844   1.695  -5.254  1.00 83.12           O  
ATOM   1084  N   CYS A 133      17.094  -0.709  -2.879  1.00 91.00           N  
ATOM   1085  CA  CYS A 133      18.141  -0.265  -1.962  1.00 91.00           C  
ATOM   1086  C   CYS A 133      19.469  -0.951  -2.270  1.00 91.00           C  
ATOM   1087  CB  CYS A 133      17.734  -0.543  -0.514  1.00 91.00           C  
ATOM   1088  O   CYS A 133      20.516  -0.306  -2.283  1.00 91.00           O  
ATOM   1089  SG  CYS A 133      16.406   0.514   0.084  1.00 91.00           S  
ATOM   1090  N   LEU A 134      19.469  -2.244  -2.521  1.00 85.75           N  
ATOM   1091  CA  LEU A 134      20.688  -2.984  -2.855  1.00 85.75           C  
ATOM   1092  C   LEU A 134      21.328  -2.436  -4.125  1.00 85.75           C  
ATOM   1093  CB  LEU A 134      20.375  -4.473  -3.031  1.00 85.75           C  
ATOM   1094  O   LEU A 134      22.547  -2.260  -4.188  1.00 85.75           O  
ATOM   1095  CG  LEU A 134      20.266  -5.297  -1.747  1.00 85.75           C  
ATOM   1096  CD1 LEU A 134      19.688  -6.676  -2.049  1.00 85.75           C  
ATOM   1097  CD2 LEU A 134      21.625  -5.422  -1.073  1.00 85.75           C  
ATOM   1098  N   ARG A 135      20.500  -2.230  -5.105  1.00 83.00           N  
ATOM   1099  CA  ARG A 135      20.984  -1.743  -6.395  1.00 83.00           C  
ATOM   1100  C   ARG A 135      21.594  -0.351  -6.262  1.00 83.00           C  
ATOM   1101  CB  ARG A 135      19.844  -1.724  -7.422  1.00 83.00           C  
ATOM   1102  O   ARG A 135      22.656  -0.077  -6.820  1.00 83.00           O  
ATOM   1103  CG  ARG A 135      20.266  -1.217  -8.797  1.00 83.00           C  
ATOM   1104  CD  ARG A 135      19.125  -1.277  -9.797  1.00 83.00           C  
ATOM   1105  NE  ARG A 135      17.938  -0.582  -9.297  1.00 83.00           N  
ATOM   1106  NH1 ARG A 135      18.703   1.533  -9.820  1.00 83.00           N  
ATOM   1107  NH2 ARG A 135      16.656   1.264  -8.844  1.00 83.00           N  
ATOM   1108  CZ  ARG A 135      17.766   0.737  -9.320  1.00 83.00           C  
ATOM   1109  N   LYS A 136      21.031   0.483  -5.531  1.00 91.75           N  
ATOM   1110  CA  LYS A 136      21.438   1.888  -5.457  1.00 91.75           C  
ATOM   1111  C   LYS A 136      22.594   2.084  -4.496  1.00 91.75           C  
ATOM   1112  CB  LYS A 136      20.250   2.754  -5.027  1.00 91.75           C  
ATOM   1113  O   LYS A 136      23.469   2.926  -4.730  1.00 91.75           O  
ATOM   1114  CG  LYS A 136      19.234   3.002  -6.133  1.00 91.75           C  
ATOM   1115  CD  LYS A 136      18.094   3.910  -5.656  1.00 91.75           C  
ATOM   1116  CE  LYS A 136      17.172   4.285  -6.801  1.00 91.75           C  
ATOM   1117  NZ  LYS A 136      16.062   5.180  -6.340  1.00 91.75           N  
ATOM   1118  N   TYR A 137      22.625   1.275  -3.453  1.00 96.50           N  
ATOM   1119  CA  TYR A 137      23.625   1.543  -2.420  1.00 96.50           C  
ATOM   1120  C   TYR A 137      24.641   0.415  -2.338  1.00 96.50           C  
ATOM   1121  CB  TYR A 137      22.938   1.731  -1.060  1.00 96.50           C  
ATOM   1122  O   TYR A 137      25.641   0.524  -1.624  1.00 96.50           O  
ATOM   1123  CG  TYR A 137      22.141   3.008  -0.950  1.00 96.50           C  
ATOM   1124  CD1 TYR A 137      22.766   4.211  -0.607  1.00 96.50           C  
ATOM   1125  CD2 TYR A 137      20.781   3.016  -1.188  1.00 96.50           C  
ATOM   1126  CE1 TYR A 137      22.031   5.387  -0.503  1.00 96.50           C  
ATOM   1127  CE2 TYR A 137      20.031   4.188  -1.088  1.00 96.50           C  
ATOM   1128  OH  TYR A 137      19.938   6.531  -0.645  1.00 96.50           O  
ATOM   1129  CZ  TYR A 137      20.672   5.367  -0.746  1.00 96.50           C  
ATOM   1130  N   GLY A 138      24.469  -0.750  -3.014  1.00 93.06           N  
ATOM   1131  CA  GLY A 138      25.406  -1.857  -3.047  1.00 93.06           C  
ATOM   1132  C   GLY A 138      25.312  -2.758  -1.829  1.00 93.06           C  
ATOM   1133  O   GLY A 138      26.094  -3.709  -1.693  1.00 93.06           O  
ATOM   1134  N   ASN A 139      24.453  -2.391  -0.900  1.00 92.38           N  
ATOM   1135  CA  ASN A 139      24.188  -3.176   0.302  1.00 92.38           C  
ATOM   1136  C   ASN A 139      22.781  -2.920   0.842  1.00 92.38           C  
ATOM   1137  CB  ASN A 139      25.234  -2.875   1.378  1.00 92.38           C  
ATOM   1138  O   ASN A 139      22.047  -2.096   0.300  1.00 92.38           O  
ATOM   1139  CG  ASN A 139      25.250  -1.418   1.793  1.00 92.38           C  
ATOM   1140  ND2 ASN A 139      26.391  -0.760   1.625  1.00 92.38           N  
ATOM   1141  OD1 ASN A 139      24.234  -0.886   2.262  1.00 92.38           O  
ATOM   1142  N   ALA A 140      22.391  -3.488   1.965  1.00 91.50           N  
ATOM   1143  CA  ALA A 140      21.016  -3.451   2.467  1.00 91.50           C  
ATOM   1144  C   ALA A 140      20.891  -2.473   3.631  1.00 91.50           C  
ATOM   1145  CB  ALA A 140      20.578  -4.844   2.896  1.00 91.50           C  
ATOM   1146  O   ALA A 140      19.875  -2.457   4.324  1.00 91.50           O  
ATOM   1147  N   ASN A 141      21.891  -1.679   3.930  1.00 97.88           N  
ATOM   1148  CA  ASN A 141      21.875  -0.821   5.109  1.00 97.88           C  
ATOM   1149  C   ASN A 141      20.719   0.182   5.051  1.00 97.88           C  
ATOM   1150  CB  ASN A 141      23.203  -0.090   5.270  1.00 97.88           C  
ATOM   1151  O   ASN A 141      20.000   0.357   6.031  1.00 97.88           O  
ATOM   1152  CG  ASN A 141      24.328  -1.013   5.703  1.00 97.88           C  
ATOM   1153  ND2 ASN A 141      25.562  -0.612   5.430  1.00 97.88           N  
ATOM   1154  OD1 ASN A 141      24.094  -2.076   6.277  1.00 97.88           O  
ATOM   1155  N   VAL A 142      20.594   0.857   3.957  1.00 98.31           N  
ATOM   1156  CA  VAL A 142      19.531   1.848   3.814  1.00 98.31           C  
ATOM   1157  C   VAL A 142      18.172   1.179   4.004  1.00 98.31           C  
ATOM   1158  CB  VAL A 142      19.594   2.553   2.441  1.00 98.31           C  
ATOM   1159  O   VAL A 142      17.281   1.736   4.652  1.00 98.31           O  
ATOM   1160  CG1 VAL A 142      18.297   3.312   2.166  1.00 98.31           C  
ATOM   1161  CG2 VAL A 142      20.797   3.496   2.379  1.00 98.31           C  
ATOM   1162  N   TRP A 143      18.031  -0.023   3.443  1.00 94.56           N  
ATOM   1163  CA  TRP A 143      16.797  -0.785   3.668  1.00 94.56           C  
ATOM   1164  C   TRP A 143      16.578  -1.032   5.156  1.00 94.56           C  
ATOM   1165  CB  TRP A 143      16.859  -2.119   2.920  1.00 94.56           C  
ATOM   1166  O   TRP A 143      15.477  -0.843   5.668  1.00 94.56           O  
ATOM   1167  CG  TRP A 143      15.688  -3.020   3.197  1.00 94.56           C  
ATOM   1168  CD1 TRP A 143      14.445  -2.959   2.631  1.00 94.56           C  
ATOM   1169  CD2 TRP A 143      15.656  -4.117   4.117  1.00 94.56           C  
ATOM   1170  CE2 TRP A 143      14.359  -4.676   4.055  1.00 94.56           C  
ATOM   1171  CE3 TRP A 143      16.594  -4.680   4.988  1.00 94.56           C  
ATOM   1172  NE1 TRP A 143      13.641  -3.951   3.145  1.00 94.56           N  
ATOM   1173  CH2 TRP A 143      14.930  -6.305   5.676  1.00 94.56           C  
ATOM   1174  CZ2 TRP A 143      13.984  -5.773   4.832  1.00 94.56           C  
ATOM   1175  CZ3 TRP A 143      16.219  -5.773   5.758  1.00 94.56           C  
ATOM   1176  N   LYS A 144      17.594  -1.367   5.875  1.00 96.44           N  
ATOM   1177  CA  LYS A 144      17.500  -1.623   7.309  1.00 96.44           C  
ATOM   1178  C   LYS A 144      17.125  -0.353   8.070  1.00 96.44           C  
ATOM   1179  CB  LYS A 144      18.812  -2.191   7.840  1.00 96.44           C  
ATOM   1180  O   LYS A 144      16.312  -0.391   8.992  1.00 96.44           O  
ATOM   1181  CG  LYS A 144      19.094  -3.621   7.395  1.00 96.44           C  
ATOM   1182  CD  LYS A 144      20.438  -4.109   7.914  1.00 96.44           C  
ATOM   1183  CE  LYS A 144      20.766  -5.500   7.383  1.00 96.44           C  
ATOM   1184  NZ  LYS A 144      22.156  -5.914   7.746  1.00 96.44           N  
ATOM   1185  N   TYR A 145      17.766   0.769   7.652  1.00 98.56           N  
ATOM   1186  CA  TYR A 145      17.453   2.031   8.312  1.00 98.56           C  
ATOM   1187  C   TYR A 145      15.961   2.359   8.180  1.00 98.56           C  
ATOM   1188  CB  TYR A 145      18.281   3.170   7.723  1.00 98.56           C  
ATOM   1189  O   TYR A 145      15.312   2.719   9.164  1.00 98.56           O  
ATOM   1190  CG  TYR A 145      19.781   2.947   7.840  1.00 98.56           C  
ATOM   1191  CD1 TYR A 145      20.312   2.191   8.883  1.00 98.56           C  
ATOM   1192  CD2 TYR A 145      20.656   3.496   6.910  1.00 98.56           C  
ATOM   1193  CE1 TYR A 145      21.672   1.986   8.992  1.00 98.56           C  
ATOM   1194  CE2 TYR A 145      22.031   3.297   7.016  1.00 98.56           C  
ATOM   1195  OH  TYR A 145      23.891   2.342   8.164  1.00 98.56           O  
ATOM   1196  CZ  TYR A 145      22.531   2.543   8.055  1.00 98.56           C  
ATOM   1197  N   PHE A 146      15.430   2.186   6.969  1.00 98.56           N  
ATOM   1198  CA  PHE A 146      14.039   2.555   6.727  1.00 98.56           C  
ATOM   1199  C   PHE A 146      13.094   1.563   7.391  1.00 98.56           C  
ATOM   1200  CB  PHE A 146      13.758   2.625   5.223  1.00 98.56           C  
ATOM   1201  O   PHE A 146      12.078   1.958   7.969  1.00 98.56           O  
ATOM   1202  CG  PHE A 146      14.078   3.961   4.605  1.00 98.56           C  
ATOM   1203  CD1 PHE A 146      13.398   5.105   5.008  1.00 98.56           C  
ATOM   1204  CD2 PHE A 146      15.055   4.070   3.625  1.00 98.56           C  
ATOM   1205  CE1 PHE A 146      13.688   6.344   4.441  1.00 98.56           C  
ATOM   1206  CE2 PHE A 146      15.352   5.305   3.053  1.00 98.56           C  
ATOM   1207  CZ  PHE A 146      14.664   6.441   3.461  1.00 98.56           C  
ATOM   1208  N   THR A 147      13.383   0.270   7.316  1.00 95.50           N  
ATOM   1209  CA  THR A 147      12.469  -0.693   7.918  1.00 95.50           C  
ATOM   1210  C   THR A 147      12.461  -0.552   9.438  1.00 95.50           C  
ATOM   1211  CB  THR A 147      12.844  -2.137   7.539  1.00 95.50           C  
ATOM   1212  O   THR A 147      11.422  -0.757  10.078  1.00 95.50           O  
ATOM   1213  CG2 THR A 147      12.594  -2.396   6.055  1.00 95.50           C  
ATOM   1214  OG1 THR A 147      14.234  -2.354   7.820  1.00 95.50           O  
ATOM   1215  N   ASP A 148      13.570  -0.177  10.016  1.00 97.81           N  
ATOM   1216  CA  ASP A 148      13.586   0.149  11.438  1.00 97.81           C  
ATOM   1217  C   ASP A 148      12.750   1.388  11.727  1.00 97.81           C  
ATOM   1218  CB  ASP A 148      15.023   0.365  11.914  1.00 97.81           C  
ATOM   1219  O   ASP A 148      12.000   1.422  12.711  1.00 97.81           O  
ATOM   1220  CG  ASP A 148      15.812  -0.929  12.031  1.00 97.81           C  
ATOM   1221  OD1 ASP A 148      15.211  -2.020  11.938  1.00 97.81           O  
ATOM   1222  OD2 ASP A 148      17.047  -0.855  12.219  1.00 97.81           O  
ATOM   1223  N   LEU A 149      12.867   2.385  10.898  1.00 98.75           N  
ATOM   1224  CA  LEU A 149      12.094   3.611  11.055  1.00 98.75           C  
ATOM   1225  C   LEU A 149      10.602   3.336  10.906  1.00 98.75           C  
ATOM   1226  CB  LEU A 149      12.531   4.664  10.039  1.00 98.75           C  
ATOM   1227  O   LEU A 149       9.773   3.928  11.609  1.00 98.75           O  
ATOM   1228  CG  LEU A 149      11.734   5.965  10.016  1.00 98.75           C  
ATOM   1229  CD1 LEU A 149      11.898   6.715  11.336  1.00 98.75           C  
ATOM   1230  CD2 LEU A 149      12.164   6.840   8.844  1.00 98.75           C  
ATOM   1231  N   PHE A 150      10.227   2.451   9.969  1.00 98.31           N  
ATOM   1232  CA  PHE A 150       8.828   2.152   9.695  1.00 98.31           C  
ATOM   1233  C   PHE A 150       8.109   1.689  10.953  1.00 98.31           C  
ATOM   1234  CB  PHE A 150       8.711   1.084   8.602  1.00 98.31           C  
ATOM   1235  O   PHE A 150       6.922   1.965  11.141  1.00 98.31           O  
ATOM   1236  CG  PHE A 150       9.117   1.565   7.234  1.00 98.31           C  
ATOM   1237  CD1 PHE A 150       9.172   2.924   6.949  1.00 98.31           C  
ATOM   1238  CD2 PHE A 150       9.438   0.659   6.234  1.00 98.31           C  
ATOM   1239  CE1 PHE A 150       9.547   3.373   5.684  1.00 98.31           C  
ATOM   1240  CE2 PHE A 150       9.812   1.100   4.969  1.00 98.31           C  
ATOM   1241  CZ  PHE A 150       9.867   2.457   4.695  1.00 98.31           C  
ATOM   1242  N   ASP A 151       8.812   1.070  11.883  1.00 97.75           N  
ATOM   1243  CA  ASP A 151       8.219   0.598  13.125  1.00 97.75           C  
ATOM   1244  C   ASP A 151       7.703   1.764  13.961  1.00 97.75           C  
ATOM   1245  CB  ASP A 151       9.234  -0.216  13.930  1.00 97.75           C  
ATOM   1246  O   ASP A 151       6.824   1.585  14.812  1.00 97.75           O  
ATOM   1247  CG  ASP A 151       9.656  -1.497  13.234  1.00 97.75           C  
ATOM   1248  OD1 ASP A 151       9.016  -1.885  12.234  1.00 97.75           O  
ATOM   1249  OD2 ASP A 151      10.633  -2.127  13.688  1.00 97.75           O  
ATOM   1250  N   TYR A 152       8.242   2.918  13.766  1.00 98.38           N  
ATOM   1251  CA  TYR A 152       7.926   4.055  14.617  1.00 98.38           C  
ATOM   1252  C   TYR A 152       6.770   4.867  14.047  1.00 98.38           C  
ATOM   1253  CB  TYR A 152       9.156   4.949  14.797  1.00 98.38           C  
ATOM   1254  O   TYR A 152       6.215   5.738  14.719  1.00 98.38           O  
ATOM   1255  CG  TYR A 152      10.227   4.336  15.664  1.00 98.38           C  
ATOM   1256  CD1 TYR A 152      10.367   4.699  17.000  1.00 98.38           C  
ATOM   1257  CD2 TYR A 152      11.109   3.393  15.141  1.00 98.38           C  
ATOM   1258  CE1 TYR A 152      11.359   4.141  17.797  1.00 98.38           C  
ATOM   1259  CE2 TYR A 152      12.102   2.824  15.930  1.00 98.38           C  
ATOM   1260  OH  TYR A 152      13.203   2.645  18.047  1.00 98.38           O  
ATOM   1261  CZ  TYR A 152      12.219   3.203  17.250  1.00 98.38           C  
ATOM   1262  N   LEU A 153       6.375   4.637  12.797  1.00 98.75           N  
ATOM   1263  CA  LEU A 153       5.301   5.402  12.172  1.00 98.75           C  
ATOM   1264  C   LEU A 153       3.990   5.207  12.930  1.00 98.75           C  
ATOM   1265  CB  LEU A 153       5.129   4.996  10.711  1.00 98.75           C  
ATOM   1266  O   LEU A 153       3.658   4.086  13.320  1.00 98.75           O  
ATOM   1267  CG  LEU A 153       6.258   5.402   9.758  1.00 98.75           C  
ATOM   1268  CD1 LEU A 153       6.059   4.750   8.391  1.00 98.75           C  
ATOM   1269  CD2 LEU A 153       6.324   6.922   9.625  1.00 98.75           C  
ATOM   1270  N   PRO A 154       3.242   6.297  13.133  1.00 98.75           N  
ATOM   1271  CA  PRO A 154       1.897   6.133  13.688  1.00 98.75           C  
ATOM   1272  C   PRO A 154       1.006   5.242  12.828  1.00 98.75           C  
ATOM   1273  CB  PRO A 154       1.359   7.562  13.742  1.00 98.75           C  
ATOM   1274  O   PRO A 154       1.183   5.184  11.609  1.00 98.75           O  
ATOM   1275  CG  PRO A 154       2.576   8.430  13.695  1.00 98.75           C  
ATOM   1276  CD  PRO A 154       3.637   7.723  12.906  1.00 98.75           C  
ATOM   1277  N   LEU A 155       0.091   4.629  13.531  1.00 98.75           N  
ATOM   1278  CA  LEU A 155      -0.800   3.719  12.820  1.00 98.75           C  
ATOM   1279  C   LEU A 155      -1.977   4.473  12.211  1.00 98.75           C  
ATOM   1280  CB  LEU A 155      -1.312   2.625  13.766  1.00 98.75           C  
ATOM   1281  O   LEU A 155      -2.498   4.082  11.164  1.00 98.75           O  
ATOM   1282  CG  LEU A 155      -0.261   1.670  14.328  1.00 98.75           C  
ATOM   1283  CD1 LEU A 155      -0.886   0.753  15.375  1.00 98.75           C  
ATOM   1284  CD2 LEU A 155       0.379   0.855  13.211  1.00 98.75           C  
ATOM   1285  N   THR A 156      -2.395   5.508  12.906  1.00 98.88           N  
ATOM   1286  CA  THR A 156      -3.570   6.246  12.453  1.00 98.88           C  
ATOM   1287  C   THR A 156      -3.439   7.727  12.805  1.00 98.88           C  
ATOM   1288  CB  THR A 156      -4.859   5.684  13.086  1.00 98.88           C  
ATOM   1289  O   THR A 156      -2.480   8.133  13.461  1.00 98.88           O  
ATOM   1290  CG2 THR A 156      -4.910   4.164  12.961  1.00 98.88           C  
ATOM   1291  OG1 THR A 156      -4.902   6.039  14.469  1.00 98.88           O  
ATOM   1292  N   ALA A 157      -4.395   8.516  12.273  1.00 98.88           N  
ATOM   1293  CA  ALA A 157      -4.488   9.938  12.578  1.00 98.88           C  
ATOM   1294  C   ALA A 157      -5.945  10.367  12.734  1.00 98.88           C  
ATOM   1295  CB  ALA A 157      -3.807  10.758  11.484  1.00 98.88           C  
ATOM   1296  O   ALA A 157      -6.852   9.719  12.203  1.00 98.88           O  
ATOM   1297  N   LEU A 158      -6.090  11.336  13.539  1.00 98.81           N  
ATOM   1298  CA  LEU A 158      -7.402  11.930  13.789  1.00 98.81           C  
ATOM   1299  C   LEU A 158      -7.402  13.414  13.453  1.00 98.81           C  
ATOM   1300  CB  LEU A 158      -7.816  11.719  15.250  1.00 98.81           C  
ATOM   1301  O   LEU A 158      -6.719  14.203  14.109  1.00 98.81           O  
ATOM   1302  CG  LEU A 158      -9.242  12.125  15.609  1.00 98.81           C  
ATOM   1303  CD1 LEU A 158     -10.250  11.258  14.859  1.00 98.81           C  
ATOM   1304  CD2 LEU A 158      -9.461  12.023  17.125  1.00 98.81           C  
ATOM   1305  N   VAL A 159      -8.141  13.781  12.398  1.00 98.56           N  
ATOM   1306  CA  VAL A 159      -8.195  15.180  11.961  1.00 98.56           C  
ATOM   1307  C   VAL A 159      -9.320  15.906  12.695  1.00 98.56           C  
ATOM   1308  CB  VAL A 159      -8.406  15.281  10.438  1.00 98.56           C  
ATOM   1309  O   VAL A 159     -10.492  15.586  12.523  1.00 98.56           O  
ATOM   1310  CG1 VAL A 159      -8.406  16.750   9.992  1.00 98.56           C  
ATOM   1311  CG2 VAL A 159      -7.320  14.500   9.695  1.00 98.56           C  
ATOM   1312  N   ASP A 160      -8.961  16.812  13.555  1.00 97.62           N  
ATOM   1313  CA  ASP A 160      -9.852  17.656  14.344  1.00 97.62           C  
ATOM   1314  C   ASP A 160     -10.914  16.828  15.055  1.00 97.62           C  
ATOM   1315  CB  ASP A 160     -10.516  18.719  13.453  1.00 97.62           C  
ATOM   1316  O   ASP A 160     -12.086  17.219  15.094  1.00 97.62           O  
ATOM   1317  CG  ASP A 160      -9.641  19.938  13.234  1.00 97.62           C  
ATOM   1318  OD1 ASP A 160      -8.641  20.125  13.969  1.00 97.62           O  
ATOM   1319  OD2 ASP A 160      -9.953  20.734  12.320  1.00 97.62           O  
ATOM   1320  N   GLY A 161     -10.578  15.664  15.430  1.00 97.50           N  
ATOM   1321  CA  GLY A 161     -11.414  14.812  16.266  1.00 97.50           C  
ATOM   1322  C   GLY A 161     -12.570  14.195  15.508  1.00 97.50           C  
ATOM   1323  O   GLY A 161     -13.414  13.508  16.094  1.00 97.50           O  
ATOM   1324  N   GLN A 162     -12.617  14.336  14.148  1.00 97.75           N  
ATOM   1325  CA  GLN A 162     -13.836  13.938  13.461  1.00 97.75           C  
ATOM   1326  C   GLN A 162     -13.523  13.016  12.281  1.00 97.75           C  
ATOM   1327  CB  GLN A 162     -14.609  15.156  12.977  1.00 97.75           C  
ATOM   1328  O   GLN A 162     -14.375  12.234  11.859  1.00 97.75           O  
ATOM   1329  CG  GLN A 162     -15.250  15.969  14.094  1.00 97.75           C  
ATOM   1330  CD  GLN A 162     -16.188  17.031  13.586  1.00 97.75           C  
ATOM   1331  NE2 GLN A 162     -15.914  18.297  13.938  1.00 97.75           N  
ATOM   1332  OE1 GLN A 162     -17.172  16.750  12.883  1.00 97.75           O  
ATOM   1333  N   ILE A 163     -12.367  13.133  11.672  1.00 98.44           N  
ATOM   1334  CA  ILE A 163     -12.008  12.312  10.523  1.00 98.44           C  
ATOM   1335  C   ILE A 163     -10.875  11.359  10.906  1.00 98.44           C  
ATOM   1336  CB  ILE A 163     -11.586  13.188   9.320  1.00 98.44           C  
ATOM   1337  O   ILE A 163      -9.773  11.797  11.250  1.00 98.44           O  
ATOM   1338  CG1 ILE A 163     -12.742  14.102   8.898  1.00 98.44           C  
ATOM   1339  CG2 ILE A 163     -11.133  12.312   8.148  1.00 98.44           C  
ATOM   1340  CD1 ILE A 163     -12.391  15.062   7.766  1.00 98.44           C  
ATOM   1341  N   PHE A 164     -11.164  10.125  10.867  1.00 98.81           N  
ATOM   1342  CA  PHE A 164     -10.227   9.070  11.219  1.00 98.81           C  
ATOM   1343  C   PHE A 164      -9.477   8.578   9.984  1.00 98.81           C  
ATOM   1344  CB  PHE A 164     -10.953   7.902  11.891  1.00 98.81           C  
ATOM   1345  O   PHE A 164     -10.094   8.086   9.031  1.00 98.81           O  
ATOM   1346  CG  PHE A 164     -10.039   6.781  12.312  1.00 98.81           C  
ATOM   1347  CD1 PHE A 164     -10.273   5.480  11.883  1.00 98.81           C  
ATOM   1348  CD2 PHE A 164      -8.945   7.031  13.133  1.00 98.81           C  
ATOM   1349  CE1 PHE A 164      -9.430   4.441  12.266  1.00 98.81           C  
ATOM   1350  CE2 PHE A 164      -8.102   5.996  13.523  1.00 98.81           C  
ATOM   1351  CZ  PHE A 164      -8.344   4.703  13.094  1.00 98.81           C  
ATOM   1352  N   CYS A 165      -8.188   8.742   9.953  1.00 98.81           N  
ATOM   1353  CA  CYS A 165      -7.352   8.383   8.812  1.00 98.81           C  
ATOM   1354  C   CYS A 165      -6.445   7.203   9.156  1.00 98.81           C  
ATOM   1355  CB  CYS A 165      -6.512   9.570   8.367  1.00 98.81           C  
ATOM   1356  O   CYS A 165      -5.797   7.199  10.203  1.00 98.81           O  
ATOM   1357  SG  CYS A 165      -7.488  11.000   7.848  1.00 98.81           S  
ATOM   1358  N   LEU A 166      -6.391   6.258   8.312  1.00 98.75           N  
ATOM   1359  CA  LEU A 166      -5.527   5.090   8.438  1.00 98.75           C  
ATOM   1360  C   LEU A 166      -5.250   4.473   7.066  1.00 98.75           C  
ATOM   1361  CB  LEU A 166      -6.164   4.047   9.359  1.00 98.75           C  
ATOM   1362  O   LEU A 166      -5.789   4.930   6.059  1.00 98.75           O  
ATOM   1363  CG  LEU A 166      -7.383   3.309   8.805  1.00 98.75           C  
ATOM   1364  CD1 LEU A 166      -7.758   2.148   9.719  1.00 98.75           C  
ATOM   1365  CD2 LEU A 166      -8.555   4.266   8.641  1.00 98.75           C  
ATOM   1366  N   HIS A 167      -4.402   3.502   7.027  1.00 97.12           N  
ATOM   1367  CA  HIS A 167      -4.047   2.904   5.746  1.00 97.12           C  
ATOM   1368  C   HIS A 167      -5.109   1.910   5.289  1.00 97.12           C  
ATOM   1369  CB  HIS A 167      -2.686   2.213   5.836  1.00 97.12           C  
ATOM   1370  O   HIS A 167      -5.719   2.086   4.230  1.00 97.12           O  
ATOM   1371  CG  HIS A 167      -2.248   1.584   4.551  1.00 97.12           C  
ATOM   1372  CD2 HIS A 167      -2.143   0.284   4.188  1.00 97.12           C  
ATOM   1373  ND1 HIS A 167      -1.851   2.324   3.457  1.00 97.12           N  
ATOM   1374  CE1 HIS A 167      -1.521   1.502   2.475  1.00 97.12           C  
ATOM   1375  NE2 HIS A 167      -1.688   0.259   2.893  1.00 97.12           N  
ATOM   1376  N   GLY A 168      -5.328   0.896   6.062  1.00 92.31           N  
ATOM   1377  CA  GLY A 168      -6.277  -0.147   5.703  1.00 92.31           C  
ATOM   1378  C   GLY A 168      -7.691   0.149   6.160  1.00 92.31           C  
ATOM   1379  O   GLY A 168      -8.391   0.965   5.555  1.00 92.31           O  
ATOM   1380  N   GLY A 169      -8.109  -0.529   7.203  1.00 95.31           N  
ATOM   1381  CA  GLY A 169      -9.477  -0.381   7.672  1.00 95.31           C  
ATOM   1382  C   GLY A 169      -9.648  -0.765   9.133  1.00 95.31           C  
ATOM   1383  O   GLY A 169      -8.734  -0.601   9.938  1.00 95.31           O  
ATOM   1384  N   LEU A 170     -10.828  -1.169   9.367  1.00 97.25           N  
ATOM   1385  CA  LEU A 170     -11.188  -1.399  10.758  1.00 97.25           C  
ATOM   1386  C   LEU A 170     -10.859  -2.826  11.180  1.00 97.25           C  
ATOM   1387  CB  LEU A 170     -12.680  -1.126  10.977  1.00 97.25           C  
ATOM   1388  O   LEU A 170     -10.453  -3.645  10.352  1.00 97.25           O  
ATOM   1389  CG  LEU A 170     -13.188   0.257  10.562  1.00 97.25           C  
ATOM   1390  CD1 LEU A 170     -14.680   0.381  10.836  1.00 97.25           C  
ATOM   1391  CD2 LEU A 170     -12.406   1.350  11.289  1.00 97.25           C  
ATOM   1392  N   SER A 171     -10.961  -3.047  12.469  1.00 94.81           N  
ATOM   1393  CA  SER A 171     -10.656  -4.332  13.086  1.00 94.81           C  
ATOM   1394  C   SER A 171     -11.766  -4.758  14.055  1.00 94.81           C  
ATOM   1395  CB  SER A 171      -9.320  -4.273  13.828  1.00 94.81           C  
ATOM   1396  O   SER A 171     -12.289  -3.934  14.805  1.00 94.81           O  
ATOM   1397  OG  SER A 171      -9.109  -5.453  14.578  1.00 94.81           O  
ATOM   1398  N   PRO A 172     -12.117  -6.051  14.062  1.00 94.94           N  
ATOM   1399  CA  PRO A 172     -13.086  -6.527  15.047  1.00 94.94           C  
ATOM   1400  C   PRO A 172     -12.555  -6.445  16.484  1.00 94.94           C  
ATOM   1401  CB  PRO A 172     -13.320  -7.980  14.633  1.00 94.94           C  
ATOM   1402  O   PRO A 172     -13.336  -6.520  17.438  1.00 94.94           O  
ATOM   1403  CG  PRO A 172     -12.117  -8.352  13.836  1.00 94.94           C  
ATOM   1404  CD  PRO A 172     -11.578  -7.117  13.172  1.00 94.94           C  
ATOM   1405  N   SER A 173     -11.273  -6.277  16.656  1.00 95.44           N  
ATOM   1406  CA  SER A 173     -10.664  -6.230  17.969  1.00 95.44           C  
ATOM   1407  C   SER A 173     -10.539  -4.797  18.469  1.00 95.44           C  
ATOM   1408  CB  SER A 173      -9.289  -6.898  17.953  1.00 95.44           C  
ATOM   1409  O   SER A 173     -10.000  -4.555  19.547  1.00 95.44           O  
ATOM   1410  OG  SER A 173      -9.398  -8.258  17.578  1.00 95.44           O  
ATOM   1411  N   ILE A 174     -10.969  -3.830  17.703  1.00 96.50           N  
ATOM   1412  CA  ILE A 174     -10.859  -2.420  18.062  1.00 96.50           C  
ATOM   1413  C   ILE A 174     -12.242  -1.777  18.047  1.00 96.50           C  
ATOM   1414  CB  ILE A 174      -9.914  -1.666  17.094  1.00 96.50           C  
ATOM   1415  O   ILE A 174     -12.867  -1.637  17.000  1.00 96.50           O  
ATOM   1416  CG1 ILE A 174      -8.484  -2.197  17.234  1.00 96.50           C  
ATOM   1417  CG2 ILE A 174      -9.969  -0.158  17.359  1.00 96.50           C  
ATOM   1418  CD1 ILE A 174      -7.527  -1.688  16.156  1.00 96.50           C  
ATOM   1419  N   ASP A 175     -12.648  -1.367  19.281  1.00 95.50           N  
ATOM   1420  CA  ASP A 175     -13.953  -0.721  19.406  1.00 95.50           C  
ATOM   1421  C   ASP A 175     -13.805   0.795  19.500  1.00 95.50           C  
ATOM   1422  CB  ASP A 175     -14.703  -1.261  20.625  1.00 95.50           C  
ATOM   1423  O   ASP A 175     -14.688   1.540  19.078  1.00 95.50           O  
ATOM   1424  CG  ASP A 175     -15.008  -2.744  20.516  1.00 95.50           C  
ATOM   1425  OD1 ASP A 175     -15.367  -3.221  19.422  1.00 95.50           O  
ATOM   1426  OD2 ASP A 175     -14.883  -3.445  21.547  1.00 95.50           O  
ATOM   1427  N   THR A 176     -12.672   1.208  20.078  1.00 97.38           N  
ATOM   1428  CA  THR A 176     -12.484   2.631  20.328  1.00 97.38           C  
ATOM   1429  C   THR A 176     -11.094   3.082  19.891  1.00 97.38           C  
ATOM   1430  CB  THR A 176     -12.672   2.961  21.828  1.00 97.38           C  
ATOM   1431  O   THR A 176     -10.188   2.262  19.750  1.00 97.38           O  
ATOM   1432  CG2 THR A 176     -14.023   2.451  22.328  1.00 97.38           C  
ATOM   1433  OG1 THR A 176     -11.625   2.346  22.578  1.00 97.38           O  
ATOM   1434  N   LEU A 177     -10.914   4.367  19.734  1.00 98.50           N  
ATOM   1435  CA  LEU A 177      -9.625   4.945  19.391  1.00 98.50           C  
ATOM   1436  C   LEU A 177      -8.602   4.684  20.484  1.00 98.50           C  
ATOM   1437  CB  LEU A 177      -9.750   6.453  19.141  1.00 98.50           C  
ATOM   1438  O   LEU A 177      -7.402   4.582  20.219  1.00 98.50           O  
ATOM   1439  CG  LEU A 177     -10.609   6.871  17.953  1.00 98.50           C  
ATOM   1440  CD1 LEU A 177     -10.695   8.391  17.859  1.00 98.50           C  
ATOM   1441  CD2 LEU A 177     -10.055   6.289  16.656  1.00 98.50           C  
ATOM   1442  N   ASP A 178      -9.070   4.578  21.750  1.00 98.06           N  
ATOM   1443  CA  ASP A 178      -8.172   4.316  22.875  1.00 98.06           C  
ATOM   1444  C   ASP A 178      -7.531   2.934  22.750  1.00 98.06           C  
ATOM   1445  CB  ASP A 178      -8.914   4.430  24.203  1.00 98.06           C  
ATOM   1446  O   ASP A 178      -6.383   2.736  23.141  1.00 98.06           O  
ATOM   1447  CG  ASP A 178      -9.227   5.867  24.578  1.00 98.06           C  
ATOM   1448  OD1 ASP A 178      -8.516   6.789  24.125  1.00 98.06           O  
ATOM   1449  OD2 ASP A 178     -10.188   6.078  25.359  1.00 98.06           O  
ATOM   1450  N   HIS A 179      -8.289   1.999  22.172  1.00 98.00           N  
ATOM   1451  CA  HIS A 179      -7.691   0.697  21.906  1.00 98.00           C  
ATOM   1452  C   HIS A 179      -6.496   0.827  20.969  1.00 98.00           C  
ATOM   1453  CB  HIS A 179      -8.727  -0.253  21.297  1.00 98.00           C  
ATOM   1454  O   HIS A 179      -5.504   0.106  21.125  1.00 98.00           O  
ATOM   1455  CG  HIS A 179      -9.781  -0.683  22.266  1.00 98.00           C  
ATOM   1456  CD2 HIS A 179      -9.836  -0.612  23.625  1.00 98.00           C  
ATOM   1457  ND1 HIS A 179     -10.969  -1.271  21.875  1.00 98.00           N  
ATOM   1458  CE1 HIS A 179     -11.695  -1.543  22.938  1.00 98.00           C  
ATOM   1459  NE2 HIS A 179     -11.031  -1.153  24.016  1.00 98.00           N  
ATOM   1460  N   ILE A 180      -6.590   1.728  20.031  1.00 98.50           N  
ATOM   1461  CA  ILE A 180      -5.512   1.932  19.062  1.00 98.50           C  
ATOM   1462  C   ILE A 180      -4.332   2.623  19.750  1.00 98.50           C  
ATOM   1463  CB  ILE A 180      -5.984   2.760  17.844  1.00 98.50           C  
ATOM   1464  O   ILE A 180      -3.176   2.260  19.531  1.00 98.50           O  
ATOM   1465  CG1 ILE A 180      -7.152   2.057  17.141  1.00 98.50           C  
ATOM   1466  CG2 ILE A 180      -4.828   3.002  16.875  1.00 98.50           C  
ATOM   1467  CD1 ILE A 180      -7.785   2.875  16.031  1.00 98.50           C  
ATOM   1468  N   ARG A 181      -4.629   3.617  20.578  1.00 98.38           N  
ATOM   1469  CA  ARG A 181      -3.588   4.348  21.281  1.00 98.38           C  
ATOM   1470  C   ARG A 181      -2.744   3.406  22.141  1.00 98.38           C  
ATOM   1471  CB  ARG A 181      -4.203   5.441  22.172  1.00 98.38           C  
ATOM   1472  O   ARG A 181      -1.549   3.639  22.328  1.00 98.38           O  
ATOM   1473  CG  ARG A 181      -4.797   6.602  21.375  1.00 98.38           C  
ATOM   1474  CD  ARG A 181      -5.191   7.754  22.297  1.00 98.38           C  
ATOM   1475  NE  ARG A 181      -5.820   8.836  21.547  1.00 98.38           N  
ATOM   1476  NH1 ARG A 181      -7.977   8.297  22.172  1.00 98.38           N  
ATOM   1477  NH2 ARG A 181      -7.598  10.086  20.797  1.00 98.38           N  
ATOM   1478  CZ  ARG A 181      -7.129   9.070  21.516  1.00 98.38           C  
ATOM   1479  N   ALA A 182      -3.312   2.320  22.531  1.00 97.56           N  
ATOM   1480  CA  ALA A 182      -2.670   1.414  23.484  1.00 97.56           C  
ATOM   1481  C   ALA A 182      -1.833   0.364  22.750  1.00 97.56           C  
ATOM   1482  CB  ALA A 182      -3.715   0.738  24.359  1.00 97.56           C  
ATOM   1483  O   ALA A 182      -1.098  -0.399  23.391  1.00 97.56           O  
ATOM   1484  N   LEU A 183      -1.894   0.283  21.500  1.00 97.56           N  
ATOM   1485  CA  LEU A 183      -1.161  -0.729  20.750  1.00 97.56           C  
ATOM   1486  C   LEU A 183       0.341  -0.471  20.812  1.00 97.56           C  
ATOM   1487  CB  LEU A 183      -1.627  -0.755  19.297  1.00 97.56           C  
ATOM   1488  O   LEU A 183       0.777   0.682  20.812  1.00 97.56           O  
ATOM   1489  CG  LEU A 183      -3.059  -1.235  19.047  1.00 97.56           C  
ATOM   1490  CD1 LEU A 183      -3.428  -1.065  17.578  1.00 97.56           C  
ATOM   1491  CD2 LEU A 183      -3.217  -2.689  19.484  1.00 97.56           C  
ATOM   1492  N   ASP A 184       1.087  -1.546  20.875  1.00 96.38           N  
ATOM   1493  CA  ASP A 184       2.535  -1.464  20.719  1.00 96.38           C  
ATOM   1494  C   ASP A 184       2.936  -1.533  19.250  1.00 96.38           C  
ATOM   1495  CB  ASP A 184       3.223  -2.582  21.500  1.00 96.38           C  
ATOM   1496  O   ASP A 184       2.965  -2.615  18.656  1.00 96.38           O  
ATOM   1497  CG  ASP A 184       4.738  -2.482  21.469  1.00 96.38           C  
ATOM   1498  OD1 ASP A 184       5.273  -1.453  21.016  1.00 96.38           O  
ATOM   1499  OD2 ASP A 184       5.402  -3.443  21.922  1.00 96.38           O  
ATOM   1500  N   ARG A 185       3.287  -0.386  18.656  1.00 95.69           N  
ATOM   1501  CA  ARG A 185       3.523  -0.358  17.219  1.00 95.69           C  
ATOM   1502  C   ARG A 185       4.988  -0.628  16.891  1.00 95.69           C  
ATOM   1503  CB  ARG A 185       3.098   0.989  16.625  1.00 95.69           C  
ATOM   1504  O   ARG A 185       5.340  -0.894  15.742  1.00 95.69           O  
ATOM   1505  CG  ARG A 185       3.971   2.154  17.062  1.00 95.69           C  
ATOM   1506  CD  ARG A 185       3.461   3.479  16.516  1.00 95.69           C  
ATOM   1507  NE  ARG A 185       4.301   4.598  16.938  1.00 95.69           N  
ATOM   1508  NH1 ARG A 185       2.699   6.215  16.531  1.00 95.69           N  
ATOM   1509  NH2 ARG A 185       4.762   6.809  17.344  1.00 95.69           N  
ATOM   1510  CZ  ARG A 185       3.918   5.871  16.938  1.00 95.69           C  
ATOM   1511  N   LEU A 186       5.879  -0.590  17.953  1.00 95.50           N  
ATOM   1512  CA  LEU A 186       7.309  -0.769  17.703  1.00 95.50           C  
ATOM   1513  C   LEU A 186       7.637  -2.240  17.469  1.00 95.50           C  
ATOM   1514  CB  LEU A 186       8.125  -0.226  18.875  1.00 95.50           C  
ATOM   1515  O   LEU A 186       8.328  -2.859  18.281  1.00 95.50           O  
ATOM   1516  CG  LEU A 186       8.008   1.273  19.141  1.00 95.50           C  
ATOM   1517  CD1 LEU A 186       8.852   1.661  20.359  1.00 95.50           C  
ATOM   1518  CD2 LEU A 186       8.414   2.080  17.922  1.00 95.50           C  
ATOM   1519  N   GLN A 187       7.207  -2.768  16.359  1.00 91.88           N  
ATOM   1520  CA  GLN A 187       7.402  -4.156  15.961  1.00 91.88           C  
ATOM   1521  C   GLN A 187       7.098  -4.355  14.477  1.00 91.88           C  
ATOM   1522  CB  GLN A 187       6.527  -5.086  16.812  1.00 91.88           C  
ATOM   1523  O   GLN A 187       6.492  -3.492  13.844  1.00 91.88           O  
ATOM   1524  CG  GLN A 187       5.035  -4.844  16.641  1.00 91.88           C  
ATOM   1525  CD  GLN A 187       4.195  -5.648  17.609  1.00 91.88           C  
ATOM   1526  NE2 GLN A 187       3.467  -4.957  18.484  1.00 91.88           N  
ATOM   1527  OE1 GLN A 187       4.199  -6.883  17.578  1.00 91.88           O  
ATOM   1528  N   GLU A 188       7.520  -5.512  14.039  1.00 85.81           N  
ATOM   1529  CA  GLU A 188       7.082  -5.934  12.711  1.00 85.81           C  
ATOM   1530  C   GLU A 188       5.574  -6.168  12.672  1.00 85.81           C  
ATOM   1531  CB  GLU A 188       7.816  -7.207  12.281  1.00 85.81           C  
ATOM   1532  O   GLU A 188       4.988  -6.621  13.656  1.00 85.81           O  
ATOM   1533  CG  GLU A 188       7.465  -7.676  10.875  1.00 85.81           C  
ATOM   1534  CD  GLU A 188       7.848  -6.680   9.797  1.00 85.81           C  
ATOM   1535  OE1 GLU A 188       7.152  -6.617   8.758  1.00 85.81           O  
ATOM   1536  OE2 GLU A 188       8.852  -5.953   9.992  1.00 85.81           O  
ATOM   1537  N   VAL A 189       4.941  -5.824  11.516  1.00 83.44           N  
ATOM   1538  CA  VAL A 189       3.502  -6.016  11.375  1.00 83.44           C  
ATOM   1539  C   VAL A 189       3.166  -7.500  11.516  1.00 83.44           C  
ATOM   1540  CB  VAL A 189       2.982  -5.477  10.023  1.00 83.44           C  
ATOM   1541  O   VAL A 189       3.627  -8.328  10.727  1.00 83.44           O  
ATOM   1542  CG1 VAL A 189       1.479  -5.715   9.891  1.00 83.44           C  
ATOM   1543  CG2 VAL A 189       3.307  -3.992   9.883  1.00 83.44           C  
ATOM   1544  N   PRO A 190       2.395  -7.785  12.516  1.00 78.94           N  
ATOM   1545  CA  PRO A 190       2.004  -9.188  12.672  1.00 78.94           C  
ATOM   1546  C   PRO A 190       1.122  -9.680  11.523  1.00 78.94           C  
ATOM   1547  CB  PRO A 190       1.236  -9.203  13.992  1.00 78.94           C  
ATOM   1548  O   PRO A 190       0.544  -8.875  10.789  1.00 78.94           O  
ATOM   1549  CG  PRO A 190       1.616  -7.922  14.664  1.00 78.94           C  
ATOM   1550  CD  PRO A 190       1.971  -6.914  13.609  1.00 78.94           C  
ATOM   1551  N   HIS A 191       0.972 -10.969  11.469  1.00 69.62           N  
ATOM   1552  CA  HIS A 191       0.159 -11.562  10.414  1.00 69.62           C  
ATOM   1553  C   HIS A 191      -1.325 -11.500  10.758  1.00 69.62           C  
ATOM   1554  CB  HIS A 191       0.578 -13.016  10.172  1.00 69.62           C  
ATOM   1555  O   HIS A 191      -2.178 -11.695   9.891  1.00 69.62           O  
ATOM   1556  CG  HIS A 191       1.930 -13.156   9.547  1.00 69.62           C  
ATOM   1557  CD2 HIS A 191       3.076 -13.703  10.023  1.00 69.62           C  
ATOM   1558  ND1 HIS A 191       2.217 -12.695   8.281  1.00 69.62           N  
ATOM   1559  CE1 HIS A 191       3.482 -12.953   8.000  1.00 69.62           C  
ATOM   1560  NE2 HIS A 191       4.027 -13.562   9.039  1.00 69.62           N  
ATOM   1561  N   GLU A 192      -1.571 -11.242  12.016  1.00 76.94           N  
ATOM   1562  CA  GLU A 192      -2.943 -11.109  12.492  1.00 76.94           C  
ATOM   1563  C   GLU A 192      -3.025 -10.148  13.680  1.00 76.94           C  
ATOM   1564  CB  GLU A 192      -3.510 -12.477  12.891  1.00 76.94           C  
ATOM   1565  O   GLU A 192      -1.998  -9.719  14.203  1.00 76.94           O  
ATOM   1566  CG  GLU A 192      -2.764 -13.148  14.031  1.00 76.94           C  
ATOM   1567  CD  GLU A 192      -3.295 -14.531  14.367  1.00 76.94           C  
ATOM   1568  OE1 GLU A 192      -2.855 -15.125  15.383  1.00 76.94           O  
ATOM   1569  OE2 GLU A 192      -4.152 -15.031  13.609  1.00 76.94           O  
ATOM   1570  N   GLY A 193      -4.316  -9.797  14.008  1.00 88.56           N  
ATOM   1571  CA  GLY A 193      -4.520  -8.906  15.141  1.00 88.56           C  
ATOM   1572  C   GLY A 193      -4.863  -7.484  14.727  1.00 88.56           C  
ATOM   1573  O   GLY A 193      -4.977  -7.191  13.531  1.00 88.56           O  
ATOM   1574  N   PRO A 194      -5.035  -6.688  15.781  1.00 95.75           N  
ATOM   1575  CA  PRO A 194      -5.559  -5.344  15.523  1.00 95.75           C  
ATOM   1576  C   PRO A 194      -4.633  -4.508  14.641  1.00 95.75           C  
ATOM   1577  CB  PRO A 194      -5.668  -4.734  16.922  1.00 95.75           C  
ATOM   1578  O   PRO A 194      -5.105  -3.771  13.773  1.00 95.75           O  
ATOM   1579  CG  PRO A 194      -4.758  -5.559  17.781  1.00 95.75           C  
ATOM   1580  CD  PRO A 194      -4.730  -6.957  17.234  1.00 95.75           C  
ATOM   1581  N   MET A 195      -3.297  -4.586  14.914  1.00 95.00           N  
ATOM   1582  CA  MET A 195      -2.367  -3.816  14.086  1.00 95.00           C  
ATOM   1583  C   MET A 195      -2.418  -4.277  12.633  1.00 95.00           C  
ATOM   1584  CB  MET A 195      -0.941  -3.939  14.625  1.00 95.00           C  
ATOM   1585  O   MET A 195      -2.453  -3.455  11.719  1.00 95.00           O  
ATOM   1586  CG  MET A 195       0.062  -3.047  13.914  1.00 95.00           C  
ATOM   1587  SD  MET A 195       1.733  -3.127  14.664  1.00 95.00           S  
ATOM   1588  CE  MET A 195       2.668  -2.121  13.484  1.00 95.00           C  
ATOM   1589  N   CYS A 196      -2.410  -5.535  12.398  1.00 85.94           N  
ATOM   1590  CA  CYS A 196      -2.549  -6.086  11.055  1.00 85.94           C  
ATOM   1591  C   CYS A 196      -3.846  -5.617  10.406  1.00 85.94           C  
ATOM   1592  CB  CYS A 196      -2.512  -7.613  11.094  1.00 85.94           C  
ATOM   1593  O   CYS A 196      -3.852  -5.215   9.242  1.00 85.94           O  
ATOM   1594  SG  CYS A 196      -2.777  -8.391   9.484  1.00 85.94           S  
ATOM   1595  N   ASP A 197      -4.906  -5.695  11.148  1.00 91.62           N  
ATOM   1596  CA  ASP A 197      -6.219  -5.336  10.633  1.00 91.62           C  
ATOM   1597  C   ASP A 197      -6.250  -3.877  10.180  1.00 91.62           C  
ATOM   1598  CB  ASP A 197      -7.301  -5.578  11.688  1.00 91.62           C  
ATOM   1599  O   ASP A 197      -6.770  -3.562   9.102  1.00 91.62           O  
ATOM   1600  CG  ASP A 197      -7.418  -7.039  12.086  1.00 91.62           C  
ATOM   1601  OD1 ASP A 197      -6.961  -7.918  11.320  1.00 91.62           O  
ATOM   1602  OD2 ASP A 197      -7.973  -7.312  13.172  1.00 91.62           O  
ATOM   1603  N   LEU A 198      -5.648  -2.996  10.906  1.00 97.25           N  
ATOM   1604  CA  LEU A 198      -5.609  -1.573  10.586  1.00 97.25           C  
ATOM   1605  C   LEU A 198      -4.883  -1.333   9.266  1.00 97.25           C  
ATOM   1606  CB  LEU A 198      -4.922  -0.793  11.711  1.00 97.25           C  
ATOM   1607  O   LEU A 198      -5.145  -0.343   8.578  1.00 97.25           O  
ATOM   1608  CG  LEU A 198      -5.668  -0.724  13.047  1.00 97.25           C  
ATOM   1609  CD1 LEU A 198      -4.809  -0.028  14.094  1.00 97.25           C  
ATOM   1610  CD2 LEU A 198      -7.000  -0.004  12.875  1.00 97.25           C  
ATOM   1611  N   LEU A 199      -3.982  -2.217   8.898  1.00 91.50           N  
ATOM   1612  CA  LEU A 199      -3.135  -2.004   7.730  1.00 91.50           C  
ATOM   1613  C   LEU A 199      -3.658  -2.783   6.527  1.00 91.50           C  
ATOM   1614  CB  LEU A 199      -1.692  -2.420   8.031  1.00 91.50           C  
ATOM   1615  O   LEU A 199      -3.285  -2.500   5.387  1.00 91.50           O  
ATOM   1616  CG  LEU A 199      -0.960  -1.602   9.094  1.00 91.50           C  
ATOM   1617  CD1 LEU A 199       0.426  -2.186   9.352  1.00 91.50           C  
ATOM   1618  CD2 LEU A 199      -0.861  -0.140   8.672  1.00 91.50           C  
ATOM   1619  N   TRP A 200      -4.672  -3.682   6.750  1.00 83.00           N  
ATOM   1620  CA  TRP A 200      -4.945  -4.605   5.656  1.00 83.00           C  
ATOM   1621  C   TRP A 200      -6.441  -4.695   5.383  1.00 83.00           C  
ATOM   1622  CB  TRP A 200      -4.387  -5.996   5.973  1.00 83.00           C  
ATOM   1623  O   TRP A 200      -6.859  -5.191   4.332  1.00 83.00           O  
ATOM   1624  CG  TRP A 200      -2.918  -6.137   5.715  1.00 83.00           C  
ATOM   1625  CD1 TRP A 200      -1.906  -6.012   6.629  1.00 83.00           C  
ATOM   1626  CD2 TRP A 200      -2.295  -6.426   4.461  1.00 83.00           C  
ATOM   1627  CE2 TRP A 200      -0.900  -6.461   4.684  1.00 83.00           C  
ATOM   1628  CE3 TRP A 200      -2.781  -6.660   3.168  1.00 83.00           C  
ATOM   1629  NE1 TRP A 200      -0.690  -6.203   6.012  1.00 83.00           N  
ATOM   1630  CH2 TRP A 200      -0.488  -6.945   2.406  1.00 83.00           C  
ATOM   1631  CZ2 TRP A 200       0.014  -6.719   3.662  1.00 83.00           C  
ATOM   1632  CZ3 TRP A 200      -1.869  -6.918   2.150  1.00 83.00           C  
ATOM   1633  N   SER A 201      -7.273  -4.266   6.266  1.00 86.12           N  
ATOM   1634  CA  SER A 201      -8.711  -4.477   6.129  1.00 86.12           C  
ATOM   1635  C   SER A 201      -9.297  -3.574   5.047  1.00 86.12           C  
ATOM   1636  CB  SER A 201      -9.422  -4.223   7.457  1.00 86.12           C  
ATOM   1637  O   SER A 201      -8.773  -2.488   4.785  1.00 86.12           O  
ATOM   1638  OG  SER A 201      -9.086  -5.223   8.406  1.00 86.12           O  
ATOM   1639  N   ASP A 202     -10.414  -4.086   4.488  1.00 82.38           N  
ATOM   1640  CA  ASP A 202     -11.102  -3.381   3.410  1.00 82.38           C  
ATOM   1641  C   ASP A 202     -12.594  -3.244   3.711  1.00 82.38           C  
ATOM   1642  CB  ASP A 202     -10.898  -4.109   2.078  1.00 82.38           C  
ATOM   1643  O   ASP A 202     -13.203  -4.152   4.285  1.00 82.38           O  
ATOM   1644  CG  ASP A 202      -9.477  -4.023   1.568  1.00 82.38           C  
ATOM   1645  OD1 ASP A 202      -8.969  -2.902   1.354  1.00 82.38           O  
ATOM   1646  OD2 ASP A 202      -8.852  -5.090   1.377  1.00 82.38           O  
ATOM   1647  N   PRO A 203     -13.211  -2.074   3.279  1.00 89.19           N  
ATOM   1648  CA  PRO A 203     -14.672  -2.016   3.289  1.00 89.19           C  
ATOM   1649  C   PRO A 203     -15.305  -2.934   2.246  1.00 89.19           C  
ATOM   1650  CB  PRO A 203     -14.969  -0.547   2.977  1.00 89.19           C  
ATOM   1651  O   PRO A 203     -14.703  -3.199   1.203  1.00 89.19           O  
ATOM   1652  CG  PRO A 203     -13.836  -0.103   2.115  1.00 89.19           C  
ATOM   1653  CD  PRO A 203     -12.586  -0.813   2.564  1.00 89.19           C  
ATOM   1654  N   ASP A 204     -16.438  -3.439   2.564  1.00 81.44           N  
ATOM   1655  CA  ASP A 204     -17.188  -4.355   1.709  1.00 81.44           C  
ATOM   1656  C   ASP A 204     -18.688  -4.027   1.722  1.00 81.44           C  
ATOM   1657  CB  ASP A 204     -16.969  -5.805   2.148  1.00 81.44           C  
ATOM   1658  O   ASP A 204     -19.203  -3.490   2.705  1.00 81.44           O  
ATOM   1659  CG  ASP A 204     -17.297  -6.812   1.061  1.00 81.44           C  
ATOM   1660  OD1 ASP A 204     -18.484  -6.957   0.700  1.00 81.44           O  
ATOM   1661  OD2 ASP A 204     -16.359  -7.465   0.560  1.00 81.44           O  
ATOM   1662  N   ASP A 205     -19.359  -4.332   0.649  1.00 81.50           N  
ATOM   1663  CA  ASP A 205     -20.797  -4.078   0.573  1.00 81.50           C  
ATOM   1664  C   ASP A 205     -21.578  -5.035   1.477  1.00 81.50           C  
ATOM   1665  CB  ASP A 205     -21.297  -4.203  -0.870  1.00 81.50           C  
ATOM   1666  O   ASP A 205     -22.641  -4.691   1.984  1.00 81.50           O  
ATOM   1667  CG  ASP A 205     -20.828  -3.061  -1.756  1.00 81.50           C  
ATOM   1668  OD1 ASP A 205     -20.531  -1.963  -1.233  1.00 81.50           O  
ATOM   1669  OD2 ASP A 205     -20.750  -3.260  -2.988  1.00 81.50           O  
ATOM   1670  N   ARG A 206     -20.984  -6.199   1.638  1.00 80.06           N  
ATOM   1671  CA  ARG A 206     -21.641  -7.164   2.520  1.00 80.06           C  
ATOM   1672  C   ARG A 206     -21.594  -6.703   3.971  1.00 80.06           C  
ATOM   1673  CB  ARG A 206     -20.984  -8.539   2.383  1.00 80.06           C  
ATOM   1674  O   ARG A 206     -20.594  -6.109   4.402  1.00 80.06           O  
ATOM   1675  CG  ARG A 206     -21.156  -9.172   1.008  1.00 80.06           C  
ATOM   1676  CD  ARG A 206     -20.375 -10.477   0.887  1.00 80.06           C  
ATOM   1677  NE  ARG A 206     -18.938 -10.250   0.895  1.00 80.06           N  
ATOM   1678  NH1 ARG A 206     -18.375 -12.484   1.091  1.00 80.06           N  
ATOM   1679  NH2 ARG A 206     -16.734 -10.891   0.987  1.00 80.06           N  
ATOM   1680  CZ  ARG A 206     -18.016 -11.211   0.991  1.00 80.06           C  
ATOM   1681  N   GLY A 207     -22.625  -7.020   4.738  1.00 85.69           N  
ATOM   1682  CA  GLY A 207     -22.703  -6.613   6.133  1.00 85.69           C  
ATOM   1683  C   GLY A 207     -21.812  -7.453   7.043  1.00 85.69           C  
ATOM   1684  O   GLY A 207     -21.500  -8.602   6.727  1.00 85.69           O  
ATOM   1685  N   GLY A 208     -21.438  -6.836   8.180  1.00 89.88           N  
ATOM   1686  CA  GLY A 208     -20.672  -7.539   9.195  1.00 89.88           C  
ATOM   1687  C   GLY A 208     -19.203  -7.672   8.852  1.00 89.88           C  
ATOM   1688  O   GLY A 208     -18.672  -6.906   8.047  1.00 89.88           O  
ATOM   1689  N   TRP A 209     -18.562  -8.531   9.492  1.00 86.06           N  
ATOM   1690  CA  TRP A 209     -17.141  -8.828   9.281  1.00 86.06           C  
ATOM   1691  C   TRP A 209     -16.984 -10.008   8.320  1.00 86.06           C  
ATOM   1692  CB  TRP A 209     -16.453  -9.141  10.609  1.00 86.06           C  
ATOM   1693  O   TRP A 209     -17.766 -10.953   8.344  1.00 86.06           O  
ATOM   1694  CG  TRP A 209     -16.344  -7.961  11.531  1.00 86.06           C  
ATOM   1695  CD1 TRP A 209     -17.078  -7.727  12.656  1.00 86.06           C  
ATOM   1696  CD2 TRP A 209     -15.453  -6.848  11.398  1.00 86.06           C  
ATOM   1697  CE2 TRP A 209     -15.711  -5.977  12.484  1.00 86.06           C  
ATOM   1698  CE3 TRP A 209     -14.469  -6.504  10.469  1.00 86.06           C  
ATOM   1699  NE1 TRP A 209     -16.703  -6.535  13.234  1.00 86.06           N  
ATOM   1700  CH2 TRP A 209     -14.047  -4.469  11.734  1.00 86.06           C  
ATOM   1701  CZ2 TRP A 209     -15.008  -4.785  12.656  1.00 86.06           C  
ATOM   1702  CZ3 TRP A 209     -13.766  -5.312  10.648  1.00 86.06           C  
ATOM   1703  N   GLY A 210     -15.977  -9.977   7.461  1.00 77.75           N  
ATOM   1704  CA  GLY A 210     -15.531 -11.086   6.629  1.00 77.75           C  
ATOM   1705  C   GLY A 210     -14.023 -11.266   6.637  1.00 77.75           C  
ATOM   1706  O   GLY A 210     -13.281 -10.328   6.953  1.00 77.75           O  
ATOM   1707  N   ILE A 211     -13.656 -12.438   6.430  1.00 66.88           N  
ATOM   1708  CA  ILE A 211     -12.227 -12.672   6.281  1.00 66.88           C  
ATOM   1709  C   ILE A 211     -11.742 -12.078   4.961  1.00 66.88           C  
ATOM   1710  CB  ILE A 211     -11.898 -14.180   6.348  1.00 66.88           C  
ATOM   1711  O   ILE A 211     -12.352 -12.297   3.912  1.00 66.88           O  
ATOM   1712  CG1 ILE A 211     -12.320 -14.758   7.703  1.00 66.88           C  
ATOM   1713  CG2 ILE A 211     -10.406 -14.414   6.094  1.00 66.88           C  
ATOM   1714  CD1 ILE A 211     -11.477 -14.281   8.875  1.00 66.88           C  
ATOM   1715  N   SER A 212     -10.656 -11.336   5.023  1.00 67.62           N  
ATOM   1716  CA  SER A 212     -10.133 -10.672   3.834  1.00 67.62           C  
ATOM   1717  C   SER A 212      -9.594 -11.688   2.830  1.00 67.62           C  
ATOM   1718  CB  SER A 212      -9.031  -9.680   4.219  1.00 67.62           C  
ATOM   1719  O   SER A 212      -8.836 -12.586   3.197  1.00 67.62           O  
ATOM   1720  OG  SER A 212      -8.438  -9.125   3.062  1.00 67.62           O  
ATOM   1721  N   PRO A 213      -9.922 -11.523   1.623  1.00 61.03           N  
ATOM   1722  CA  PRO A 213      -9.328 -12.398   0.602  1.00 61.03           C  
ATOM   1723  C   PRO A 213      -7.836 -12.156   0.409  1.00 61.03           C  
ATOM   1724  CB  PRO A 213     -10.109 -12.031  -0.663  1.00 61.03           C  
ATOM   1725  O   PRO A 213      -7.160 -12.938  -0.264  1.00 61.03           O  
ATOM   1726  CG  PRO A 213     -10.594 -10.633  -0.427  1.00 61.03           C  
ATOM   1727  CD  PRO A 213     -10.805 -10.445   1.048  1.00 61.03           C  
ATOM   1728  N   ARG A 214      -7.320 -11.008   1.103  1.00 61.47           N  
ATOM   1729  CA  ARG A 214      -5.906 -10.656   1.021  1.00 61.47           C  
ATOM   1730  C   ARG A 214      -5.059 -11.609   1.858  1.00 61.47           C  
ATOM   1731  CB  ARG A 214      -5.680  -9.211   1.476  1.00 61.47           C  
ATOM   1732  O   ARG A 214      -3.840 -11.680   1.683  1.00 61.47           O  
ATOM   1733  CG  ARG A 214      -6.332  -8.172   0.577  1.00 61.47           C  
ATOM   1734  CD  ARG A 214      -6.113  -6.762   1.100  1.00 61.47           C  
ATOM   1735  NE  ARG A 214      -6.777  -5.770   0.260  1.00 61.47           N  
ATOM   1736  NH1 ARG A 214      -5.020  -5.539  -1.219  1.00 61.47           N  
ATOM   1737  NH2 ARG A 214      -6.938  -4.316  -1.513  1.00 61.47           N  
ATOM   1738  CZ  ARG A 214      -6.242  -5.211  -0.822  1.00 61.47           C  
ATOM   1739  N   GLY A 215      -5.648 -12.422   2.705  1.00 59.81           N  
ATOM   1740  CA  GLY A 215      -4.926 -13.281   3.631  1.00 59.81           C  
ATOM   1741  C   GLY A 215      -4.586 -12.594   4.941  1.00 59.81           C  
ATOM   1742  O   GLY A 215      -4.059 -13.219   5.859  1.00 59.81           O  
ATOM   1743  N   ALA A 216      -4.785 -11.250   4.977  1.00 70.12           N  
ATOM   1744  CA  ALA A 216      -4.582 -10.453   6.180  1.00 70.12           C  
ATOM   1745  C   ALA A 216      -5.695  -9.422   6.344  1.00 70.12           C  
ATOM   1746  CB  ALA A 216      -3.223  -9.758   6.137  1.00 70.12           C  
ATOM   1747  O   ALA A 216      -6.156  -8.828   5.363  1.00 70.12           O  
ATOM   1748  N   GLY A 217      -6.082  -9.211   7.578  1.00 75.12           N  
ATOM   1749  CA  GLY A 217      -7.129  -8.242   7.855  1.00 75.12           C  
ATOM   1750  C   GLY A 217      -8.523  -8.781   7.609  1.00 75.12           C  
ATOM   1751  O   GLY A 217      -8.711  -9.992   7.465  1.00 75.12           O  
ATOM   1752  N   TYR A 218      -9.516  -7.910   7.555  1.00 80.94           N  
ATOM   1753  CA  TYR A 218     -10.938  -8.234   7.426  1.00 80.94           C  
ATOM   1754  C   TYR A 218     -11.602  -7.348   6.379  1.00 80.94           C  
ATOM   1755  CB  TYR A 218     -11.648  -8.070   8.773  1.00 80.94           C  
ATOM   1756  O   TYR A 218     -11.047  -6.316   5.988  1.00 80.94           O  
ATOM   1757  CG  TYR A 218     -11.297  -9.148   9.773  1.00 80.94           C  
ATOM   1758  CD1 TYR A 218     -12.102 -10.273   9.930  1.00 80.94           C  
ATOM   1759  CD2 TYR A 218     -10.156  -9.039  10.570  1.00 80.94           C  
ATOM   1760  CE1 TYR A 218     -11.781 -11.266  10.852  1.00 80.94           C  
ATOM   1761  CE2 TYR A 218      -9.836 -10.023  11.492  1.00 80.94           C  
ATOM   1762  OH  TYR A 218     -10.328 -12.109  12.539  1.00 80.94           O  
ATOM   1763  CZ  TYR A 218     -10.648 -11.133  11.625  1.00 80.94           C  
ATOM   1764  N   THR A 219     -12.648  -7.895   5.883  1.00 80.00           N  
ATOM   1765  CA  THR A 219     -13.617  -7.000   5.254  1.00 80.00           C  
ATOM   1766  C   THR A 219     -14.688  -6.570   6.254  1.00 80.00           C  
ATOM   1767  CB  THR A 219     -14.289  -7.668   4.039  1.00 80.00           C  
ATOM   1768  O   THR A 219     -14.992  -7.305   7.195  1.00 80.00           O  
ATOM   1769  CG2 THR A 219     -13.258  -8.047   2.980  1.00 80.00           C  
ATOM   1770  OG1 THR A 219     -14.969  -8.852   4.465  1.00 80.00           O  
ATOM   1771  N   PHE A 220     -15.203  -5.375   6.191  1.00 90.62           N  
ATOM   1772  CA  PHE A 220     -16.219  -4.879   7.102  1.00 90.62           C  
ATOM   1773  C   PHE A 220     -17.328  -4.168   6.336  1.00 90.62           C  
ATOM   1774  CB  PHE A 220     -15.609  -3.928   8.133  1.00 90.62           C  
ATOM   1775  O   PHE A 220     -17.078  -3.490   5.340  1.00 90.62           O  
ATOM   1776  CG  PHE A 220     -14.930  -2.732   7.527  1.00 90.62           C  
ATOM   1777  CD1 PHE A 220     -13.617  -2.818   7.066  1.00 90.62           C  
ATOM   1778  CD2 PHE A 220     -15.594  -1.519   7.414  1.00 90.62           C  
ATOM   1779  CE1 PHE A 220     -12.984  -1.714   6.504  1.00 90.62           C  
ATOM   1780  CE2 PHE A 220     -14.969  -0.409   6.855  1.00 90.62           C  
ATOM   1781  CZ  PHE A 220     -13.664  -0.509   6.398  1.00 90.62           C  
ATOM   1782  N   GLY A 221     -18.531  -4.344   6.770  1.00 92.31           N  
ATOM   1783  CA  GLY A 221     -19.703  -3.773   6.121  1.00 92.31           C  
ATOM   1784  C   GLY A 221     -20.078  -2.410   6.668  1.00 92.31           C  
ATOM   1785  O   GLY A 221     -19.422  -1.887   7.562  1.00 92.31           O  
ATOM   1786  N   GLN A 222     -21.109  -1.868   6.031  1.00 95.19           N  
ATOM   1787  CA  GLN A 222     -21.594  -0.535   6.383  1.00 95.19           C  
ATOM   1788  C   GLN A 222     -22.016  -0.470   7.852  1.00 95.19           C  
ATOM   1789  CB  GLN A 222     -22.766  -0.129   5.484  1.00 95.19           C  
ATOM   1790  O   GLN A 222     -21.766   0.532   8.523  1.00 95.19           O  
ATOM   1791  CG  GLN A 222     -23.344   1.239   5.816  1.00 95.19           C  
ATOM   1792  CD  GLN A 222     -24.422   1.673   4.832  1.00 95.19           C  
ATOM   1793  NE2 GLN A 222     -25.250   2.617   5.246  1.00 95.19           N  
ATOM   1794  OE1 GLN A 222     -24.484   1.163   3.711  1.00 95.19           O  
ATOM   1795  N   ASP A 223     -22.656  -1.551   8.320  1.00 97.06           N  
ATOM   1796  CA  ASP A 223     -23.078  -1.566   9.719  1.00 97.06           C  
ATOM   1797  C   ASP A 223     -21.891  -1.389  10.664  1.00 97.06           C  
ATOM   1798  CB  ASP A 223     -23.828  -2.869  10.039  1.00 97.06           C  
ATOM   1799  O   ASP A 223     -22.000  -0.705  11.680  1.00 97.06           O  
ATOM   1800  CG  ASP A 223     -23.016  -4.105   9.703  1.00 97.06           C  
ATOM   1801  OD1 ASP A 223     -22.297  -4.105   8.672  1.00 97.06           O  
ATOM   1802  OD2 ASP A 223     -23.094  -5.094  10.461  1.00 97.06           O  
ATOM   1803  N   ILE A 224     -20.781  -1.931  10.289  1.00 96.25           N  
ATOM   1804  CA  ILE A 224     -19.594  -1.859  11.125  1.00 96.25           C  
ATOM   1805  C   ILE A 224     -19.031  -0.438  11.102  1.00 96.25           C  
ATOM   1806  CB  ILE A 224     -18.516  -2.863  10.648  1.00 96.25           C  
ATOM   1807  O   ILE A 224     -18.688   0.117  12.148  1.00 96.25           O  
ATOM   1808  CG1 ILE A 224     -19.062  -4.293  10.695  1.00 96.25           C  
ATOM   1809  CG2 ILE A 224     -17.250  -2.734  11.500  1.00 96.25           C  
ATOM   1810  CD1 ILE A 224     -19.531  -4.730  12.070  1.00 96.25           C  
ATOM   1811  N   SER A 225     -18.875   0.164   9.875  1.00 97.69           N  
ATOM   1812  CA  SER A 225     -18.344   1.520   9.797  1.00 97.69           C  
ATOM   1813  C   SER A 225     -19.266   2.518  10.492  1.00 97.69           C  
ATOM   1814  CB  SER A 225     -18.141   1.932   8.344  1.00 97.69           C  
ATOM   1815  O   SER A 225     -18.797   3.436  11.172  1.00 97.69           O  
ATOM   1816  OG  SER A 225     -19.359   1.915   7.637  1.00 97.69           O  
ATOM   1817  N   GLU A 226     -20.578   2.330  10.398  1.00 97.56           N  
ATOM   1818  CA  GLU A 226     -21.531   3.213  11.070  1.00 97.56           C  
ATOM   1819  C   GLU A 226     -21.422   3.102  12.586  1.00 97.56           C  
ATOM   1820  CB  GLU A 226     -22.969   2.895  10.625  1.00 97.56           C  
ATOM   1821  O   GLU A 226     -21.406   4.117  13.289  1.00 97.56           O  
ATOM   1822  CG  GLU A 226     -23.297   3.369   9.219  1.00 97.56           C  
ATOM   1823  CD  GLU A 226     -24.703   3.006   8.773  1.00 97.56           C  
ATOM   1824  OE1 GLU A 226     -25.141   3.469   7.695  1.00 97.56           O  
ATOM   1825  OE2 GLU A 226     -25.375   2.252   9.516  1.00 97.56           O  
ATOM   1826  N   THR A 227     -21.344   1.884  13.055  1.00 97.94           N  
ATOM   1827  CA  THR A 227     -21.219   1.652  14.492  1.00 97.94           C  
ATOM   1828  C   THR A 227     -19.906   2.250  15.016  1.00 97.94           C  
ATOM   1829  CB  THR A 227     -21.266   0.149  14.820  1.00 97.94           C  
ATOM   1830  O   THR A 227     -19.906   2.910  16.062  1.00 97.94           O  
ATOM   1831  CG2 THR A 227     -21.078  -0.091  16.312  1.00 97.94           C  
ATOM   1832  OG1 THR A 227     -22.531  -0.383  14.406  1.00 97.94           O  
ATOM   1833  N   PHE A 228     -18.797   2.041  14.289  1.00 98.12           N  
ATOM   1834  CA  PHE A 228     -17.500   2.557  14.711  1.00 98.12           C  
ATOM   1835  C   PHE A 228     -17.500   4.082  14.711  1.00 98.12           C  
ATOM   1836  CB  PHE A 228     -16.391   2.033  13.789  1.00 98.12           C  
ATOM   1837  O   PHE A 228     -17.047   4.703  15.672  1.00 98.12           O  
ATOM   1838  CG  PHE A 228     -15.000   2.404  14.234  1.00 98.12           C  
ATOM   1839  CD1 PHE A 228     -14.352   3.502  13.688  1.00 98.12           C  
ATOM   1840  CD2 PHE A 228     -14.352   1.655  15.211  1.00 98.12           C  
ATOM   1841  CE1 PHE A 228     -13.062   3.848  14.102  1.00 98.12           C  
ATOM   1842  CE2 PHE A 228     -13.070   1.994  15.625  1.00 98.12           C  
ATOM   1843  CZ  PHE A 228     -12.430   3.090  15.070  1.00 98.12           C  
ATOM   1844  N   ASN A 229     -18.000   4.691  13.641  1.00 98.44           N  
ATOM   1845  CA  ASN A 229     -18.062   6.145  13.562  1.00 98.44           C  
ATOM   1846  C   ASN A 229     -18.922   6.727  14.688  1.00 98.44           C  
ATOM   1847  CB  ASN A 229     -18.609   6.590  12.203  1.00 98.44           C  
ATOM   1848  O   ASN A 229     -18.531   7.703  15.328  1.00 98.44           O  
ATOM   1849  CG  ASN A 229     -17.594   6.426  11.086  1.00 98.44           C  
ATOM   1850  ND2 ASN A 229     -18.031   6.625   9.852  1.00 98.44           N  
ATOM   1851  OD1 ASN A 229     -16.422   6.121  11.336  1.00 98.44           O  
ATOM   1852  N   HIS A 230     -20.062   6.113  14.953  1.00 98.00           N  
ATOM   1853  CA  HIS A 230     -20.969   6.590  16.000  1.00 98.00           C  
ATOM   1854  C   HIS A 230     -20.312   6.465  17.375  1.00 98.00           C  
ATOM   1855  CB  HIS A 230     -22.281   5.816  15.969  1.00 98.00           C  
ATOM   1856  O   HIS A 230     -20.328   7.422  18.156  1.00 98.00           O  
ATOM   1857  CG  HIS A 230     -23.281   6.277  16.984  1.00 98.00           C  
ATOM   1858  CD2 HIS A 230     -23.688   5.715  18.156  1.00 98.00           C  
ATOM   1859  ND1 HIS A 230     -23.969   7.457  16.859  1.00 98.00           N  
ATOM   1860  CE1 HIS A 230     -24.781   7.602  17.906  1.00 98.00           C  
ATOM   1861  NE2 HIS A 230     -24.609   6.555  18.703  1.00 98.00           N  
ATOM   1862  N   ALA A 231     -19.703   5.379  17.625  1.00 97.88           N  
ATOM   1863  CA  ALA A 231     -19.125   5.094  18.938  1.00 97.88           C  
ATOM   1864  C   ALA A 231     -17.938   6.004  19.219  1.00 97.88           C  
ATOM   1865  CB  ALA A 231     -18.703   3.629  19.031  1.00 97.88           C  
ATOM   1866  O   ALA A 231     -17.656   6.324  20.375  1.00 97.88           O  
ATOM   1867  N   ASN A 232     -17.250   6.434  18.250  1.00 98.50           N  
ATOM   1868  CA  ASN A 232     -16.016   7.203  18.438  1.00 98.50           C  
ATOM   1869  C   ASN A 232     -16.219   8.672  18.062  1.00 98.50           C  
ATOM   1870  CB  ASN A 232     -14.875   6.590  17.641  1.00 98.50           C  
ATOM   1871  O   ASN A 232     -15.250   9.438  18.031  1.00 98.50           O  
ATOM   1872  CG  ASN A 232     -14.398   5.270  18.219  1.00 98.50           C  
ATOM   1873  ND2 ASN A 232     -14.820   4.172  17.594  1.00 98.50           N  
ATOM   1874  OD1 ASN A 232     -13.656   5.238  19.203  1.00 98.50           O  
ATOM   1875  N   GLY A 233     -17.453   9.102  17.719  1.00 98.00           N  
ATOM   1876  CA  GLY A 233     -17.734  10.492  17.391  1.00 98.00           C  
ATOM   1877  C   GLY A 233     -17.109  10.945  16.094  1.00 98.00           C  
ATOM   1878  O   GLY A 233     -16.609  12.070  16.000  1.00 98.00           O  
ATOM   1879  N   LEU A 234     -17.047  10.047  15.125  1.00 98.50           N  
ATOM   1880  CA  LEU A 234     -16.406  10.336  13.844  1.00 98.50           C  
ATOM   1881  C   LEU A 234     -17.453  10.602  12.766  1.00 98.50           C  
ATOM   1882  CB  LEU A 234     -15.500   9.180  13.422  1.00 98.50           C  
ATOM   1883  O   LEU A 234     -18.562  10.078  12.836  1.00 98.50           O  
ATOM   1884  CG  LEU A 234     -14.461   8.719  14.445  1.00 98.50           C  
ATOM   1885  CD1 LEU A 234     -13.812   7.418  14.000  1.00 98.50           C  
ATOM   1886  CD2 LEU A 234     -13.414   9.805  14.664  1.00 98.50           C  
ATOM   1887  N   THR A 235     -17.062  11.383  11.789  1.00 97.50           N  
ATOM   1888  CA  THR A 235     -17.938  11.648  10.641  1.00 97.50           C  
ATOM   1889  C   THR A 235     -17.453  10.883   9.414  1.00 97.50           C  
ATOM   1890  CB  THR A 235     -18.000  13.148  10.320  1.00 97.50           C  
ATOM   1891  O   THR A 235     -18.219  10.680   8.461  1.00 97.50           O  
ATOM   1892  CG2 THR A 235     -18.562  13.938  11.500  1.00 97.50           C  
ATOM   1893  OG1 THR A 235     -16.688  13.633  10.023  1.00 97.50           O  
ATOM   1894  N   LEU A 236     -16.203  10.461   9.422  1.00 98.19           N  
ATOM   1895  CA  LEU A 236     -15.641   9.867   8.211  1.00 98.19           C  
ATOM   1896  C   LEU A 236     -14.414   9.031   8.547  1.00 98.19           C  
ATOM   1897  CB  LEU A 236     -15.266  10.961   7.203  1.00 98.19           C  
ATOM   1898  O   LEU A 236     -13.586   9.430   9.375  1.00 98.19           O  
ATOM   1899  CG  LEU A 236     -14.586  10.492   5.918  1.00 98.19           C  
ATOM   1900  CD1 LEU A 236     -15.531   9.609   5.105  1.00 98.19           C  
ATOM   1901  CD2 LEU A 236     -14.117  11.688   5.090  1.00 98.19           C  
ATOM   1902  N   VAL A 237     -14.328   7.895   7.996  1.00 98.50           N  
ATOM   1903  CA  VAL A 237     -13.102   7.117   7.922  1.00 98.50           C  
ATOM   1904  C   VAL A 237     -12.453   7.297   6.551  1.00 98.50           C  
ATOM   1905  CB  VAL A 237     -13.359   5.617   8.203  1.00 98.50           C  
ATOM   1906  O   VAL A 237     -13.078   7.008   5.523  1.00 98.50           O  
ATOM   1907  CG1 VAL A 237     -12.102   4.793   7.930  1.00 98.50           C  
ATOM   1908  CG2 VAL A 237     -13.836   5.418   9.641  1.00 98.50           C  
ATOM   1909  N   SER A 238     -11.305   7.828   6.559  1.00 98.56           N  
ATOM   1910  CA  SER A 238     -10.508   7.969   5.340  1.00 98.56           C  
ATOM   1911  C   SER A 238      -9.367   6.961   5.309  1.00 98.56           C  
ATOM   1912  CB  SER A 238      -9.953   9.391   5.219  1.00 98.56           C  
ATOM   1913  O   SER A 238      -8.578   6.875   6.258  1.00 98.56           O  
ATOM   1914  OG  SER A 238      -9.180   9.523   4.043  1.00 98.56           O  
ATOM   1915  N   ARG A 239      -9.281   6.254   4.223  1.00 97.38           N  
ATOM   1916  CA  ARG A 239      -8.266   5.207   4.125  1.00 97.38           C  
ATOM   1917  C   ARG A 239      -7.668   5.152   2.725  1.00 97.38           C  
ATOM   1918  CB  ARG A 239      -8.859   3.846   4.496  1.00 97.38           C  
ATOM   1919  O   ARG A 239      -8.125   5.859   1.821  1.00 97.38           O  
ATOM   1920  CG  ARG A 239     -10.031   3.426   3.619  1.00 97.38           C  
ATOM   1921  CD  ARG A 239      -9.797   2.062   2.980  1.00 97.38           C  
ATOM   1922  NE  ARG A 239      -8.539   2.023   2.240  1.00 97.38           N  
ATOM   1923  NH1 ARG A 239      -8.594  -0.255   1.862  1.00 97.38           N  
ATOM   1924  NH2 ARG A 239      -6.848   1.001   1.071  1.00 97.38           N  
ATOM   1925  CZ  ARG A 239      -7.996   0.924   1.727  1.00 97.38           C  
ATOM   1926  N   ALA A 240      -6.652   4.316   2.547  1.00 94.38           N  
ATOM   1927  CA  ALA A 240      -5.961   4.082   1.284  1.00 94.38           C  
ATOM   1928  C   ALA A 240      -5.980   2.602   0.915  1.00 94.38           C  
ATOM   1929  CB  ALA A 240      -4.523   4.590   1.363  1.00 94.38           C  
ATOM   1930  O   ALA A 240      -7.051   2.000   0.791  1.00 94.38           O  
ATOM   1931  N   HIS A 241      -4.910   2.154   0.564  1.00 85.75           N  
ATOM   1932  CA  HIS A 241      -4.688   0.713   0.553  1.00 85.75           C  
ATOM   1933  C   HIS A 241      -5.223   0.083  -0.728  1.00 85.75           C  
ATOM   1934  CB  HIS A 241      -5.340   0.060   1.772  1.00 85.75           C  
ATOM   1935  O   HIS A 241      -4.633  -0.863  -1.254  1.00 85.75           O  
ATOM   1936  CG  HIS A 241      -5.066  -1.405   1.889  1.00 85.75           C  
ATOM   1937  CD2 HIS A 241      -5.902  -2.459   2.031  1.00 85.75           C  
ATOM   1938  ND1 HIS A 241      -3.789  -1.926   1.865  1.00 85.75           N  
ATOM   1939  CE1 HIS A 241      -3.854  -3.240   1.988  1.00 85.75           C  
ATOM   1940  NE2 HIS A 241      -5.125  -3.590   2.092  1.00 85.75           N  
ATOM   1941  N   GLN A 242      -6.398   0.570  -1.327  1.00 77.25           N  
ATOM   1942  CA  GLN A 242      -7.055  -0.043  -2.479  1.00 77.25           C  
ATOM   1943  C   GLN A 242      -6.977   0.865  -3.703  1.00 77.25           C  
ATOM   1944  CB  GLN A 242      -8.516  -0.370  -2.158  1.00 77.25           C  
ATOM   1945  O   GLN A 242      -7.301   2.053  -3.623  1.00 77.25           O  
ATOM   1946  CG  GLN A 242      -8.688  -1.595  -1.271  1.00 77.25           C  
ATOM   1947  CD  GLN A 242     -10.141  -1.858  -0.914  1.00 77.25           C  
ATOM   1948  NE2 GLN A 242     -10.625  -3.053  -1.239  1.00 77.25           N  
ATOM   1949  OE1 GLN A 242     -10.820  -0.996  -0.349  1.00 77.25           O  
ATOM   1950  N   LEU A 243      -6.539   0.201  -4.738  1.00 73.81           N  
ATOM   1951  CA  LEU A 243      -6.520   0.928  -6.000  1.00 73.81           C  
ATOM   1952  C   LEU A 243      -7.930   1.344  -6.410  1.00 73.81           C  
ATOM   1953  CB  LEU A 243      -5.887   0.073  -7.102  1.00 73.81           C  
ATOM   1954  O   LEU A 243      -8.852   0.532  -6.371  1.00 73.81           O  
ATOM   1955  CG  LEU A 243      -5.887   0.672  -8.508  1.00 73.81           C  
ATOM   1956  CD1 LEU A 243      -4.832   1.769  -8.617  1.00 73.81           C  
ATOM   1957  CD2 LEU A 243      -5.645  -0.414  -9.555  1.00 73.81           C  
ATOM   1958  N   VAL A 244      -8.031   2.574  -6.719  1.00 74.12           N  
ATOM   1959  CA  VAL A 244      -9.289   3.141  -7.195  1.00 74.12           C  
ATOM   1960  C   VAL A 244      -9.055   3.877  -8.516  1.00 74.12           C  
ATOM   1961  CB  VAL A 244      -9.914   4.094  -6.156  1.00 74.12           C  
ATOM   1962  O   VAL A 244      -8.156   4.711  -8.617  1.00 74.12           O  
ATOM   1963  CG1 VAL A 244     -11.281   4.582  -6.625  1.00 74.12           C  
ATOM   1964  CG2 VAL A 244     -10.023   3.404  -4.797  1.00 74.12           C  
ATOM   1965  N   MET A 245      -9.906   3.574  -9.492  1.00 75.50           N  
ATOM   1966  CA  MET A 245      -9.680   4.066 -10.844  1.00 75.50           C  
ATOM   1967  C   MET A 245      -9.773   5.586 -10.898  1.00 75.50           C  
ATOM   1968  CB  MET A 245     -10.695   3.451 -11.812  1.00 75.50           C  
ATOM   1969  O   MET A 245      -8.984   6.234 -11.594  1.00 75.50           O  
ATOM   1970  CG  MET A 245     -10.484   1.967 -12.062  1.00 75.50           C  
ATOM   1971  SD  MET A 245      -8.773   1.584 -12.617  1.00 75.50           S  
ATOM   1972  CE  MET A 245      -8.758   2.430 -14.219  1.00 75.50           C  
ATOM   1973  N   GLU A 246     -10.664   6.152 -10.109  1.00 82.25           N  
ATOM   1974  CA  GLU A 246     -10.859   7.602 -10.148  1.00 82.25           C  
ATOM   1975  C   GLU A 246     -10.039   8.297  -9.070  1.00 82.25           C  
ATOM   1976  CB  GLU A 246     -12.344   7.949  -9.992  1.00 82.25           C  
ATOM   1977  O   GLU A 246     -10.156   9.508  -8.883  1.00 82.25           O  
ATOM   1978  CG  GLU A 246     -13.227   7.410 -11.109  1.00 82.25           C  
ATOM   1979  CD  GLU A 246     -12.977   8.086 -12.453  1.00 82.25           C  
ATOM   1980  OE1 GLU A 246     -13.133   7.422 -13.500  1.00 82.25           O  
ATOM   1981  OE2 GLU A 246     -12.609   9.281 -12.453  1.00 82.25           O  
ATOM   1982  N   GLY A 247      -9.258   7.566  -8.383  1.00 85.88           N  
ATOM   1983  CA  GLY A 247      -8.414   8.133  -7.340  1.00 85.88           C  
ATOM   1984  C   GLY A 247      -9.078   8.125  -5.973  1.00 85.88           C  
ATOM   1985  O   GLY A 247      -8.391   8.141  -4.949  1.00 85.88           O  
ATOM   1986  N   TYR A 248     -10.422   8.164  -5.973  1.00 90.31           N  
ATOM   1987  CA  TYR A 248     -11.125   8.023  -4.703  1.00 90.31           C  
ATOM   1988  C   TYR A 248     -12.453   7.301  -4.887  1.00 90.31           C  
ATOM   1989  CB  TYR A 248     -11.359   9.391  -4.062  1.00 90.31           C  
ATOM   1990  O   TYR A 248     -13.000   7.266  -5.992  1.00 90.31           O  
ATOM   1991  CG  TYR A 248     -12.391  10.227  -4.781  1.00 90.31           C  
ATOM   1992  CD1 TYR A 248     -12.047  11.008  -5.883  1.00 90.31           C  
ATOM   1993  CD2 TYR A 248     -13.719  10.234  -4.363  1.00 90.31           C  
ATOM   1994  CE1 TYR A 248     -13.000  11.781  -6.543  1.00 90.31           C  
ATOM   1995  CE2 TYR A 248     -14.680  11.000  -5.020  1.00 90.31           C  
ATOM   1996  OH  TYR A 248     -15.250  12.531  -6.758  1.00 90.31           O  
ATOM   1997  CZ  TYR A 248     -14.305  11.766  -6.105  1.00 90.31           C  
ATOM   1998  N   ASN A 249     -12.930   6.625  -3.807  1.00 88.25           N  
ATOM   1999  CA  ASN A 249     -14.180   5.871  -3.844  1.00 88.25           C  
ATOM   2000  C   ASN A 249     -14.906   5.918  -2.500  1.00 88.25           C  
ATOM   2001  CB  ASN A 249     -13.922   4.422  -4.254  1.00 88.25           C  
ATOM   2002  O   ASN A 249     -14.320   5.578  -1.466  1.00 88.25           O  
ATOM   2003  CG  ASN A 249     -15.195   3.619  -4.418  1.00 88.25           C  
ATOM   2004  ND2 ASN A 249     -15.320   2.537  -3.660  1.00 88.25           N  
ATOM   2005  OD1 ASN A 249     -16.062   3.971  -5.223  1.00 88.25           O  
ATOM   2006  N   TRP A 250     -16.125   6.422  -2.553  1.00 92.25           N  
ATOM   2007  CA  TRP A 250     -16.969   6.422  -1.363  1.00 92.25           C  
ATOM   2008  C   TRP A 250     -17.578   5.043  -1.129  1.00 92.25           C  
ATOM   2009  CB  TRP A 250     -18.078   7.469  -1.490  1.00 92.25           C  
ATOM   2010  O   TRP A 250     -18.000   4.375  -2.076  1.00 92.25           O  
ATOM   2011  CG  TRP A 250     -17.594   8.883  -1.439  1.00 92.25           C  
ATOM   2012  CD1 TRP A 250     -17.469   9.750  -2.490  1.00 92.25           C  
ATOM   2013  CD2 TRP A 250     -17.172   9.602  -0.275  1.00 92.25           C  
ATOM   2014  CE2 TRP A 250     -16.797  10.891  -0.695  1.00 92.25           C  
ATOM   2015  CE3 TRP A 250     -17.062   9.266   1.083  1.00 92.25           C  
ATOM   2016  NE1 TRP A 250     -16.984  10.961  -2.049  1.00 92.25           N  
ATOM   2017  CH2 TRP A 250     -16.234  11.508   1.521  1.00 92.25           C  
ATOM   2018  CZ2 TRP A 250     -16.312  11.859   0.198  1.00 92.25           C  
ATOM   2019  CZ3 TRP A 250     -16.594  10.234   1.969  1.00 92.25           C  
ATOM   2020  N   CYS A 251     -17.516   4.680   0.101  1.00 88.12           N  
ATOM   2021  CA  CYS A 251     -18.156   3.443   0.531  1.00 88.12           C  
ATOM   2022  C   CYS A 251     -19.094   3.695   1.705  1.00 88.12           C  
ATOM   2023  CB  CYS A 251     -17.109   2.402   0.919  1.00 88.12           C  
ATOM   2024  O   CYS A 251     -18.984   4.723   2.379  1.00 88.12           O  
ATOM   2025  SG  CYS A 251     -15.945   2.008  -0.408  1.00 88.12           S  
ATOM   2026  N   HIS A 252     -20.094   2.799   1.934  1.00 95.75           N  
ATOM   2027  CA  HIS A 252     -20.938   2.771   3.125  1.00 95.75           C  
ATOM   2028  C   HIS A 252     -21.656   4.102   3.324  1.00 95.75           C  
ATOM   2029  CB  HIS A 252     -20.094   2.436   4.363  1.00 95.75           C  
ATOM   2030  O   HIS A 252     -21.594   4.688   4.406  1.00 95.75           O  
ATOM   2031  CG  HIS A 252     -19.438   1.095   4.293  1.00 95.75           C  
ATOM   2032  CD2 HIS A 252     -19.562   0.086   3.400  1.00 95.75           C  
ATOM   2033  ND1 HIS A 252     -18.516   0.668   5.234  1.00 95.75           N  
ATOM   2034  CE1 HIS A 252     -18.109  -0.549   4.918  1.00 95.75           C  
ATOM   2035  NE2 HIS A 252     -18.719  -0.925   3.811  1.00 95.75           N  
ATOM   2036  N   ASP A 253     -22.375   4.531   2.266  1.00 95.31           N  
ATOM   2037  CA  ASP A 253     -23.172   5.754   2.309  1.00 95.31           C  
ATOM   2038  C   ASP A 253     -22.359   6.918   2.877  1.00 95.31           C  
ATOM   2039  CB  ASP A 253     -24.438   5.539   3.139  1.00 95.31           C  
ATOM   2040  O   ASP A 253     -22.797   7.602   3.801  1.00 95.31           O  
ATOM   2041  CG  ASP A 253     -25.516   6.551   2.826  1.00 95.31           C  
ATOM   2042  OD1 ASP A 253     -25.406   7.273   1.814  1.00 95.31           O  
ATOM   2043  OD2 ASP A 253     -26.500   6.621   3.602  1.00 95.31           O  
ATOM   2044  N   ARG A 254     -21.016   7.074   2.459  1.00 95.38           N  
ATOM   2045  CA  ARG A 254     -20.094   8.188   2.695  1.00 95.38           C  
ATOM   2046  C   ARG A 254     -19.531   8.148   4.109  1.00 95.38           C  
ATOM   2047  CB  ARG A 254     -20.812   9.523   2.457  1.00 95.38           C  
ATOM   2048  O   ARG A 254     -19.078   9.164   4.637  1.00 95.38           O  
ATOM   2049  CG  ARG A 254     -21.219   9.758   1.010  1.00 95.38           C  
ATOM   2050  CD  ARG A 254     -21.781  11.156   0.797  1.00 95.38           C  
ATOM   2051  NE  ARG A 254     -22.062  11.414  -0.612  1.00 95.38           N  
ATOM   2052  NH1 ARG A 254     -21.547  13.672  -0.509  1.00 95.38           N  
ATOM   2053  NH2 ARG A 254     -22.219  12.727  -2.488  1.00 95.38           N  
ATOM   2054  CZ  ARG A 254     -21.938  12.602  -1.200  1.00 95.38           C  
ATOM   2055  N   ASN A 255     -19.578   6.969   4.781  1.00 97.75           N  
ATOM   2056  CA  ASN A 255     -18.922   6.785   6.070  1.00 97.75           C  
ATOM   2057  C   ASN A 255     -17.438   6.465   5.902  1.00 97.75           C  
ATOM   2058  CB  ASN A 255     -19.609   5.688   6.875  1.00 97.75           C  
ATOM   2059  O   ASN A 255     -16.656   6.617   6.840  1.00 97.75           O  
ATOM   2060  CG  ASN A 255     -20.844   6.180   7.598  1.00 97.75           C  
ATOM   2061  ND2 ASN A 255     -22.016   5.801   7.094  1.00 97.75           N  
ATOM   2062  OD1 ASN A 255     -20.750   6.902   8.594  1.00 97.75           O  
ATOM   2063  N   VAL A 256     -17.094   5.938   4.727  1.00 96.88           N  
ATOM   2064  CA  VAL A 256     -15.711   5.539   4.430  1.00 96.88           C  
ATOM   2065  C   VAL A 256     -15.312   6.051   3.047  1.00 96.88           C  
ATOM   2066  CB  VAL A 256     -15.539   4.008   4.504  1.00 96.88           C  
ATOM   2067  O   VAL A 256     -16.109   5.984   2.104  1.00 96.88           O  
ATOM   2068  CG1 VAL A 256     -14.086   3.613   4.227  1.00 96.88           C  
ATOM   2069  CG2 VAL A 256     -15.984   3.484   5.867  1.00 96.88           C  
ATOM   2070  N   VAL A 257     -14.133   6.574   2.975  1.00 97.06           N  
ATOM   2071  CA  VAL A 257     -13.602   6.957   1.670  1.00 97.06           C  
ATOM   2072  C   VAL A 257     -12.219   6.344   1.474  1.00 97.06           C  
ATOM   2073  CB  VAL A 257     -13.531   8.492   1.517  1.00 97.06           C  
ATOM   2074  O   VAL A 257     -11.414   6.285   2.410  1.00 97.06           O  
ATOM   2075  CG1 VAL A 257     -12.508   9.086   2.490  1.00 97.06           C  
ATOM   2076  CG2 VAL A 257     -13.180   8.867   0.078  1.00 97.06           C  
ATOM   2077  N   THR A 258     -12.055   5.789   0.300  1.00 89.25           N  
ATOM   2078  CA  THR A 258     -10.742   5.305  -0.129  1.00 89.25           C  
ATOM   2079  C   THR A 258     -10.070   6.320  -1.053  1.00 89.25           C  
ATOM   2080  CB  THR A 258     -10.859   3.949  -0.847  1.00 89.25           C  
ATOM   2081  O   THR A 258     -10.688   6.805  -2.002  1.00 89.25           O  
ATOM   2082  CG2 THR A 258      -9.484   3.428  -1.257  1.00 89.25           C  
ATOM   2083  OG1 THR A 258     -11.469   3.000   0.033  1.00 89.25           O  
ATOM   2084  N   ILE A 259      -8.883   6.672  -0.680  1.00 93.25           N  
ATOM   2085  CA  ILE A 259      -8.109   7.605  -1.490  1.00 93.25           C  
ATOM   2086  C   ILE A 259      -6.844   6.918  -2.004  1.00 93.25           C  
ATOM   2087  CB  ILE A 259      -7.742   8.875  -0.691  1.00 93.25           C  
ATOM   2088  O   ILE A 259      -6.129   6.270  -1.239  1.00 93.25           O  
ATOM   2089  CG1 ILE A 259      -9.008   9.570  -0.178  1.00 93.25           C  
ATOM   2090  CG2 ILE A 259      -6.906   9.828  -1.548  1.00 93.25           C  
ATOM   2091  CD1 ILE A 259      -8.742  10.688   0.821  1.00 93.25           C  
ATOM   2092  N   PHE A 260      -6.609   7.031  -3.285  1.00 88.19           N  
ATOM   2093  CA  PHE A 260      -5.430   6.480  -3.945  1.00 88.19           C  
ATOM   2094  C   PHE A 260      -4.688   7.566  -4.715  1.00 88.19           C  
ATOM   2095  CB  PHE A 260      -5.824   5.344  -4.891  1.00 88.19           C  
ATOM   2096  O   PHE A 260      -5.238   8.172  -5.633  1.00 88.19           O  
ATOM   2097  CG  PHE A 260      -4.703   4.387  -5.191  1.00 88.19           C  
ATOM   2098  CD1 PHE A 260      -3.961   4.508  -6.359  1.00 88.19           C  
ATOM   2099  CD2 PHE A 260      -4.387   3.365  -4.305  1.00 88.19           C  
ATOM   2100  CE1 PHE A 260      -2.920   3.625  -6.641  1.00 88.19           C  
ATOM   2101  CE2 PHE A 260      -3.350   2.479  -4.578  1.00 88.19           C  
ATOM   2102  CZ  PHE A 260      -2.617   2.609  -5.746  1.00 88.19           C  
ATOM   2103  N   SER A 261      -3.357   7.738  -4.434  1.00 96.38           N  
ATOM   2104  CA  SER A 261      -2.684   8.953  -4.891  1.00 96.38           C  
ATOM   2105  C   SER A 261      -1.555   8.625  -5.863  1.00 96.38           C  
ATOM   2106  CB  SER A 261      -2.133   9.742  -3.703  1.00 96.38           C  
ATOM   2107  O   SER A 261      -0.691   9.461  -6.125  1.00 96.38           O  
ATOM   2108  OG  SER A 261      -3.188  10.219  -2.887  1.00 96.38           O  
ATOM   2109  N   ALA A 262      -1.516   7.391  -6.316  1.00 86.88           N  
ATOM   2110  CA  ALA A 262      -0.580   7.008  -7.367  1.00 86.88           C  
ATOM   2111  C   ALA A 262      -1.304   6.805  -8.695  1.00 86.88           C  
ATOM   2112  CB  ALA A 262       0.170   5.734  -6.977  1.00 86.88           C  
ATOM   2113  O   ALA A 262      -1.973   5.789  -8.898  1.00 86.88           O  
ATOM   2114  N   PRO A 263      -1.144   7.746  -9.578  1.00 87.75           N  
ATOM   2115  CA  PRO A 263      -1.769   7.551 -10.883  1.00 87.75           C  
ATOM   2116  C   PRO A 263      -1.051   6.504 -11.734  1.00 87.75           C  
ATOM   2117  CB  PRO A 263      -1.671   8.938 -11.531  1.00 87.75           C  
ATOM   2118  O   PRO A 263       0.153   6.293 -11.570  1.00 87.75           O  
ATOM   2119  CG  PRO A 263      -0.419   9.531 -10.969  1.00 87.75           C  
ATOM   2120  CD  PRO A 263      -0.269   9.070  -9.547  1.00 87.75           C  
ATOM   2121  N   ASN A 264      -1.874   5.965 -12.719  1.00 80.06           N  
ATOM   2122  CA  ASN A 264      -1.298   4.898 -13.539  1.00 80.06           C  
ATOM   2123  C   ASN A 264      -0.396   3.986 -12.711  1.00 80.06           C  
ATOM   2124  CB  ASN A 264      -0.522   5.484 -14.719  1.00 80.06           C  
ATOM   2125  O   ASN A 264       0.781   3.814 -13.031  1.00 80.06           O  
ATOM   2126  CG  ASN A 264      -0.154   4.441 -15.750  1.00 80.06           C  
ATOM   2127  ND2 ASN A 264       0.942   4.672 -16.469  1.00 80.06           N  
ATOM   2128  OD1 ASN A 264      -0.849   3.434 -15.906  1.00 80.06           O  
ATOM   2129  N   TYR A 265      -1.045   3.488 -11.648  1.00 73.50           N  
ATOM   2130  CA  TYR A 265      -0.368   2.658 -10.656  1.00 73.50           C  
ATOM   2131  C   TYR A 265       0.476   1.584 -11.328  1.00 73.50           C  
ATOM   2132  CB  TYR A 265      -1.387   2.010  -9.711  1.00 73.50           C  
ATOM   2133  O   TYR A 265       0.028   0.940 -12.281  1.00 73.50           O  
ATOM   2134  CG  TYR A 265      -0.767   1.076  -8.703  1.00 73.50           C  
ATOM   2135  CD1 TYR A 265      -1.192  -0.246  -8.594  1.00 73.50           C  
ATOM   2136  CD2 TYR A 265       0.243   1.514  -7.852  1.00 73.50           C  
ATOM   2137  CE1 TYR A 265      -0.626  -1.109  -7.660  1.00 73.50           C  
ATOM   2138  CE2 TYR A 265       0.816   0.659  -6.914  1.00 73.50           C  
ATOM   2139  OH  TYR A 265       0.940  -1.499  -5.902  1.00 73.50           O  
ATOM   2140  CZ  TYR A 265       0.376  -0.649  -6.828  1.00 73.50           C  
ATOM   2141  N   CYS A 266       1.694   1.480 -10.805  1.00 65.38           N  
ATOM   2142  CA  CYS A 266       2.670   0.552 -11.367  1.00 65.38           C  
ATOM   2143  C   CYS A 266       2.930   0.855 -12.836  1.00 65.38           C  
ATOM   2144  CB  CYS A 266       2.188  -0.890 -11.211  1.00 65.38           C  
ATOM   2145  O   CYS A 266       3.383  -0.014 -13.586  1.00 65.38           O  
ATOM   2146  SG  CYS A 266       2.098  -1.446  -9.492  1.00 65.38           S  
ATOM   2147  N   TYR A 267       2.504   2.002 -13.234  1.00 65.06           N  
ATOM   2148  CA  TYR A 267       2.740   2.518 -14.578  1.00 65.06           C  
ATOM   2149  C   TYR A 267       1.981   1.703 -15.617  1.00 65.06           C  
ATOM   2150  CB  TYR A 267       4.238   2.510 -14.898  1.00 65.06           C  
ATOM   2151  O   TYR A 267       2.424   1.575 -16.766  1.00 65.06           O  
ATOM   2152  CG  TYR A 267       5.094   3.137 -13.828  1.00 65.06           C  
ATOM   2153  CD1 TYR A 267       5.145   4.520 -13.672  1.00 65.06           C  
ATOM   2154  CD2 TYR A 267       5.855   2.348 -12.977  1.00 65.06           C  
ATOM   2155  CE1 TYR A 267       5.934   5.102 -12.680  1.00 65.06           C  
ATOM   2156  CE2 TYR A 267       6.648   2.920 -11.984  1.00 65.06           C  
ATOM   2157  OH  TYR A 267       7.461   4.867 -10.867  1.00 65.06           O  
ATOM   2158  CZ  TYR A 267       6.680   4.293 -11.844  1.00 65.06           C  
ATOM   2159  N   ARG A 268       0.878   1.125 -15.203  1.00 62.53           N  
ATOM   2160  CA  ARG A 268       0.178   0.281 -16.172  1.00 62.53           C  
ATOM   2161  C   ARG A 268      -1.317   0.238 -15.867  1.00 62.53           C  
ATOM   2162  CB  ARG A 268       0.755  -1.136 -16.156  1.00 62.53           C  
ATOM   2163  O   ARG A 268      -2.100  -0.278 -16.672  1.00 62.53           O  
ATOM   2164  CG  ARG A 268       0.657  -1.834 -14.812  1.00 62.53           C  
ATOM   2165  CD  ARG A 268       1.288  -3.219 -14.852  1.00 62.53           C  
ATOM   2166  NE  ARG A 268       1.208  -3.883 -13.547  1.00 62.53           N  
ATOM   2167  NH1 ARG A 268       2.467  -5.715 -14.180  1.00 62.53           N  
ATOM   2168  NH2 ARG A 268       1.633  -5.566 -12.047  1.00 62.53           N  
ATOM   2169  CZ  ARG A 268       1.770  -5.055 -13.258  1.00 62.53           C  
ATOM   2170  N   CYS A 269      -1.831   0.716 -14.734  1.00 66.19           N  
ATOM   2171  CA  CYS A 269      -3.201   0.476 -14.289  1.00 66.19           C  
ATOM   2172  C   CYS A 269      -4.156   1.500 -14.891  1.00 66.19           C  
ATOM   2173  CB  CYS A 269      -3.287   0.518 -12.766  1.00 66.19           C  
ATOM   2174  O   CYS A 269      -5.371   1.297 -14.891  1.00 66.19           O  
ATOM   2175  SG  CYS A 269      -2.502  -0.892 -11.953  1.00 66.19           S  
ATOM   2176  N   GLY A 270      -3.645   2.633 -15.328  1.00 70.56           N  
ATOM   2177  CA  GLY A 270      -4.449   3.605 -16.047  1.00 70.56           C  
ATOM   2178  C   GLY A 270      -5.355   4.418 -15.141  1.00 70.56           C  
ATOM   2179  O   GLY A 270      -6.219   5.156 -15.617  1.00 70.56           O  
ATOM   2180  N   ASN A 271      -5.324   4.176 -13.938  1.00 69.56           N  
ATOM   2181  CA  ASN A 271      -6.160   4.922 -13.000  1.00 69.56           C  
ATOM   2182  C   ASN A 271      -5.684   6.367 -12.852  1.00 69.56           C  
ATOM   2183  CB  ASN A 271      -6.188   4.230 -11.641  1.00 69.56           C  
ATOM   2184  O   ASN A 271      -4.508   6.660 -13.070  1.00 69.56           O  
ATOM   2185  CG  ASN A 271      -4.832   4.215 -10.961  1.00 69.56           C  
ATOM   2186  ND2 ASN A 271      -4.715   4.926  -9.844  1.00 69.56           N  
ATOM   2187  OD1 ASN A 271      -3.893   3.572 -11.438  1.00 69.56           O  
ATOM   2188  N   GLN A 272      -6.578   7.270 -12.445  1.00 84.06           N  
ATOM   2189  CA  GLN A 272      -6.242   8.578 -11.898  1.00 84.06           C  
ATOM   2190  C   GLN A 272      -5.895   8.484 -10.414  1.00 84.06           C  
ATOM   2191  CB  GLN A 272      -7.398   9.562 -12.102  1.00 84.06           C  
ATOM   2192  O   GLN A 272      -6.148   7.457  -9.781  1.00 84.06           O  
ATOM   2193  CG  GLN A 272      -7.668   9.891 -13.562  1.00 84.06           C  
ATOM   2194  CD  GLN A 272      -8.727  10.969 -13.734  1.00 84.06           C  
ATOM   2195  NE2 GLN A 272      -8.344  12.086 -14.336  1.00 84.06           N  
ATOM   2196  OE1 GLN A 272      -9.883  10.789 -13.328  1.00 84.06           O  
ATOM   2197  N   ALA A 273      -5.242   9.492  -9.977  1.00 89.31           N  
ATOM   2198  CA  ALA A 273      -4.988   9.641  -8.547  1.00 89.31           C  
ATOM   2199  C   ALA A 273      -5.852  10.750  -7.953  1.00 89.31           C  
ATOM   2200  CB  ALA A 273      -3.512   9.930  -8.297  1.00 89.31           C  
ATOM   2201  O   ALA A 273      -6.441  11.547  -8.688  1.00 89.31           O  
ATOM   2202  N   ALA A 274      -5.922  10.820  -6.574  1.00 94.00           N  
ATOM   2203  CA  ALA A 274      -6.680  11.875  -5.910  1.00 94.00           C  
ATOM   2204  C   ALA A 274      -6.059  12.227  -4.562  1.00 94.00           C  
ATOM   2205  CB  ALA A 274      -8.133  11.453  -5.730  1.00 94.00           C  
ATOM   2206  O   ALA A 274      -5.289  11.445  -4.000  1.00 94.00           O  
ATOM   2207  N   ILE A 275      -6.273  13.414  -4.133  1.00 95.12           N  
ATOM   2208  CA  ILE A 275      -6.031  13.891  -2.775  1.00 95.12           C  
ATOM   2209  C   ILE A 275      -7.293  14.547  -2.225  1.00 95.12           C  
ATOM   2210  CB  ILE A 275      -4.848  14.883  -2.727  1.00 95.12           C  
ATOM   2211  O   ILE A 275      -8.148  15.008  -2.988  1.00 95.12           O  
ATOM   2212  CG1 ILE A 275      -5.117  16.078  -3.641  1.00 95.12           C  
ATOM   2213  CG2 ILE A 275      -3.539  14.188  -3.113  1.00 95.12           C  
ATOM   2214  CD1 ILE A 275      -4.004  17.125  -3.645  1.00 95.12           C  
ATOM   2215  N   MET A 276      -7.500  14.570  -0.932  1.00 97.12           N  
ATOM   2216  CA  MET A 276      -8.641  15.195  -0.263  1.00 97.12           C  
ATOM   2217  C   MET A 276      -8.195  16.406   0.544  1.00 97.12           C  
ATOM   2218  CB  MET A 276      -9.344  14.188   0.650  1.00 97.12           C  
ATOM   2219  O   MET A 276      -7.398  16.281   1.475  1.00 97.12           O  
ATOM   2220  CG  MET A 276     -10.570  14.750   1.346  1.00 97.12           C  
ATOM   2221  SD  MET A 276     -11.453  13.484   2.340  1.00 97.12           S  
ATOM   2222  CE  MET A 276     -10.266  13.242   3.686  1.00 97.12           C  
ATOM   2223  N   GLU A 277      -8.688  17.516   0.185  1.00 94.81           N  
ATOM   2224  CA  GLU A 277      -8.414  18.734   0.927  1.00 94.81           C  
ATOM   2225  C   GLU A 277      -9.477  18.984   1.988  1.00 94.81           C  
ATOM   2226  CB  GLU A 277      -8.320  19.938  -0.024  1.00 94.81           C  
ATOM   2227  O   GLU A 277     -10.672  18.953   1.694  1.00 94.81           O  
ATOM   2228  CG  GLU A 277      -7.184  19.828  -1.032  1.00 94.81           C  
ATOM   2229  CD  GLU A 277      -7.082  21.047  -1.940  1.00 94.81           C  
ATOM   2230  OE1 GLU A 277      -5.949  21.422  -2.316  1.00 94.81           O  
ATOM   2231  OE2 GLU A 277      -8.141  21.625  -2.279  1.00 94.81           O  
ATOM   2232  N   LEU A 278      -9.016  19.141   3.174  1.00 96.31           N  
ATOM   2233  CA  LEU A 278      -9.875  19.531   4.281  1.00 96.31           C  
ATOM   2234  C   LEU A 278      -9.609  20.969   4.695  1.00 96.31           C  
ATOM   2235  CB  LEU A 278      -9.672  18.594   5.477  1.00 96.31           C  
ATOM   2236  O   LEU A 278      -8.484  21.312   5.070  1.00 96.31           O  
ATOM   2237  CG  LEU A 278     -10.023  17.125   5.254  1.00 96.31           C  
ATOM   2238  CD1 LEU A 278      -9.469  16.266   6.391  1.00 96.31           C  
ATOM   2239  CD2 LEU A 278     -11.531  16.938   5.125  1.00 96.31           C  
ATOM   2240  N   ASP A 279     -10.602  21.750   4.703  1.00 94.12           N  
ATOM   2241  CA  ASP A 279     -10.422  23.141   5.090  1.00 94.12           C  
ATOM   2242  C   ASP A 279     -10.664  23.344   6.586  1.00 94.12           C  
ATOM   2243  CB  ASP A 279     -11.359  24.047   4.289  1.00 94.12           C  
ATOM   2244  O   ASP A 279     -10.812  22.359   7.324  1.00 94.12           O  
ATOM   2245  CG  ASP A 279     -12.828  23.828   4.617  1.00 94.12           C  
ATOM   2246  OD1 ASP A 279     -13.125  23.141   5.617  1.00 94.12           O  
ATOM   2247  OD2 ASP A 279     -13.688  24.328   3.865  1.00 94.12           O  
ATOM   2248  N   ASP A 280     -10.719  24.562   7.059  1.00 93.19           N  
ATOM   2249  CA  ASP A 280     -10.805  24.891   8.477  1.00 93.19           C  
ATOM   2250  C   ASP A 280     -12.164  24.516   9.055  1.00 93.19           C  
ATOM   2251  CB  ASP A 280     -10.547  26.391   8.695  1.00 93.19           C  
ATOM   2252  O   ASP A 280     -12.320  24.406  10.273  1.00 93.19           O  
ATOM   2253  CG  ASP A 280      -9.125  26.797   8.367  1.00 93.19           C  
ATOM   2254  OD1 ASP A 280      -8.195  25.984   8.555  1.00 93.19           O  
ATOM   2255  OD2 ASP A 280      -8.930  27.953   7.914  1.00 93.19           O  
ATOM   2256  N   THR A 281     -13.156  24.234   8.188  1.00 90.94           N  
ATOM   2257  CA  THR A 281     -14.492  23.875   8.648  1.00 90.94           C  
ATOM   2258  C   THR A 281     -14.758  22.391   8.438  1.00 90.94           C  
ATOM   2259  CB  THR A 281     -15.578  24.703   7.930  1.00 90.94           C  
ATOM   2260  O   THR A 281     -15.906  21.938   8.500  1.00 90.94           O  
ATOM   2261  CG2 THR A 281     -15.312  26.188   8.070  1.00 90.94           C  
ATOM   2262  OG1 THR A 281     -15.586  24.359   6.539  1.00 90.94           O  
ATOM   2263  N   LEU A 282     -13.750  21.547   8.055  1.00 89.69           N  
ATOM   2264  CA  LEU A 282     -13.797  20.109   7.852  1.00 89.69           C  
ATOM   2265  C   LEU A 282     -14.609  19.766   6.613  1.00 89.69           C  
ATOM   2266  CB  LEU A 282     -14.383  19.406   9.078  1.00 89.69           C  
ATOM   2267  O   LEU A 282     -15.086  18.625   6.473  1.00 89.69           O  
ATOM   2268  CG  LEU A 282     -13.445  19.234  10.273  1.00 89.69           C  
ATOM   2269  CD1 LEU A 282     -14.234  18.797  11.508  1.00 89.69           C  
ATOM   2270  CD2 LEU A 282     -12.359  18.219   9.953  1.00 89.69           C  
ATOM   2271  N   LYS A 283     -14.766  20.781   5.773  1.00 91.12           N  
ATOM   2272  CA  LYS A 283     -15.320  20.469   4.457  1.00 91.12           C  
ATOM   2273  C   LYS A 283     -14.258  19.875   3.539  1.00 91.12           C  
ATOM   2274  CB  LYS A 283     -15.922  21.734   3.820  1.00 91.12           C  
ATOM   2275  O   LYS A 283     -13.117  20.359   3.504  1.00 91.12           O  
ATOM   2276  CG  LYS A 283     -17.234  22.172   4.449  1.00 91.12           C  
ATOM   2277  CD  LYS A 283     -17.828  23.375   3.713  1.00 91.12           C  
ATOM   2278  CE  LYS A 283     -19.094  23.875   4.391  1.00 91.12           C  
ATOM   2279  NZ  LYS A 283     -19.625  25.094   3.723  1.00 91.12           N  
ATOM   2280  N   TYR A 284     -14.594  18.797   2.881  1.00 91.88           N  
ATOM   2281  CA  TYR A 284     -13.609  18.109   2.051  1.00 91.88           C  
ATOM   2282  C   TYR A 284     -13.875  18.359   0.571  1.00 91.88           C  
ATOM   2283  CB  TYR A 284     -13.609  16.609   2.330  1.00 91.88           C  
ATOM   2284  O   TYR A 284     -15.023  18.516   0.157  1.00 91.88           O  
ATOM   2285  CG  TYR A 284     -14.984  15.984   2.285  1.00 91.88           C  
ATOM   2286  CD1 TYR A 284     -15.680  15.703   3.459  1.00 91.88           C  
ATOM   2287  CD2 TYR A 284     -15.586  15.672   1.072  1.00 91.88           C  
ATOM   2288  CE1 TYR A 284     -16.953  15.125   3.424  1.00 91.88           C  
ATOM   2289  CE2 TYR A 284     -16.859  15.102   1.024  1.00 91.88           C  
ATOM   2290  OH  TYR A 284     -18.781  14.258   2.162  1.00 91.88           O  
ATOM   2291  CZ  TYR A 284     -17.531  14.828   2.203  1.00 91.88           C  
ATOM   2292  N   SER A 285     -12.844  18.500  -0.140  1.00 92.25           N  
ATOM   2293  CA  SER A 285     -12.805  18.547  -1.598  1.00 92.25           C  
ATOM   2294  C   SER A 285     -11.742  17.609  -2.156  1.00 92.25           C  
ATOM   2295  CB  SER A 285     -12.547  19.969  -2.084  1.00 92.25           C  
ATOM   2296  O   SER A 285     -10.680  17.438  -1.552  1.00 92.25           O  
ATOM   2297  OG  SER A 285     -11.305  20.453  -1.609  1.00 92.25           O  
ATOM   2298  N   PHE A 286     -12.125  16.969  -3.293  1.00 93.50           N  
ATOM   2299  CA  PHE A 286     -11.195  16.031  -3.916  1.00 93.50           C  
ATOM   2300  C   PHE A 286     -10.562  16.641  -5.164  1.00 93.50           C  
ATOM   2301  CB  PHE A 286     -11.898  14.719  -4.273  1.00 93.50           C  
ATOM   2302  O   PHE A 286     -11.250  17.297  -5.949  1.00 93.50           O  
ATOM   2303  CG  PHE A 286     -12.336  13.914  -3.076  1.00 93.50           C  
ATOM   2304  CD1 PHE A 286     -11.477  13.000  -2.488  1.00 93.50           C  
ATOM   2305  CD2 PHE A 286     -13.609  14.086  -2.539  1.00 93.50           C  
ATOM   2306  CE1 PHE A 286     -11.875  12.258  -1.380  1.00 93.50           C  
ATOM   2307  CE2 PHE A 286     -14.016  13.344  -1.433  1.00 93.50           C  
ATOM   2308  CZ  PHE A 286     -13.148  12.430  -0.855  1.00 93.50           C  
ATOM   2309  N   LEU A 287      -9.312  16.500  -5.258  1.00 93.12           N  
ATOM   2310  CA  LEU A 287      -8.586  16.859  -6.473  1.00 93.12           C  
ATOM   2311  C   LEU A 287      -8.062  15.609  -7.172  1.00 93.12           C  
ATOM   2312  CB  LEU A 287      -7.422  17.797  -6.145  1.00 93.12           C  
ATOM   2313  O   LEU A 287      -7.316  14.820  -6.578  1.00 93.12           O  
ATOM   2314  CG  LEU A 287      -7.789  19.125  -5.492  1.00 93.12           C  
ATOM   2315  CD1 LEU A 287      -6.531  19.891  -5.105  1.00 93.12           C  
ATOM   2316  CD2 LEU A 287      -8.664  19.953  -6.426  1.00 93.12           C  
ATOM   2317  N   GLN A 288      -8.508  15.438  -8.328  1.00 92.06           N  
ATOM   2318  CA  GLN A 288      -8.031  14.336  -9.148  1.00 92.06           C  
ATOM   2319  C   GLN A 288      -6.926  14.797 -10.102  1.00 92.06           C  
ATOM   2320  CB  GLN A 288      -9.188  13.727  -9.945  1.00 92.06           C  
ATOM   2321  O   GLN A 288      -6.902  15.953 -10.516  1.00 92.06           O  
ATOM   2322  CG  GLN A 288     -10.242  13.055  -9.086  1.00 92.06           C  
ATOM   2323  CD  GLN A 288     -11.461  12.617  -9.875  1.00 92.06           C  
ATOM   2324  NE2 GLN A 288     -11.578  11.312 -10.109  1.00 92.06           N  
ATOM   2325  OE1 GLN A 288     -12.289  13.445 -10.273  1.00 92.06           O  
ATOM   2326  N   PHE A 289      -6.031  13.875 -10.344  1.00 89.50           N  
ATOM   2327  CA  PHE A 289      -4.969  14.273 -11.258  1.00 89.50           C  
ATOM   2328  C   PHE A 289      -4.430  13.070 -12.023  1.00 89.50           C  
ATOM   2329  CB  PHE A 289      -3.832  14.961 -10.500  1.00 89.50           C  
ATOM   2330  O   PHE A 289      -4.559  11.930 -11.562  1.00 89.50           O  
ATOM   2331  CG  PHE A 289      -3.229  14.117  -9.406  1.00 89.50           C  
ATOM   2332  CD1 PHE A 289      -3.803  14.078  -8.141  1.00 89.50           C  
ATOM   2333  CD2 PHE A 289      -2.090  13.359  -9.648  1.00 89.50           C  
ATOM   2334  CE1 PHE A 289      -3.246  13.297  -7.133  1.00 89.50           C  
ATOM   2335  CE2 PHE A 289      -1.529  12.578  -8.648  1.00 89.50           C  
ATOM   2336  CZ  PHE A 289      -2.109  12.547  -7.387  1.00 89.50           C  
ATOM   2337  N   ASP A 290      -3.811  13.320 -13.188  1.00 88.81           N  
ATOM   2338  CA  ASP A 290      -3.193  12.344 -14.078  1.00 88.81           C  
ATOM   2339  C   ASP A 290      -1.710  12.164 -13.758  1.00 88.81           C  
ATOM   2340  CB  ASP A 290      -3.373  12.750 -15.539  1.00 88.81           C  
ATOM   2341  O   ASP A 290      -1.149  12.922 -12.961  1.00 88.81           O  
ATOM   2342  CG  ASP A 290      -4.820  12.688 -16.000  1.00 88.81           C  
ATOM   2343  OD1 ASP A 290      -5.484  11.648 -15.781  1.00 88.81           O  
ATOM   2344  OD2 ASP A 290      -5.297  13.680 -16.594  1.00 88.81           O  
ATOM   2345  N   PRO A 291      -1.138  11.133 -14.352  1.00 86.12           N  
ATOM   2346  CA  PRO A 291       0.304  10.953 -14.172  1.00 86.12           C  
ATOM   2347  C   PRO A 291       1.110  12.180 -14.578  1.00 86.12           C  
ATOM   2348  CB  PRO A 291       0.630   9.758 -15.070  1.00 86.12           C  
ATOM   2349  O   PRO A 291       0.714  12.906 -15.500  1.00 86.12           O  
ATOM   2350  CG  PRO A 291      -0.664   9.023 -15.211  1.00 86.12           C  
ATOM   2351  CD  PRO A 291      -1.784  10.023 -15.195  1.00 86.12           C  
ATOM   2352  N   ALA A 292       2.211  12.414 -13.883  1.00 89.56           N  
ATOM   2353  CA  ALA A 292       3.105  13.523 -14.211  1.00 89.56           C  
ATOM   2354  C   ALA A 292       3.539  13.461 -15.672  1.00 89.56           C  
ATOM   2355  CB  ALA A 292       4.328  13.516 -13.297  1.00 89.56           C  
ATOM   2356  O   ALA A 292       3.793  12.383 -16.203  1.00 89.56           O  
ATOM   2357  N   PRO A 293       3.604  14.711 -16.344  1.00 83.06           N  
ATOM   2358  CA  PRO A 293       4.113  14.742 -17.719  1.00 83.06           C  
ATOM   2359  C   PRO A 293       5.559  14.258 -17.812  1.00 83.06           C  
ATOM   2360  CB  PRO A 293       4.004  16.219 -18.109  1.00 83.06           C  
ATOM   2361  O   PRO A 293       6.363  14.516 -16.922  1.00 83.06           O  
ATOM   2362  CG  PRO A 293       3.311  16.859 -16.953  1.00 83.06           C  
ATOM   2363  CD  PRO A 293       3.229  15.875 -15.828  1.00 83.06           C  
ATOM   2364  N   ARG A 294       5.941  13.281 -18.531  1.00 64.62           N  
ATOM   2365  CA  ARG A 294       7.297  12.758 -18.672  1.00 64.62           C  
ATOM   2366  C   ARG A 294       8.164  13.703 -19.500  1.00 64.62           C  
ATOM   2367  CB  ARG A 294       7.281  11.367 -19.297  1.00 64.62           C  
ATOM   2368  O   ARG A 294       7.738  14.195 -20.531  1.00 64.62           O  
ATOM   2369  CG  ARG A 294       6.758  10.273 -18.391  1.00 64.62           C  
ATOM   2370  CD  ARG A 294       6.949   8.891 -18.984  1.00 64.62           C  
ATOM   2371  NE  ARG A 294       6.410   7.848 -18.125  1.00 64.62           N  
ATOM   2372  NH1 ARG A 294       6.977   6.102 -19.531  1.00 64.62           N  
ATOM   2373  NH2 ARG A 294       5.914   5.684 -17.531  1.00 64.62           N  
ATOM   2374  CZ  ARG A 294       6.434   6.547 -18.391  1.00 64.62           C  
ATOM   2375  N   ARG A 295       9.156  14.555 -18.922  1.00 47.50           N  
ATOM   2376  CA  ARG A 295      10.180  15.273 -19.672  1.00 47.50           C  
ATOM   2377  C   ARG A 295      11.242  14.312 -20.203  1.00 47.50           C  
ATOM   2378  CB  ARG A 295      10.836  16.328 -18.781  1.00 47.50           C  
ATOM   2379  O   ARG A 295      11.828  13.539 -19.453  1.00 47.50           O  
ATOM   2380  CG  ARG A 295      10.016  17.609 -18.641  1.00 47.50           C  
ATOM   2381  CD  ARG A 295      10.758  18.672 -17.844  1.00 47.50           C  
ATOM   2382  NE  ARG A 295       9.977  19.891 -17.719  1.00 47.50           N  
ATOM   2383  NH1 ARG A 295      11.633  21.094 -16.641  1.00 47.50           N  
ATOM   2384  NH2 ARG A 295       9.617  22.078 -17.094  1.00 47.50           N  
ATOM   2385  CZ  ARG A 295      10.406  21.016 -17.141  1.00 47.50           C  
ATOM   2386  N   GLY A 296      11.797  14.289 -21.812  1.00 41.88           N  
ATOM   2387  CA  GLY A 296      12.734  13.531 -22.641  1.00 41.88           C  
ATOM   2388  C   GLY A 296      12.508  12.031 -22.578  1.00 41.88           C  
ATOM   2389  O   GLY A 296      13.383  11.250 -22.938  1.00 41.88           O  
ATOM   2390  N   GLU A 297      11.914  11.594 -21.766  1.00 39.09           N  
ATOM   2391  CA  GLU A 297      12.039  10.148 -21.656  1.00 39.09           C  
ATOM   2392  C   GLU A 297      11.766   9.477 -23.000  1.00 39.09           C  
ATOM   2393  CB  GLU A 297      11.078   9.602 -20.594  1.00 39.09           C  
ATOM   2394  O   GLU A 297      10.836   9.867 -23.719  1.00 39.09           O  
ATOM   2395  CG  GLU A 297      11.648   9.625 -19.188  1.00 39.09           C  
ATOM   2396  CD  GLU A 297      10.703   9.047 -18.156  1.00 39.09           C  
ATOM   2397  OE1 GLU A 297      11.094   8.938 -16.969  1.00 39.09           O  
ATOM   2398  OE2 GLU A 297       9.562   8.695 -18.516  1.00 39.09           O  
ATOM   2399  N   PRO A 298      12.945   8.938 -23.797  1.00 30.95           N  
ATOM   2400  CA  PRO A 298      12.805   8.250 -25.078  1.00 30.95           C  
ATOM   2401  C   PRO A 298      11.508   7.453 -25.188  1.00 30.95           C  
ATOM   2402  CB  PRO A 298      14.023   7.328 -25.125  1.00 30.95           C  
ATOM   2403  O   PRO A 298      11.008   6.941 -24.188  1.00 30.95           O  
ATOM   2404  CG  PRO A 298      14.680   7.504 -23.797  1.00 30.95           C  
ATOM   2405  CD  PRO A 298      13.883   8.500 -23.000  1.00 30.95           C  
ATOM   2406  N   HIS A 299      10.695   7.879 -26.047  1.00 32.47           N  
ATOM   2407  CA  HIS A 299       9.641   6.973 -26.484  1.00 32.47           C  
ATOM   2408  C   HIS A 299      10.172   5.562 -26.688  1.00 32.47           C  
ATOM   2409  CB  HIS A 299       8.992   7.484 -27.781  1.00 32.47           C  
ATOM   2410  O   HIS A 299      10.977   5.324 -27.594  1.00 32.47           O  
ATOM   2411  CG  HIS A 299       7.816   8.375 -27.547  1.00 32.47           C  
ATOM   2412  CD2 HIS A 299       7.613   9.680 -27.844  1.00 32.47           C  
ATOM   2413  ND1 HIS A 299       6.664   7.941 -26.922  1.00 32.47           N  
ATOM   2414  CE1 HIS A 299       5.801   8.945 -26.859  1.00 32.47           C  
ATOM   2415  NE2 HIS A 299       6.355  10.008 -27.406  1.00 32.47           N  
ATOM   2416  N   VAL A 300      10.695   4.898 -25.812  1.00 30.02           N  
ATOM   2417  CA  VAL A 300      11.055   3.551 -26.234  1.00 30.02           C  
ATOM   2418  C   VAL A 300      10.062   3.064 -27.297  1.00 30.02           C  
ATOM   2419  CB  VAL A 300      11.094   2.566 -25.047  1.00 30.02           C  
ATOM   2420  O   VAL A 300       8.852   3.053 -27.062  1.00 30.02           O  
ATOM   2421  CG1 VAL A 300      11.562   1.186 -25.516  1.00 30.02           C  
ATOM   2422  CG2 VAL A 300      12.008   3.102 -23.953  1.00 30.02           C  
ATOM   2423  N   THR A 301      10.453   3.379 -28.578  1.00 26.03           N  
ATOM   2424  CA  THR A 301       9.812   2.842 -29.766  1.00 26.03           C  
ATOM   2425  C   THR A 301       9.375   1.398 -29.547  1.00 26.03           C  
ATOM   2426  CB  THR A 301      10.758   2.912 -30.984  1.00 26.03           C  
ATOM   2427  O   THR A 301      10.062   0.629 -28.875  1.00 26.03           O  
ATOM   2428  CG2 THR A 301      10.797   4.320 -31.578  1.00 26.03           C  
ATOM   2429  OG1 THR A 301      12.078   2.533 -30.578  1.00 26.03           O  
ATOM   2430  N   ARG A 302       8.203   1.209 -29.750  1.00 28.14           N  
ATOM   2431  CA  ARG A 302       7.504  -0.071 -29.844  1.00 28.14           C  
ATOM   2432  C   ARG A 302       8.188  -0.998 -30.844  1.00 28.14           C  
ATOM   2433  CB  ARG A 302       6.039   0.137 -30.234  1.00 28.14           C  
ATOM   2434  O   ARG A 302       7.738  -1.121 -31.984  1.00 28.14           O  
ATOM   2435  CG  ARG A 302       5.117   0.400 -29.047  1.00 28.14           C  
ATOM   2436  CD  ARG A 302       3.664   0.518 -29.484  1.00 28.14           C  
ATOM   2437  NE  ARG A 302       2.777   0.748 -28.344  1.00 28.14           N  
ATOM   2438  NH1 ARG A 302       0.842   0.821 -29.609  1.00 28.14           N  
ATOM   2439  NH2 ARG A 302       0.747   1.092 -27.328  1.00 28.14           N  
ATOM   2440  CZ  ARG A 302       1.458   0.886 -28.422  1.00 28.14           C  
ATOM   2441  N   ARG A 303       9.539  -0.855 -31.141  1.00 25.69           N  
ATOM   2442  CA  ARG A 303       9.844  -1.833 -32.188  1.00 25.69           C  
ATOM   2443  C   ARG A 303       9.367  -3.225 -31.781  1.00 25.69           C  
ATOM   2444  CB  ARG A 303      11.344  -1.858 -32.469  1.00 25.69           C  
ATOM   2445  O   ARG A 303       9.648  -3.688 -30.672  1.00 25.69           O  
ATOM   2446  CG  ARG A 303      11.773  -0.909 -33.594  1.00 25.69           C  
ATOM   2447  CD  ARG A 303      13.250  -1.056 -33.906  1.00 25.69           C  
ATOM   2448  NE  ARG A 303      13.648  -0.165 -35.000  1.00 25.69           N  
ATOM   2449  NH1 ARG A 303      15.883  -0.757 -34.938  1.00 25.69           N  
ATOM   2450  NH2 ARG A 303      15.148   0.798 -36.438  1.00 25.69           N  
ATOM   2451  CZ  ARG A 303      14.891  -0.043 -35.469  1.00 25.69           C  
ATOM   2452  N   THR A 304       8.352  -3.580 -32.500  1.00 24.41           N  
ATOM   2453  CA  THR A 304       7.773  -4.918 -32.562  1.00 24.41           C  
ATOM   2454  C   THR A 304       8.844  -5.953 -32.906  1.00 24.41           C  
ATOM   2455  CB  THR A 304       6.641  -4.977 -33.625  1.00 24.41           C  
ATOM   2456  O   THR A 304       9.492  -5.855 -33.969  1.00 24.41           O  
ATOM   2457  CG2 THR A 304       5.375  -5.582 -33.000  1.00 24.41           C  
ATOM   2458  OG1 THR A 304       6.352  -3.652 -34.062  1.00 24.41           O  
ATOM   2459  N   PRO A 305       9.688  -6.387 -32.156  1.00 22.83           N  
ATOM   2460  CA  PRO A 305      10.562  -7.336 -32.844  1.00 22.83           C  
ATOM   2461  C   PRO A 305       9.812  -8.211 -33.844  1.00 22.83           C  
ATOM   2462  CB  PRO A 305      11.141  -8.180 -31.703  1.00 22.83           C  
ATOM   2463  O   PRO A 305       8.617  -8.445 -33.688  1.00 22.83           O  
ATOM   2464  CG  PRO A 305      10.461  -7.668 -30.469  1.00 22.83           C  
ATOM   2465  CD  PRO A 305       9.469  -6.617 -30.859  1.00 22.83           C  
ATOM   2466  N   ASP A 306      10.297  -8.375 -35.125  1.00 21.66           N  
ATOM   2467  CA  ASP A 306       9.906  -9.219 -36.250  1.00 21.66           C  
ATOM   2468  C   ASP A 306       9.703 -10.664 -35.812  1.00 21.66           C  
ATOM   2469  CB  ASP A 306      10.953  -9.148 -37.375  1.00 21.66           C  
ATOM   2470  O   ASP A 306       9.398 -11.531 -36.625  1.00 21.66           O  
ATOM   2471  CG  ASP A 306      10.797  -7.930 -38.250  1.00 21.66           C  
ATOM   2472  OD1 ASP A 306       9.711  -7.316 -38.281  1.00 21.66           O  
ATOM   2473  OD2 ASP A 306      11.773  -7.578 -38.969  1.00 21.66           O  
ATOM   2474  N   TYR A 307      10.148 -11.117 -34.750  1.00 17.69           N  
ATOM   2475  CA  TYR A 307      10.297 -12.570 -34.750  1.00 17.69           C  
ATOM   2476  C   TYR A 307       8.938 -13.258 -34.812  1.00 17.69           C  
ATOM   2477  CB  TYR A 307      11.055 -13.031 -33.500  1.00 17.69           C  
ATOM   2478  O   TYR A 307       8.820 -14.453 -34.531  1.00 17.69           O  
ATOM   2479  CG  TYR A 307      12.555 -12.906 -33.625  1.00 17.69           C  
ATOM   2480  CD1 TYR A 307      13.312 -13.898 -34.219  1.00 17.69           C  
ATOM   2481  CD2 TYR A 307      13.211 -11.789 -33.094  1.00 17.69           C  
ATOM   2482  CE1 TYR A 307      14.688 -13.781 -34.344  1.00 17.69           C  
ATOM   2483  CE2 TYR A 307      14.594 -11.664 -33.219  1.00 17.69           C  
ATOM   2484  OH  TYR A 307      16.688 -12.547 -33.938  1.00 17.69           O  
ATOM   2485  CZ  TYR A 307      15.320 -12.664 -33.844  1.00 17.69           C  
ATOM   2486  N   PHE A 308       7.895 -12.375 -34.969  1.00 17.08           N  
ATOM   2487  CA  PHE A 308       6.738 -13.250 -35.156  1.00 17.08           C  
ATOM   2488  C   PHE A 308       6.789 -13.953 -36.500  1.00 17.08           C  
ATOM   2489  CB  PHE A 308       5.438 -12.453 -35.031  1.00 17.08           C  
ATOM   2490  O   PHE A 308       5.809 -14.578 -36.906  1.00 17.08           O  
ATOM   2491  CG  PHE A 308       4.949 -12.312 -33.594  1.00 17.08           C  
ATOM   2492  CD1 PHE A 308       4.273 -13.359 -32.969  1.00 17.08           C  
ATOM   2493  CD2 PHE A 308       5.168 -11.141 -32.875  1.00 17.08           C  
ATOM   2494  CE1 PHE A 308       3.822 -13.234 -31.672  1.00 17.08           C  
ATOM   2495  CE2 PHE A 308       4.719 -11.008 -31.578  1.00 17.08           C  
ATOM   2496  CZ  PHE A 308       4.047 -12.055 -30.969  1.00 17.08           C  
ATOM   2497  N   LEU A 309       8.094 -13.883 -37.188  1.00 17.62           N  
ATOM   2498  CA  LEU A 309       7.996 -14.891 -38.250  1.00 17.62           C  
ATOM   2499  C   LEU A 309       8.305 -16.281 -37.688  1.00 17.62           C  
ATOM   2500  CB  LEU A 309       8.953 -14.555 -39.406  1.00 17.62           C  
ATOM   2501  O   LEU A 309       9.148 -16.422 -36.812  1.00 17.62           O  
ATOM   2502  CG  LEU A 309       8.430 -13.570 -40.438  1.00 17.62           C  
ATOM   2503  CD1 LEU A 309       9.594 -12.898 -41.156  1.00 17.62           C  
ATOM   2504  CD2 LEU A 309       7.512 -14.273 -41.438  1.00 17.62           C  
TER    2505      LEU A 309                                                      
ATOM   2506  N   ARG B   1     -22.078 -19.984 -17.219  1.00 27.77           N  
ATOM   2507  CA  ARG B   1     -22.250 -18.766 -16.453  1.00 27.77           C  
ATOM   2508  C   ARG B   1     -20.906 -18.094 -16.188  1.00 27.77           C  
ATOM   2509  CB  ARG B   1     -22.969 -19.047 -15.141  1.00 27.77           C  
ATOM   2510  O   ARG B   1     -19.953 -18.750 -15.750  1.00 27.77           O  
ATOM   2511  CG  ARG B   1     -24.484 -19.031 -15.250  1.00 27.77           C  
ATOM   2512  CD  ARG B   1     -25.156 -19.250 -13.906  1.00 27.77           C  
ATOM   2513  NE  ARG B   1     -26.609 -19.297 -14.023  1.00 27.77           N  
ATOM   2514  NH1 ARG B   1     -27.000 -19.516 -11.758  1.00 27.77           N  
ATOM   2515  NH2 ARG B   1     -28.766 -19.438 -13.219  1.00 27.77           N  
ATOM   2516  CZ  ARG B   1     -27.453 -19.422 -13.000  1.00 27.77           C  
ATOM   2517  N   PRO B   2     -20.250 -17.062 -16.828  1.00 38.38           N  
ATOM   2518  CA  PRO B   2     -18.938 -16.422 -16.953  1.00 38.38           C  
ATOM   2519  C   PRO B   2     -18.297 -16.125 -15.586  1.00 38.38           C  
ATOM   2520  CB  PRO B   2     -19.234 -15.117 -17.703  1.00 38.38           C  
ATOM   2521  O   PRO B   2     -18.922 -15.508 -14.727  1.00 38.38           O  
ATOM   2522  CG  PRO B   2     -20.734 -15.047 -17.750  1.00 38.38           C  
ATOM   2523  CD  PRO B   2     -21.281 -16.312 -17.156  1.00 38.38           C  
ATOM   2524  N   GLY B   3     -17.766 -17.141 -14.820  1.00 47.34           N  
ATOM   2525  CA  GLY B   3     -17.375 -17.078 -13.422  1.00 47.34           C  
ATOM   2526  C   GLY B   3     -16.234 -16.109 -13.164  1.00 47.34           C  
ATOM   2527  O   GLY B   3     -15.500 -15.758 -14.086  1.00 47.34           O  
ATOM   2528  N   LEU B   4     -16.328 -15.219 -12.148  1.00 55.50           N  
ATOM   2529  CA  LEU B   4     -15.344 -14.258 -11.695  1.00 55.50           C  
ATOM   2530  C   LEU B   4     -14.062 -14.961 -11.250  1.00 55.50           C  
ATOM   2531  CB  LEU B   4     -15.898 -13.414 -10.539  1.00 55.50           C  
ATOM   2532  O   LEU B   4     -14.117 -15.945 -10.516  1.00 55.50           O  
ATOM   2533  CG  LEU B   4     -15.617 -11.914 -10.602  1.00 55.50           C  
ATOM   2534  CD1 LEU B   4     -16.844 -11.164 -11.125  1.00 55.50           C  
ATOM   2535  CD2 LEU B   4     -15.219 -11.391  -9.219  1.00 55.50           C  
ATOM   2536  N   CYS B   5     -13.031 -14.742 -12.141  1.00 70.69           N  
ATOM   2537  CA  CYS B   5     -11.742 -15.297 -11.750  1.00 70.69           C  
ATOM   2538  C   CYS B   5     -11.305 -14.758 -10.391  1.00 70.69           C  
ATOM   2539  CB  CYS B   5     -10.680 -14.984 -12.797  1.00 70.69           C  
ATOM   2540  O   CYS B   5     -11.133 -13.555 -10.219  1.00 70.69           O  
ATOM   2541  SG  CYS B   5      -9.070 -15.742 -12.461  1.00 70.69           S  
ATOM   2542  N   GLN B   6     -11.320 -15.609  -9.391  1.00 67.44           N  
ATOM   2543  CA  GLN B   6     -10.938 -15.219  -8.031  1.00 67.44           C  
ATOM   2544  C   GLN B   6      -9.602 -15.836  -7.641  1.00 67.44           C  
ATOM   2545  CB  GLN B   6     -12.023 -15.633  -7.035  1.00 67.44           C  
ATOM   2546  O   GLN B   6      -9.148 -15.680  -6.504  1.00 67.44           O  
ATOM   2547  CG  GLN B   6     -13.328 -14.875  -7.195  1.00 67.44           C  
ATOM   2548  CD  GLN B   6     -14.242 -15.016  -5.992  1.00 67.44           C  
ATOM   2549  NE2 GLN B   6     -15.312 -14.227  -5.961  1.00 67.44           N  
ATOM   2550  OE1 GLN B   6     -13.992 -15.836  -5.102  1.00 67.44           O  
ATOM   2551  N   VAL B   7      -9.172 -16.672  -8.508  1.00 80.00           N  
ATOM   2552  CA  VAL B   7      -7.902 -17.344  -8.242  1.00 80.00           C  
ATOM   2553  C   VAL B   7      -6.887 -16.984  -9.328  1.00 80.00           C  
ATOM   2554  CB  VAL B   7      -8.078 -18.875  -8.164  1.00 80.00           C  
ATOM   2555  O   VAL B   7      -7.188 -17.078 -10.516  1.00 80.00           O  
ATOM   2556  CG1 VAL B   7      -6.734 -19.562  -7.953  1.00 80.00           C  
ATOM   2557  CG2 VAL B   7      -9.047 -19.234  -7.039  1.00 80.00           C  
ATOM   2558  N   PHE B   8      -5.805 -16.469  -8.969  1.00 80.94           N  
ATOM   2559  CA  PHE B   8      -4.715 -16.062  -9.859  1.00 80.94           C  
ATOM   2560  C   PHE B   8      -3.416 -16.750  -9.469  1.00 80.94           C  
ATOM   2561  CB  PHE B   8      -4.531 -14.547  -9.828  1.00 80.94           C  
ATOM   2562  O   PHE B   8      -3.174 -17.016  -8.289  1.00 80.94           O  
ATOM   2563  CG  PHE B   8      -5.777 -13.773 -10.172  1.00 80.94           C  
ATOM   2564  CD1 PHE B   8      -5.988 -13.289 -11.453  1.00 80.94           C  
ATOM   2565  CD2 PHE B   8      -6.746 -13.531  -9.203  1.00 80.94           C  
ATOM   2566  CE1 PHE B   8      -7.141 -12.578 -11.773  1.00 80.94           C  
ATOM   2567  CE2 PHE B   8      -7.902 -12.820  -9.508  1.00 80.94           C  
ATOM   2568  CZ  PHE B   8      -8.094 -12.344 -10.797  1.00 80.94           C  
ATOM   2569  N   ALA B   9      -2.770 -17.172 -10.414  1.00 85.31           N  
ATOM   2570  CA  ALA B   9      -1.473 -17.812 -10.234  1.00 85.31           C  
ATOM   2571  C   ALA B   9      -0.376 -17.062 -10.977  1.00 85.31           C  
ATOM   2572  CB  ALA B   9      -1.532 -19.266 -10.711  1.00 85.31           C  
ATOM   2573  O   ALA B   9      -0.602 -16.547 -12.078  1.00 85.31           O  
ATOM   2574  N   ASP B  10       0.644 -16.828 -10.344  1.00 82.75           N  
ATOM   2575  CA  ASP B  10       1.869 -16.281 -10.914  1.00 82.75           C  
ATOM   2576  C   ASP B  10       3.102 -17.000 -10.359  1.00 82.75           C  
ATOM   2577  CB  ASP B  10       1.962 -14.781 -10.641  1.00 82.75           C  
ATOM   2578  O   ASP B  10       3.039 -17.625  -9.305  1.00 82.75           O  
ATOM   2579  CG  ASP B  10       3.141 -14.125 -11.336  1.00 82.75           C  
ATOM   2580  OD1 ASP B  10       3.211 -14.156 -12.586  1.00 82.75           O  
ATOM   2581  OD2 ASP B  10       4.008 -13.562 -10.633  1.00 82.75           O  
ATOM   2582  N   ALA B  11       4.070 -17.047 -11.195  1.00 82.69           N  
ATOM   2583  CA  ALA B  11       5.328 -17.625 -10.742  1.00 82.69           C  
ATOM   2584  C   ALA B  11       6.523 -16.875 -11.305  1.00 82.69           C  
ATOM   2585  CB  ALA B  11       5.398 -19.109 -11.133  1.00 82.69           C  
ATOM   2586  O   ALA B  11       6.418 -16.219 -12.352  1.00 82.69           O  
ATOM   2587  N   THR B  12       7.492 -16.859 -10.492  1.00 76.75           N  
ATOM   2588  CA  THR B  12       8.852 -16.562 -10.922  1.00 76.75           C  
ATOM   2589  C   THR B  12       9.703 -17.828 -10.945  1.00 76.75           C  
ATOM   2590  CB  THR B  12       9.516 -15.508 -10.008  1.00 76.75           C  
ATOM   2591  O   THR B  12       9.258 -18.891 -10.500  1.00 76.75           O  
ATOM   2592  CG2 THR B  12       8.609 -14.297  -9.820  1.00 76.75           C  
ATOM   2593  OG1 THR B  12       9.773 -16.094  -8.727  1.00 76.75           O  
ATOM   2594  N   PRO B  13      10.914 -17.688 -11.555  1.00 72.75           N  
ATOM   2595  CA  PRO B  13      11.750 -18.891 -11.547  1.00 72.75           C  
ATOM   2596  C   PRO B  13      12.023 -19.406 -10.133  1.00 72.75           C  
ATOM   2597  CB  PRO B  13      13.047 -18.422 -12.219  1.00 72.75           C  
ATOM   2598  O   PRO B  13      12.281 -20.594  -9.945  1.00 72.75           O  
ATOM   2599  CG  PRO B  13      12.617 -17.359 -13.172  1.00 72.75           C  
ATOM   2600  CD  PRO B  13      11.484 -16.578 -12.547  1.00 72.75           C  
ATOM   2601  N   THR B  14      11.852 -18.562  -9.250  1.00 69.81           N  
ATOM   2602  CA  THR B  14      12.258 -18.969  -7.910  1.00 69.81           C  
ATOM   2603  C   THR B  14      11.039 -19.062  -6.992  1.00 69.81           C  
ATOM   2604  CB  THR B  14      13.281 -18.000  -7.309  1.00 69.81           C  
ATOM   2605  O   THR B  14      11.117 -19.672  -5.918  1.00 69.81           O  
ATOM   2606  CG2 THR B  14      14.586 -18.016  -8.094  1.00 69.81           C  
ATOM   2607  OG1 THR B  14      12.742 -16.672  -7.336  1.00 69.81           O  
ATOM   2608  N   GLY B  15       9.914 -18.516  -7.391  1.00 76.62           N  
ATOM   2609  CA  GLY B  15       8.773 -18.516  -6.484  1.00 76.62           C  
ATOM   2610  C   GLY B  15       7.441 -18.500  -7.199  1.00 76.62           C  
ATOM   2611  O   GLY B  15       7.391 -18.344  -8.422  1.00 76.62           O  
ATOM   2612  N   TRP B  16       6.414 -19.062  -6.574  1.00 81.56           N  
ATOM   2613  CA  TRP B  16       5.039 -19.000  -7.062  1.00 81.56           C  
ATOM   2614  C   TRP B  16       4.156 -18.203  -6.121  1.00 81.56           C  
ATOM   2615  CB  TRP B  16       4.473 -20.422  -7.227  1.00 81.56           C  
ATOM   2616  O   TRP B  16       4.492 -18.016  -4.945  1.00 81.56           O  
ATOM   2617  CG  TRP B  16       4.492 -21.234  -5.969  1.00 81.56           C  
ATOM   2618  CD1 TRP B  16       5.477 -22.094  -5.555  1.00 81.56           C  
ATOM   2619  CD2 TRP B  16       3.479 -21.266  -4.961  1.00 81.56           C  
ATOM   2620  CE2 TRP B  16       3.914 -22.172  -3.963  1.00 81.56           C  
ATOM   2621  CE3 TRP B  16       2.242 -20.625  -4.801  1.00 81.56           C  
ATOM   2622  NE1 TRP B  16       5.133 -22.656  -4.352  1.00 81.56           N  
ATOM   2623  CH2 TRP B  16       1.950 -21.812  -2.693  1.00 81.56           C  
ATOM   2624  CZ2 TRP B  16       3.156 -22.453  -2.822  1.00 81.56           C  
ATOM   2625  CZ3 TRP B  16       1.488 -20.906  -3.666  1.00 81.56           C  
ATOM   2626  N   GLY B  17       3.244 -17.562  -6.668  1.00 80.50           N  
ATOM   2627  CA  GLY B  17       2.240 -16.797  -5.945  1.00 80.50           C  
ATOM   2628  C   GLY B  17       0.823 -17.094  -6.395  1.00 80.50           C  
ATOM   2629  O   GLY B  17       0.587 -17.391  -7.566  1.00 80.50           O  
ATOM   2630  N   LEU B  18      -0.021 -17.312  -5.469  1.00 80.38           N  
ATOM   2631  CA  LEU B  18      -1.448 -17.469  -5.719  1.00 80.38           C  
ATOM   2632  C   LEU B  18      -2.246 -16.328  -5.094  1.00 80.38           C  
ATOM   2633  CB  LEU B  18      -1.937 -18.812  -5.164  1.00 80.38           C  
ATOM   2634  O   LEU B  18      -1.894 -15.836  -4.020  1.00 80.38           O  
ATOM   2635  CG  LEU B  18      -1.114 -20.047  -5.547  1.00 80.38           C  
ATOM   2636  CD1 LEU B  18      -1.691 -21.297  -4.887  1.00 80.38           C  
ATOM   2637  CD2 LEU B  18      -1.066 -20.203  -7.062  1.00 80.38           C  
ATOM   2638  N   ALA B  19      -3.094 -15.930  -5.805  1.00 75.94           N  
ATOM   2639  CA  ALA B  19      -4.145 -15.078  -5.254  1.00 75.94           C  
ATOM   2640  C   ALA B  19      -5.504 -15.773  -5.324  1.00 75.94           C  
ATOM   2641  CB  ALA B  19      -4.191 -13.750  -5.996  1.00 75.94           C  
ATOM   2642  O   ALA B  19      -6.023 -16.031  -6.414  1.00 75.94           O  
ATOM   2643  N   ILE B  20      -5.945 -16.203  -4.207  1.00 71.50           N  
ATOM   2644  CA  ILE B  20      -7.230 -16.875  -4.090  1.00 71.50           C  
ATOM   2645  C   ILE B  20      -8.211 -15.992  -3.312  1.00 71.50           C  
ATOM   2646  CB  ILE B  20      -7.090 -18.250  -3.404  1.00 71.50           C  
ATOM   2647  O   ILE B  20      -8.211 -16.000  -2.080  1.00 71.50           O  
ATOM   2648  CG1 ILE B  20      -6.023 -19.094  -4.117  1.00 71.50           C  
ATOM   2649  CG2 ILE B  20      -8.438 -18.984  -3.371  1.00 71.50           C  
ATOM   2650  CD1 ILE B  20      -5.723 -20.422  -3.428  1.00 71.50           C  
ATOM   2651  N   GLY B  21      -8.875 -15.344  -4.059  1.00 62.00           N  
ATOM   2652  CA  GLY B  21      -9.680 -14.344  -3.375  1.00 62.00           C  
ATOM   2653  C   GLY B  21      -8.836 -13.297  -2.662  1.00 62.00           C  
ATOM   2654  O   GLY B  21      -8.023 -12.617  -3.287  1.00 62.00           O  
ATOM   2655  N   HIS B  22      -9.008 -13.383  -1.473  1.00 54.66           N  
ATOM   2656  CA  HIS B  22      -8.250 -12.414  -0.687  1.00 54.66           C  
ATOM   2657  C   HIS B  22      -6.973 -13.023  -0.130  1.00 54.66           C  
ATOM   2658  CB  HIS B  22      -9.109 -11.867   0.454  1.00 54.66           C  
ATOM   2659  O   HIS B  22      -6.152 -12.328   0.469  1.00 54.66           O  
ATOM   2660  CG  HIS B  22     -10.328 -11.125  -0.010  1.00 54.66           C  
ATOM   2661  CD2 HIS B  22     -11.641 -11.422   0.097  1.00 54.66           C  
ATOM   2662  ND1 HIS B  22     -10.258  -9.922  -0.680  1.00 54.66           N  
ATOM   2663  CE1 HIS B  22     -11.477  -9.508  -0.965  1.00 54.66           C  
ATOM   2664  NE2 HIS B  22     -12.336 -10.406  -0.504  1.00 54.66           N  
ATOM   2665  N   GLN B  23      -6.898 -14.289  -0.332  1.00 59.00           N  
ATOM   2666  CA  GLN B  23      -5.738 -15.016   0.182  1.00 59.00           C  
ATOM   2667  C   GLN B  23      -4.570 -14.945  -0.797  1.00 59.00           C  
ATOM   2668  CB  GLN B  23      -6.105 -16.469   0.469  1.00 59.00           C  
ATOM   2669  O   GLN B  23      -4.762 -15.070  -2.010  1.00 59.00           O  
ATOM   2670  CG  GLN B  23      -6.613 -16.703   1.885  1.00 59.00           C  
ATOM   2671  CD  GLN B  23      -6.867 -18.172   2.178  1.00 59.00           C  
ATOM   2672  NE2 GLN B  23      -7.227 -18.484   3.420  1.00 59.00           N  
ATOM   2673  OE1 GLN B  23      -6.746 -19.031   1.292  1.00 59.00           O  
ATOM   2674  N   ARG B  24      -3.500 -14.422  -0.373  1.00 64.19           N  
ATOM   2675  CA  ARG B  24      -2.250 -14.484  -1.123  1.00 64.19           C  
ATOM   2676  C   ARG B  24      -1.336 -15.570  -0.569  1.00 64.19           C  
ATOM   2677  CB  ARG B  24      -1.533 -13.133  -1.093  1.00 64.19           C  
ATOM   2678  O   ARG B  24      -1.217 -15.734   0.648  1.00 64.19           O  
ATOM   2679  CG  ARG B  24      -2.373 -11.977  -1.613  1.00 64.19           C  
ATOM   2680  CD  ARG B  24      -2.609 -12.086  -3.113  1.00 64.19           C  
ATOM   2681  NE  ARG B  24      -3.371 -10.945  -3.621  1.00 64.19           N  
ATOM   2682  NH1 ARG B  24      -5.332 -12.133  -3.924  1.00 64.19           N  
ATOM   2683  NH2 ARG B  24      -5.246  -9.898  -4.441  1.00 64.19           N  
ATOM   2684  CZ  ARG B  24      -4.648 -11.000  -3.994  1.00 64.19           C  
ATOM   2685  N   MET B  25      -1.079 -16.484  -1.329  1.00 69.19           N  
ATOM   2686  CA  MET B  25      -0.148 -17.562  -1.013  1.00 69.19           C  
ATOM   2687  C   MET B  25       1.098 -17.484  -1.890  1.00 69.19           C  
ATOM   2688  CB  MET B  25      -0.822 -18.922  -1.188  1.00 69.19           C  
ATOM   2689  O   MET B  25       1.028 -17.016  -3.031  1.00 69.19           O  
ATOM   2690  CG  MET B  25      -2.070 -19.109  -0.336  1.00 69.19           C  
ATOM   2691  SD  MET B  25      -2.869 -20.734  -0.597  1.00 69.19           S  
ATOM   2692  CE  MET B  25      -1.684 -21.812   0.256  1.00 69.19           C  
ATOM   2693  N   ARG B  26       2.152 -17.594  -1.303  1.00 68.00           N  
ATOM   2694  CA  ARG B  26       3.406 -17.625  -2.047  1.00 68.00           C  
ATOM   2695  C   ARG B  26       4.266 -18.812  -1.609  1.00 68.00           C  
ATOM   2696  CB  ARG B  26       4.180 -16.328  -1.863  1.00 68.00           C  
ATOM   2697  O   ARG B  26       4.043 -19.391  -0.543  1.00 68.00           O  
ATOM   2698  CG  ARG B  26       4.824 -16.172  -0.493  1.00 68.00           C  
ATOM   2699  CD  ARG B  26       5.707 -14.938  -0.415  1.00 68.00           C  
ATOM   2700  NE  ARG B  26       7.055 -15.266   0.035  1.00 68.00           N  
ATOM   2701  NH1 ARG B  26       7.605 -13.102   0.638  1.00 68.00           N  
ATOM   2702  NH2 ARG B  26       9.133 -14.797   0.903  1.00 68.00           N  
ATOM   2703  CZ  ARG B  26       7.926 -14.383   0.524  1.00 68.00           C  
ATOM   2704  N   GLY B  27       5.000 -19.219  -2.410  1.00 65.38           N  
ATOM   2705  CA  GLY B  27       6.016 -20.234  -2.143  1.00 65.38           C  
ATOM   2706  C   GLY B  27       7.250 -20.078  -3.014  1.00 65.38           C  
ATOM   2707  O   GLY B  27       7.273 -19.250  -3.930  1.00 65.38           O  
ATOM   2708  N   THR B  28       8.227 -20.641  -2.523  1.00 65.50           N  
ATOM   2709  CA  THR B  28       9.477 -20.672  -3.279  1.00 65.50           C  
ATOM   2710  C   THR B  28       9.750 -22.078  -3.822  1.00 65.50           C  
ATOM   2711  CB  THR B  28      10.664 -20.219  -2.414  1.00 65.50           C  
ATOM   2712  O   THR B  28       9.328 -23.062  -3.229  1.00 65.50           O  
ATOM   2713  CG2 THR B  28      10.562 -18.734  -2.074  1.00 65.50           C  
ATOM   2714  OG1 THR B  28      10.688 -20.969  -1.198  1.00 65.50           O  
ATOM   2715  N   PHE B  29      10.336 -22.109  -4.930  1.00 67.50           N  
ATOM   2716  CA  PHE B  29      10.773 -23.375  -5.504  1.00 67.50           C  
ATOM   2717  C   PHE B  29      12.141 -23.781  -4.953  1.00 67.50           C  
ATOM   2718  CB  PHE B  29      10.828 -23.297  -7.031  1.00 67.50           C  
ATOM   2719  O   PHE B  29      12.930 -22.922  -4.555  1.00 67.50           O  
ATOM   2720  CG  PHE B  29       9.516 -22.922  -7.668  1.00 67.50           C  
ATOM   2721  CD1 PHE B  29       8.430 -23.797  -7.594  1.00 67.50           C  
ATOM   2722  CD2 PHE B  29       9.367 -21.719  -8.336  1.00 67.50           C  
ATOM   2723  CE1 PHE B  29       7.215 -23.469  -8.180  1.00 67.50           C  
ATOM   2724  CE2 PHE B  29       8.148 -21.375  -8.930  1.00 67.50           C  
ATOM   2725  CZ  PHE B  29       7.074 -22.250  -8.852  1.00 67.50           C  
ATOM   2726  N   VAL B  30      12.414 -25.031  -4.734  1.00 63.94           N  
ATOM   2727  CA  VAL B  30      13.664 -25.562  -4.207  1.00 63.94           C  
ATOM   2728  C   VAL B  30      14.828 -25.109  -5.086  1.00 63.94           C  
ATOM   2729  CB  VAL B  30      13.641 -27.109  -4.121  1.00 63.94           C  
ATOM   2730  O   VAL B  30      15.906 -24.797  -4.578  1.00 63.94           O  
ATOM   2731  CG1 VAL B  30      14.984 -27.641  -3.650  1.00 63.94           C  
ATOM   2732  CG2 VAL B  30      12.516 -27.562  -3.191  1.00 63.94           C  
ATOM   2733  N   ALA B  31      14.672 -25.109  -6.355  1.00 69.19           N  
ATOM   2734  CA  ALA B  31      15.625 -24.656  -7.371  1.00 69.19           C  
ATOM   2735  C   ALA B  31      14.922 -23.828  -8.445  1.00 69.19           C  
ATOM   2736  CB  ALA B  31      16.344 -25.844  -8.000  1.00 69.19           C  
ATOM   2737  O   ALA B  31      13.727 -24.000  -8.688  1.00 69.19           O  
ATOM   2738  N   PRO B  32      15.703 -22.891  -8.898  1.00 74.19           N  
ATOM   2739  CA  PRO B  32      15.070 -22.109  -9.969  1.00 74.19           C  
ATOM   2740  C   PRO B  32      14.500 -22.984 -11.078  1.00 74.19           C  
ATOM   2741  CB  PRO B  32      16.219 -21.234 -10.492  1.00 74.19           C  
ATOM   2742  O   PRO B  32      15.125 -23.969 -11.477  1.00 74.19           O  
ATOM   2743  CG  PRO B  32      17.203 -21.172  -9.367  1.00 74.19           C  
ATOM   2744  CD  PRO B  32      17.078 -22.438  -8.570  1.00 74.19           C  
ATOM   2745  N   LEU B  33      13.289 -22.672 -11.555  1.00 78.50           N  
ATOM   2746  CA  LEU B  33      12.594 -23.406 -12.609  1.00 78.50           C  
ATOM   2747  C   LEU B  33      12.422 -22.547 -13.852  1.00 78.50           C  
ATOM   2748  CB  LEU B  33      11.227 -23.875 -12.109  1.00 78.50           C  
ATOM   2749  O   LEU B  33      12.359 -21.312 -13.758  1.00 78.50           O  
ATOM   2750  CG  LEU B  33      11.227 -24.875 -10.945  1.00 78.50           C  
ATOM   2751  CD1 LEU B  33       9.812 -25.078 -10.422  1.00 78.50           C  
ATOM   2752  CD2 LEU B  33      11.844 -26.203 -11.375  1.00 78.50           C  
ATOM   2753  N   PRO B  34      12.547 -23.266 -14.969  1.00 77.38           N  
ATOM   2754  CA  PRO B  34      12.078 -22.516 -16.141  1.00 77.38           C  
ATOM   2755  C   PRO B  34      10.727 -21.844 -15.906  1.00 77.38           C  
ATOM   2756  CB  PRO B  34      11.977 -23.594 -17.234  1.00 77.38           C  
ATOM   2757  O   PRO B  34       9.836 -22.453 -15.289  1.00 77.38           O  
ATOM   2758  CG  PRO B  34      12.812 -24.719 -16.734  1.00 77.38           C  
ATOM   2759  CD  PRO B  34      12.797 -24.703 -15.227  1.00 77.38           C  
ATOM   2760  N   ILE B  35      10.617 -20.641 -16.422  1.00 78.94           N  
ATOM   2761  CA  ILE B  35       9.469 -19.812 -16.078  1.00 78.94           C  
ATOM   2762  C   ILE B  35       8.180 -20.531 -16.453  1.00 78.94           C  
ATOM   2763  CB  ILE B  35       9.547 -18.438 -16.766  1.00 78.94           C  
ATOM   2764  O   ILE B  35       7.188 -20.469 -15.727  1.00 78.94           O  
ATOM   2765  CG1 ILE B  35       8.453 -17.500 -16.219  1.00 78.94           C  
ATOM   2766  CG2 ILE B  35       9.438 -18.578 -18.281  1.00 78.94           C  
ATOM   2767  CD1 ILE B  35       8.539 -17.266 -14.719  1.00 78.94           C  
ATOM   2768  N   HIS B  36       8.078 -21.266 -17.547  1.00 80.00           N  
ATOM   2769  CA  HIS B  36       6.863 -21.953 -17.969  1.00 80.00           C  
ATOM   2770  C   HIS B  36       6.512 -23.078 -16.984  1.00 80.00           C  
ATOM   2771  CB  HIS B  36       7.023 -22.516 -19.375  1.00 80.00           C  
ATOM   2772  O   HIS B  36       5.332 -23.328 -16.734  1.00 80.00           O  
ATOM   2773  CG  HIS B  36       7.379 -21.484 -20.391  1.00 80.00           C  
ATOM   2774  CD2 HIS B  36       8.461 -21.375 -21.203  1.00 80.00           C  
ATOM   2775  ND1 HIS B  36       6.570 -20.406 -20.688  1.00 80.00           N  
ATOM   2776  CE1 HIS B  36       7.145 -19.672 -21.625  1.00 80.00           C  
ATOM   2777  NE2 HIS B  36       8.297 -20.234 -21.953  1.00 80.00           N  
ATOM   2778  N   THR B  37       7.535 -23.688 -16.469  1.00 82.00           N  
ATOM   2779  CA  THR B  37       7.312 -24.719 -15.461  1.00 82.00           C  
ATOM   2780  C   THR B  37       6.812 -24.094 -14.156  1.00 82.00           C  
ATOM   2781  CB  THR B  37       8.602 -25.516 -15.188  1.00 82.00           C  
ATOM   2782  O   THR B  37       5.867 -24.609 -13.547  1.00 82.00           O  
ATOM   2783  CG2 THR B  37       8.344 -26.656 -14.203  1.00 82.00           C  
ATOM   2784  OG1 THR B  37       9.086 -26.062 -16.422  1.00 82.00           O  
ATOM   2785  N   ALA B  38       7.488 -23.047 -13.805  1.00 83.31           N  
ATOM   2786  CA  ALA B  38       7.086 -22.344 -12.586  1.00 83.31           C  
ATOM   2787  C   ALA B  38       5.637 -21.875 -12.680  1.00 83.31           C  
ATOM   2788  CB  ALA B  38       8.008 -21.156 -12.320  1.00 83.31           C  
ATOM   2789  O   ALA B  38       4.855 -22.062 -11.742  1.00 83.31           O  
ATOM   2790  N   GLU B  39       5.340 -21.281 -13.789  1.00 83.50           N  
ATOM   2791  CA  GLU B  39       3.986 -20.781 -14.008  1.00 83.50           C  
ATOM   2792  C   GLU B  39       2.971 -21.922 -14.000  1.00 83.50           C  
ATOM   2793  CB  GLU B  39       3.904 -20.016 -15.328  1.00 83.50           C  
ATOM   2794  O   GLU B  39       1.876 -21.781 -13.453  1.00 83.50           O  
ATOM   2795  CG  GLU B  39       4.652 -18.688 -15.312  1.00 83.50           C  
ATOM   2796  CD  GLU B  39       3.906 -17.578 -14.586  1.00 83.50           C  
ATOM   2797  OE1 GLU B  39       4.441 -16.453 -14.484  1.00 83.50           O  
ATOM   2798  OE2 GLU B  39       2.775 -17.844 -14.117  1.00 83.50           O  
ATOM   2799  N   LEU B  40       3.209 -23.000 -14.609  1.00 86.94           N  
ATOM   2800  CA  LEU B  40       2.322 -24.156 -14.617  1.00 86.94           C  
ATOM   2801  C   LEU B  40       2.125 -24.703 -13.211  1.00 86.94           C  
ATOM   2802  CB  LEU B  40       2.881 -25.266 -15.531  1.00 86.94           C  
ATOM   2803  O   LEU B  40       1.004 -25.031 -12.820  1.00 86.94           O  
ATOM   2804  CG  LEU B  40       2.031 -26.516 -15.672  1.00 86.94           C  
ATOM   2805  CD1 LEU B  40       0.669 -26.188 -16.266  1.00 86.94           C  
ATOM   2806  CD2 LEU B  40       2.750 -27.562 -16.531  1.00 86.94           C  
ATOM   2807  N   LEU B  41       3.205 -24.734 -12.469  1.00 86.44           N  
ATOM   2808  CA  LEU B  41       3.104 -25.203 -11.086  1.00 86.44           C  
ATOM   2809  C   LEU B  41       2.242 -24.250 -10.258  1.00 86.44           C  
ATOM   2810  CB  LEU B  41       4.492 -25.328 -10.461  1.00 86.44           C  
ATOM   2811  O   LEU B  41       1.415 -24.703  -9.461  1.00 86.44           O  
ATOM   2812  CG  LEU B  41       5.344 -26.500 -10.938  1.00 86.44           C  
ATOM   2813  CD1 LEU B  41       6.746 -26.422 -10.352  1.00 86.44           C  
ATOM   2814  CD2 LEU B  41       4.684 -27.828 -10.555  1.00 86.44           C  
ATOM   2815  N   ALA B  42       2.523 -23.047 -10.523  1.00 85.81           N  
ATOM   2816  CA  ALA B  42       1.703 -22.078  -9.789  1.00 85.81           C  
ATOM   2817  C   ALA B  42       0.222 -22.281 -10.102  1.00 85.81           C  
ATOM   2818  CB  ALA B  42       2.133 -20.656 -10.125  1.00 85.81           C  
ATOM   2819  O   ALA B  42      -0.621 -22.219  -9.203  1.00 85.81           O  
ATOM   2820  N   ALA B  43      -0.095 -22.500 -11.359  1.00 88.31           N  
ATOM   2821  CA  ALA B  43      -1.476 -22.766 -11.750  1.00 88.31           C  
ATOM   2822  C   ALA B  43      -1.993 -24.047 -11.078  1.00 88.31           C  
ATOM   2823  CB  ALA B  43      -1.585 -22.891 -13.266  1.00 88.31           C  
ATOM   2824  O   ALA B  43      -3.135 -24.094 -10.609  1.00 88.31           O  
ATOM   2825  N   CYS B  44      -1.158 -25.000 -11.008  1.00 87.00           N  
ATOM   2826  CA  CYS B  44      -1.535 -26.250 -10.336  1.00 87.00           C  
ATOM   2827  C   CYS B  44      -1.772 -26.000  -8.844  1.00 87.00           C  
ATOM   2828  CB  CYS B  44      -0.454 -27.312 -10.523  1.00 87.00           C  
ATOM   2829  O   CYS B  44      -2.729 -26.531  -8.273  1.00 87.00           O  
ATOM   2830  SG  CYS B  44      -0.314 -27.906 -12.219  1.00 87.00           S  
ATOM   2831  N   PHE B  45      -0.887 -25.250  -8.297  1.00 84.69           N  
ATOM   2832  CA  PHE B  45      -1.072 -24.891  -6.891  1.00 84.69           C  
ATOM   2833  C   PHE B  45      -2.396 -24.172  -6.684  1.00 84.69           C  
ATOM   2834  CB  PHE B  45       0.087 -24.031  -6.391  1.00 84.69           C  
ATOM   2835  O   PHE B  45      -3.127 -24.469  -5.734  1.00 84.69           O  
ATOM   2836  CG  PHE B  45       1.411 -24.750  -6.363  1.00 84.69           C  
ATOM   2837  CD1 PHE B  45       1.468 -26.125  -6.281  1.00 84.69           C  
ATOM   2838  CD2 PHE B  45       2.600 -24.031  -6.418  1.00 84.69           C  
ATOM   2839  CE1 PHE B  45       2.691 -26.797  -6.258  1.00 84.69           C  
ATOM   2840  CE2 PHE B  45       3.828 -24.688  -6.395  1.00 84.69           C  
ATOM   2841  CZ  PHE B  45       3.871 -26.062  -6.312  1.00 84.69           C  
ATOM   2842  N   ALA B  46      -2.619 -23.312  -7.590  1.00 83.81           N  
ATOM   2843  CA  ALA B  46      -3.854 -22.547  -7.480  1.00 83.81           C  
ATOM   2844  C   ALA B  46      -5.078 -23.453  -7.566  1.00 83.81           C  
ATOM   2845  CB  ALA B  46      -3.912 -21.484  -8.570  1.00 83.81           C  
ATOM   2846  O   ALA B  46      -6.000 -23.344  -6.758  1.00 83.81           O  
ATOM   2847  N   ARG B  47      -5.090 -24.359  -8.500  1.00 86.38           N  
ATOM   2848  CA  ARG B  47      -6.195 -25.297  -8.664  1.00 86.38           C  
ATOM   2849  C   ARG B  47      -6.305 -26.219  -7.465  1.00 86.38           C  
ATOM   2850  CB  ARG B  47      -6.023 -26.109  -9.945  1.00 86.38           C  
ATOM   2851  O   ARG B  47      -7.398 -26.453  -6.945  1.00 86.38           O  
ATOM   2852  CG  ARG B  47      -7.090 -27.172 -10.141  1.00 86.38           C  
ATOM   2853  CD  ARG B  47      -8.477 -26.562 -10.320  1.00 86.38           C  
ATOM   2854  NE  ARG B  47      -9.484 -27.594 -10.570  1.00 86.38           N  
ATOM   2855  NH1 ARG B  47     -11.086 -26.641  -9.203  1.00 86.38           N  
ATOM   2856  NH2 ARG B  47     -11.547 -28.578 -10.328  1.00 86.38           N  
ATOM   2857  CZ  ARG B  47     -10.703 -27.594 -10.031  1.00 86.38           C  
ATOM   2858  N   SER B  48      -5.211 -26.688  -7.023  1.00 82.31           N  
ATOM   2859  CA  SER B  48      -5.207 -27.641  -5.926  1.00 82.31           C  
ATOM   2860  C   SER B  48      -5.641 -27.000  -4.617  1.00 82.31           C  
ATOM   2861  CB  SER B  48      -3.814 -28.266  -5.758  1.00 82.31           C  
ATOM   2862  O   SER B  48      -6.359 -27.609  -3.822  1.00 82.31           O  
ATOM   2863  OG  SER B  48      -3.473 -29.047  -6.891  1.00 82.31           O  
ATOM   2864  N   ARG B  49      -5.258 -25.781  -4.445  1.00 74.69           N  
ATOM   2865  CA  ARG B  49      -5.527 -25.109  -3.182  1.00 74.69           C  
ATOM   2866  C   ARG B  49      -6.945 -24.531  -3.158  1.00 74.69           C  
ATOM   2867  CB  ARG B  49      -4.512 -23.984  -2.941  1.00 74.69           C  
ATOM   2868  O   ARG B  49      -7.602 -24.531  -2.115  1.00 74.69           O  
ATOM   2869  CG  ARG B  49      -3.238 -24.453  -2.250  1.00 74.69           C  
ATOM   2870  CD  ARG B  49      -3.127 -23.891  -0.838  1.00 74.69           C  
ATOM   2871  NE  ARG B  49      -2.041 -24.531  -0.094  1.00 74.69           N  
ATOM   2872  NH1 ARG B  49      -0.555 -22.781  -0.386  1.00 74.69           N  
ATOM   2873  NH2 ARG B  49       0.074 -24.641   0.796  1.00 74.69           N  
ATOM   2874  CZ  ARG B  49      -0.843 -23.984   0.104  1.00 74.69           C  
ATOM   2875  N   SER B  50      -7.348 -23.984  -4.250  1.00 73.56           N  
ATOM   2876  CA  SER B  50      -8.594 -23.219  -4.258  1.00 73.56           C  
ATOM   2877  C   SER B  50      -9.750 -24.062  -4.801  1.00 73.56           C  
ATOM   2878  CB  SER B  50      -8.445 -21.953  -5.090  1.00 73.56           C  
ATOM   2879  O   SER B  50     -10.914 -23.797  -4.512  1.00 73.56           O  
ATOM   2880  OG  SER B  50      -8.344 -22.266  -6.469  1.00 73.56           O  
ATOM   2881  N   GLY B  51      -9.422 -25.031  -5.652  1.00 77.31           N  
ATOM   2882  CA  GLY B  51     -10.453 -25.766  -6.375  1.00 77.31           C  
ATOM   2883  C   GLY B  51     -11.094 -24.953  -7.488  1.00 77.31           C  
ATOM   2884  O   GLY B  51     -12.039 -25.406  -8.125  1.00 77.31           O  
ATOM   2885  N   ALA B  52     -10.578 -23.797  -7.676  1.00 78.75           N  
ATOM   2886  CA  ALA B  52     -11.180 -22.922  -8.672  1.00 78.75           C  
ATOM   2887  C   ALA B  52     -11.062 -23.516 -10.070  1.00 78.75           C  
ATOM   2888  CB  ALA B  52     -10.523 -21.531  -8.625  1.00 78.75           C  
ATOM   2889  O   ALA B  52     -10.039 -24.109 -10.414  1.00 78.75           O  
ATOM   2890  N   LYS B  53     -12.062 -23.438 -10.828  1.00 80.25           N  
ATOM   2891  CA  LYS B  53     -12.062 -23.891 -12.219  1.00 80.25           C  
ATOM   2892  C   LYS B  53     -11.688 -22.766 -13.172  1.00 80.25           C  
ATOM   2893  CB  LYS B  53     -13.438 -24.469 -12.586  1.00 80.25           C  
ATOM   2894  O   LYS B  53     -11.578 -22.984 -14.383  1.00 80.25           O  
ATOM   2895  CG  LYS B  53     -13.773 -25.781 -11.891  1.00 80.25           C  
ATOM   2896  CD  LYS B  53     -15.031 -26.406 -12.477  1.00 80.25           C  
ATOM   2897  CE  LYS B  53     -15.352 -27.734 -11.797  1.00 80.25           C  
ATOM   2898  NZ  LYS B  53     -16.547 -28.391 -12.414  1.00 80.25           N  
ATOM   2899  N   LEU B  54     -11.680 -21.641 -12.648  1.00 79.94           N  
ATOM   2900  CA  LEU B  54     -11.211 -20.469 -13.391  1.00 79.94           C  
ATOM   2901  C   LEU B  54     -10.023 -19.812 -12.688  1.00 79.94           C  
ATOM   2902  CB  LEU B  54     -12.344 -19.453 -13.547  1.00 79.94           C  
ATOM   2903  O   LEU B  54     -10.141 -19.375 -11.539  1.00 79.94           O  
ATOM   2904  CG  LEU B  54     -12.086 -18.281 -14.500  1.00 79.94           C  
ATOM   2905  CD1 LEU B  54     -11.953 -18.781 -15.930  1.00 79.94           C  
ATOM   2906  CD2 LEU B  54     -13.195 -17.234 -14.391  1.00 79.94           C  
ATOM   2907  N   ILE B  55      -8.883 -19.875 -13.352  1.00 83.19           N  
ATOM   2908  CA  ILE B  55      -7.648 -19.344 -12.781  1.00 83.19           C  
ATOM   2909  C   ILE B  55      -7.078 -18.266 -13.703  1.00 83.19           C  
ATOM   2910  CB  ILE B  55      -6.605 -20.453 -12.555  1.00 83.19           C  
ATOM   2911  O   ILE B  55      -7.004 -18.453 -14.922  1.00 83.19           O  
ATOM   2912  CG1 ILE B  55      -7.141 -21.500 -11.555  1.00 83.19           C  
ATOM   2913  CG2 ILE B  55      -5.277 -19.859 -12.070  1.00 83.19           C  
ATOM   2914  CD1 ILE B  55      -6.242 -22.703 -11.383  1.00 83.19           C  
ATOM   2915  N   GLY B  56      -6.844 -17.125 -13.141  1.00 81.12           N  
ATOM   2916  CA  GLY B  56      -6.141 -16.078 -13.859  1.00 81.12           C  
ATOM   2917  C   GLY B  56      -4.637 -16.266 -13.867  1.00 81.12           C  
ATOM   2918  O   GLY B  56      -4.051 -16.672 -12.859  1.00 81.12           O  
ATOM   2919  N   THR B  57      -4.016 -16.203 -15.016  1.00 83.19           N  
ATOM   2920  CA  THR B  57      -2.568 -16.234 -15.188  1.00 83.19           C  
ATOM   2921  C   THR B  57      -2.125 -15.305 -16.312  1.00 83.19           C  
ATOM   2922  CB  THR B  57      -2.086 -17.672 -15.484  1.00 83.19           C  
ATOM   2923  O   THR B  57      -2.910 -14.977 -17.203  1.00 83.19           O  
ATOM   2924  CG2 THR B  57      -2.730 -18.219 -16.766  1.00 83.19           C  
ATOM   2925  OG1 THR B  57      -0.663 -17.672 -15.656  1.00 83.19           O  
ATOM   2926  N   ASP B  58      -0.981 -14.758 -16.109  1.00 71.88           N  
ATOM   2927  CA  ASP B  58      -0.440 -13.906 -17.156  1.00 71.88           C  
ATOM   2928  C   ASP B  58       0.496 -14.688 -18.078  1.00 71.88           C  
ATOM   2929  CB  ASP B  58       0.297 -12.711 -16.547  1.00 71.88           C  
ATOM   2930  O   ASP B  58       1.175 -14.109 -18.922  1.00 71.88           O  
ATOM   2931  CG  ASP B  58       1.455 -13.117 -15.656  1.00 71.88           C  
ATOM   2932  OD1 ASP B  58       1.669 -14.328 -15.453  1.00 71.88           O  
ATOM   2933  OD2 ASP B  58       2.158 -12.211 -15.148  1.00 71.88           O  
ATOM   2934  N   ASN B  59       0.592 -15.969 -17.875  1.00 79.25           N  
ATOM   2935  CA  ASN B  59       1.507 -16.812 -18.641  1.00 79.25           C  
ATOM   2936  C   ASN B  59       0.797 -17.500 -19.797  1.00 79.25           C  
ATOM   2937  CB  ASN B  59       2.164 -17.844 -17.734  1.00 79.25           C  
ATOM   2938  O   ASN B  59      -0.170 -18.234 -19.594  1.00 79.25           O  
ATOM   2939  CG  ASN B  59       3.271 -18.609 -18.422  1.00 79.25           C  
ATOM   2940  ND2 ASN B  59       4.516 -18.266 -18.109  1.00 79.25           N  
ATOM   2941  OD1 ASN B  59       3.012 -19.500 -19.234  1.00 79.25           O  
ATOM   2942  N   SER B  60       1.189 -17.250 -20.969  1.00 73.81           N  
ATOM   2943  CA  SER B  60       0.564 -17.750 -22.203  1.00 73.81           C  
ATOM   2944  C   SER B  60       0.646 -19.281 -22.281  1.00 73.81           C  
ATOM   2945  CB  SER B  60       1.222 -17.141 -23.422  1.00 73.81           C  
ATOM   2946  O   SER B  60      -0.232 -19.922 -22.859  1.00 73.81           O  
ATOM   2947  OG  SER B  60       2.627 -17.312 -23.391  1.00 73.81           O  
ATOM   2948  N   VAL B  61       1.690 -19.875 -21.750  1.00 73.38           N  
ATOM   2949  CA  VAL B  61       1.840 -21.312 -21.812  1.00 73.38           C  
ATOM   2950  C   VAL B  61       0.769 -21.984 -20.953  1.00 73.38           C  
ATOM   2951  CB  VAL B  61       3.246 -21.766 -21.344  1.00 73.38           C  
ATOM   2952  O   VAL B  61       0.147 -22.969 -21.375  1.00 73.38           O  
ATOM   2953  CG1 VAL B  61       3.318 -23.281 -21.234  1.00 73.38           C  
ATOM   2954  CG2 VAL B  61       4.309 -21.250 -22.312  1.00 73.38           C  
ATOM   2955  N   VAL B  62       0.538 -21.391 -19.844  1.00 82.06           N  
ATOM   2956  CA  VAL B  62      -0.504 -21.906 -18.969  1.00 82.06           C  
ATOM   2957  C   VAL B  62      -1.872 -21.719 -19.609  1.00 82.06           C  
ATOM   2958  CB  VAL B  62      -0.474 -21.234 -17.578  1.00 82.06           C  
ATOM   2959  O   VAL B  62      -2.715 -22.625 -19.578  1.00 82.06           O  
ATOM   2960  CG1 VAL B  62      -1.670 -21.688 -16.734  1.00 82.06           C  
ATOM   2961  CG2 VAL B  62       0.835 -21.562 -16.859  1.00 82.06           C  
ATOM   2962  N   LEU B  63      -2.018 -20.594 -20.312  1.00 78.19           N  
ATOM   2963  CA  LEU B  63      -3.275 -20.297 -20.984  1.00 78.19           C  
ATOM   2964  C   LEU B  63      -3.537 -21.281 -22.125  1.00 78.19           C  
ATOM   2965  CB  LEU B  63      -3.258 -18.859 -21.531  1.00 78.19           C  
ATOM   2966  O   LEU B  63      -4.684 -21.672 -22.359  1.00 78.19           O  
ATOM   2967  CG  LEU B  63      -3.447 -17.750 -20.516  1.00 78.19           C  
ATOM   2968  CD1 LEU B  63      -2.941 -16.422 -21.078  1.00 78.19           C  
ATOM   2969  CD2 LEU B  63      -4.914 -17.625 -20.109  1.00 78.19           C  
ATOM   2970  N   SER B  64      -2.607 -21.641 -22.781  1.00 74.00           N  
ATOM   2971  CA  SER B  64      -2.738 -22.484 -23.953  1.00 74.00           C  
ATOM   2972  C   SER B  64      -3.053 -23.938 -23.578  1.00 74.00           C  
ATOM   2973  CB  SER B  64      -1.460 -22.438 -24.797  1.00 74.00           C  
ATOM   2974  O   SER B  64      -3.512 -24.719 -24.422  1.00 74.00           O  
ATOM   2975  OG  SER B  64      -0.410 -23.141 -24.156  1.00 74.00           O  
ATOM   2976  N   ARG B  65      -2.791 -24.250 -22.344  1.00 76.12           N  
ATOM   2977  CA  ARG B  65      -2.971 -25.609 -21.812  1.00 76.12           C  
ATOM   2978  C   ARG B  65      -2.201 -26.625 -22.656  1.00 76.12           C  
ATOM   2979  CB  ARG B  65      -4.453 -25.969 -21.781  1.00 76.12           C  
ATOM   2980  O   ARG B  65      -2.572 -27.797 -22.719  1.00 76.12           O  
ATOM   2981  CG  ARG B  65      -5.281 -25.109 -20.844  1.00 76.12           C  
ATOM   2982  CD  ARG B  65      -6.719 -25.594 -20.750  1.00 76.12           C  
ATOM   2983  NE  ARG B  65      -6.809 -26.859 -20.016  1.00 76.12           N  
ATOM   2984  NH1 ARG B  65      -9.109 -27.016 -20.172  1.00 76.12           N  
ATOM   2985  NH2 ARG B  65      -7.906 -28.656 -19.109  1.00 76.12           N  
ATOM   2986  CZ  ARG B  65      -7.941 -27.516 -19.766  1.00 76.12           C  
ATOM   2987  N   LYS B  66      -1.188 -26.172 -23.375  1.00 70.19           N  
ATOM   2988  CA  LYS B  66      -0.310 -27.062 -24.109  1.00 70.19           C  
ATOM   2989  C   LYS B  66       0.916 -27.438 -23.297  1.00 70.19           C  
ATOM   2990  CB  LYS B  66       0.125 -26.422 -25.438  1.00 70.19           C  
ATOM   2991  O   LYS B  66       1.927 -26.734 -23.312  1.00 70.19           O  
ATOM   2992  CG  LYS B  66      -1.013 -26.203 -26.422  1.00 70.19           C  
ATOM   2993  CD  LYS B  66      -0.505 -25.656 -27.750  1.00 70.19           C  
ATOM   2994  CE  LYS B  66      -1.645 -25.422 -28.734  1.00 70.19           C  
ATOM   2995  NZ  LYS B  66      -1.154 -24.859 -30.031  1.00 70.19           N  
ATOM   2996  N   TYR B  67       0.797 -28.562 -22.641  1.00 74.00           N  
ATOM   2997  CA  TYR B  67       1.841 -28.984 -21.719  1.00 74.00           C  
ATOM   2998  C   TYR B  67       2.770 -30.000 -22.359  1.00 74.00           C  
ATOM   2999  CB  TYR B  67       1.225 -29.562 -20.438  1.00 74.00           C  
ATOM   3000  O   TYR B  67       3.521 -30.688 -21.656  1.00 74.00           O  
ATOM   3001  CG  TYR B  67       0.197 -28.672 -19.797  1.00 74.00           C  
ATOM   3002  CD1 TYR B  67       0.435 -27.297 -19.641  1.00 74.00           C  
ATOM   3003  CD2 TYR B  67      -1.013 -29.172 -19.344  1.00 74.00           C  
ATOM   3004  CE1 TYR B  67      -0.508 -26.469 -19.047  1.00 74.00           C  
ATOM   3005  CE2 TYR B  67      -1.963 -28.359 -18.734  1.00 74.00           C  
ATOM   3006  OH  TYR B  67      -2.639 -26.188 -18.000  1.00 74.00           O  
ATOM   3007  CZ  TYR B  67      -1.702 -27.000 -18.594  1.00 74.00           C  
ATOM   3008  N   THR B  68       2.654 -30.141 -23.656  1.00 71.19           N  
ATOM   3009  CA  THR B  68       3.418 -31.172 -24.359  1.00 71.19           C  
ATOM   3010  C   THR B  68       4.914 -30.891 -24.266  1.00 71.19           C  
ATOM   3011  CB  THR B  68       2.998 -31.281 -25.828  1.00 71.19           C  
ATOM   3012  O   THR B  68       5.734 -31.797 -24.406  1.00 71.19           O  
ATOM   3013  CG2 THR B  68       1.582 -31.828 -25.969  1.00 71.19           C  
ATOM   3014  OG1 THR B  68       3.053 -29.984 -26.438  1.00 71.19           O  
ATOM   3015  N   SER B  69       5.312 -29.656 -24.078  1.00 72.00           N  
ATOM   3016  CA  SER B  69       6.727 -29.297 -24.016  1.00 72.00           C  
ATOM   3017  C   SER B  69       7.297 -29.484 -22.625  1.00 72.00           C  
ATOM   3018  CB  SER B  69       6.930 -27.844 -24.469  1.00 72.00           C  
ATOM   3019  O   SER B  69       8.500 -29.312 -22.406  1.00 72.00           O  
ATOM   3020  OG  SER B  69       6.008 -26.984 -23.828  1.00 72.00           O  
ATOM   3021  N   PHE B  70       6.508 -29.875 -21.766  1.00 79.75           N  
ATOM   3022  CA  PHE B  70       6.953 -30.141 -20.406  1.00 79.75           C  
ATOM   3023  C   PHE B  70       7.379 -31.594 -20.250  1.00 79.75           C  
ATOM   3024  CB  PHE B  70       5.844 -29.797 -19.406  1.00 79.75           C  
ATOM   3025  O   PHE B  70       7.047 -32.438 -21.078  1.00 79.75           O  
ATOM   3026  CG  PHE B  70       5.539 -28.328 -19.312  1.00 79.75           C  
ATOM   3027  CD1 PHE B  70       6.215 -27.516 -18.406  1.00 79.75           C  
ATOM   3028  CD2 PHE B  70       4.578 -27.750 -20.125  1.00 79.75           C  
ATOM   3029  CE1 PHE B  70       5.934 -26.156 -18.312  1.00 79.75           C  
ATOM   3030  CE2 PHE B  70       4.293 -26.391 -20.047  1.00 79.75           C  
ATOM   3031  CZ  PHE B  70       4.973 -25.594 -19.125  1.00 79.75           C  
ATOM   3032  N   PRO B  71       8.148 -31.797 -19.203  1.00 77.75           N  
ATOM   3033  CA  PRO B  71       8.375 -33.219 -18.891  1.00 77.75           C  
ATOM   3034  C   PRO B  71       7.078 -34.000 -18.734  1.00 77.75           C  
ATOM   3035  CB  PRO B  71       9.148 -33.156 -17.562  1.00 77.75           C  
ATOM   3036  O   PRO B  71       6.117 -33.500 -18.141  1.00 77.75           O  
ATOM   3037  CG  PRO B  71       9.773 -31.797 -17.547  1.00 77.75           C  
ATOM   3038  CD  PRO B  71       8.875 -30.844 -18.266  1.00 77.75           C  
ATOM   3039  N   TRP B  72       7.055 -35.125 -19.266  1.00 82.25           N  
ATOM   3040  CA  TRP B  72       5.840 -35.906 -19.438  1.00 82.25           C  
ATOM   3041  C   TRP B  72       5.078 -36.031 -18.125  1.00 82.25           C  
ATOM   3042  CB  TRP B  72       6.180 -37.312 -19.969  1.00 82.25           C  
ATOM   3043  O   TRP B  72       3.871 -35.781 -18.078  1.00 82.25           O  
ATOM   3044  CG  TRP B  72       4.980 -38.188 -20.203  1.00 82.25           C  
ATOM   3045  CD1 TRP B  72       4.086 -38.125 -21.234  1.00 82.25           C  
ATOM   3046  CD2 TRP B  72       4.543 -39.250 -19.359  1.00 82.25           C  
ATOM   3047  CE2 TRP B  72       3.375 -39.812 -19.953  1.00 82.25           C  
ATOM   3048  CE3 TRP B  72       5.027 -39.812 -18.172  1.00 82.25           C  
ATOM   3049  NE1 TRP B  72       3.117 -39.094 -21.094  1.00 82.25           N  
ATOM   3050  CH2 TRP B  72       3.178 -41.406 -18.219  1.00 82.25           C  
ATOM   3051  CZ2 TRP B  72       2.684 -40.875 -19.391  1.00 82.25           C  
ATOM   3052  CZ3 TRP B  72       4.336 -40.906 -17.625  1.00 82.25           C  
ATOM   3053  N   LEU B  73       5.754 -36.344 -17.047  1.00 82.94           N  
ATOM   3054  CA  LEU B  73       5.090 -36.500 -15.758  1.00 82.94           C  
ATOM   3055  C   LEU B  73       4.461 -35.219 -15.281  1.00 82.94           C  
ATOM   3056  CB  LEU B  73       6.078 -37.031 -14.711  1.00 82.94           C  
ATOM   3057  O   LEU B  73       3.361 -35.219 -14.727  1.00 82.94           O  
ATOM   3058  CG  LEU B  73       6.012 -38.531 -14.398  1.00 82.94           C  
ATOM   3059  CD1 LEU B  73       7.414 -39.125 -14.305  1.00 82.94           C  
ATOM   3060  CD2 LEU B  73       5.238 -38.750 -13.102  1.00 82.94           C  
ATOM   3061  N   LEU B  74       5.188 -34.125 -15.539  1.00 83.88           N  
ATOM   3062  CA  LEU B  74       4.652 -32.812 -15.148  1.00 83.88           C  
ATOM   3063  C   LEU B  74       3.432 -32.469 -15.992  1.00 83.88           C  
ATOM   3064  CB  LEU B  74       5.723 -31.734 -15.289  1.00 83.88           C  
ATOM   3065  O   LEU B  74       2.430 -31.969 -15.461  1.00 83.88           O  
ATOM   3066  CG  LEU B  74       5.289 -30.312 -14.938  1.00 83.88           C  
ATOM   3067  CD1 LEU B  74       4.855 -30.234 -13.484  1.00 83.88           C  
ATOM   3068  CD2 LEU B  74       6.418 -29.328 -15.219  1.00 83.88           C  
ATOM   3069  N   GLY B  75       3.568 -32.688 -17.234  1.00 84.31           N  
ATOM   3070  CA  GLY B  75       2.432 -32.438 -18.109  1.00 84.31           C  
ATOM   3071  C   GLY B  75       1.210 -33.250 -17.734  1.00 84.31           C  
ATOM   3072  O   GLY B  75       0.096 -32.719 -17.688  1.00 84.31           O  
ATOM   3073  N   CYS B  76       1.325 -34.562 -17.500  1.00 84.19           N  
ATOM   3074  CA  CYS B  76       0.221 -35.438 -17.125  1.00 84.19           C  
ATOM   3075  C   CYS B  76      -0.411 -35.000 -15.805  1.00 84.19           C  
ATOM   3076  CB  CYS B  76       0.702 -36.906 -17.000  1.00 84.19           C  
ATOM   3077  O   CYS B  76      -1.636 -34.938 -15.695  1.00 84.19           O  
ATOM   3078  SG  CYS B  76       1.083 -37.688 -18.578  1.00 84.19           S  
ATOM   3079  N   THR B  77       0.471 -34.750 -14.852  1.00 85.25           N  
ATOM   3080  CA  THR B  77      -0.019 -34.344 -13.547  1.00 85.25           C  
ATOM   3081  C   THR B  77      -0.773 -33.000 -13.656  1.00 85.25           C  
ATOM   3082  CB  THR B  77       1.136 -34.188 -12.539  1.00 85.25           C  
ATOM   3083  O   THR B  77      -1.844 -32.844 -13.062  1.00 85.25           O  
ATOM   3084  CG2 THR B  77       0.675 -34.531 -11.125  1.00 85.25           C  
ATOM   3085  OG1 THR B  77       2.197 -35.062 -12.906  1.00 85.25           O  
ATOM   3086  N   ALA B  78      -0.100 -32.094 -14.391  1.00 86.88           N  
ATOM   3087  CA  ALA B  78      -0.759 -30.812 -14.570  1.00 86.88           C  
ATOM   3088  C   ALA B  78      -2.107 -30.969 -15.266  1.00 86.88           C  
ATOM   3089  CB  ALA B  78       0.134 -29.859 -15.367  1.00 86.88           C  
ATOM   3090  O   ALA B  78      -3.094 -30.344 -14.883  1.00 86.88           O  
ATOM   3091  N   ASN B  79      -2.205 -31.781 -16.344  1.00 85.12           N  
ATOM   3092  CA  ASN B  79      -3.465 -32.031 -17.031  1.00 85.12           C  
ATOM   3093  C   ASN B  79      -4.500 -32.656 -16.078  1.00 85.12           C  
ATOM   3094  CB  ASN B  79      -3.240 -32.969 -18.219  1.00 85.12           C  
ATOM   3095  O   ASN B  79      -5.688 -32.312 -16.172  1.00 85.12           O  
ATOM   3096  CG  ASN B  79      -4.039 -32.562 -19.438  1.00 85.12           C  
ATOM   3097  ND2 ASN B  79      -3.812 -33.250 -20.562  1.00 85.12           N  
ATOM   3098  OD1 ASN B  79      -4.855 -31.641 -19.375  1.00 85.12           O  
ATOM   3099  N   TRP B  80      -4.016 -33.531 -15.227  1.00 88.44           N  
ATOM   3100  CA  TRP B  80      -4.918 -34.125 -14.258  1.00 88.44           C  
ATOM   3101  C   TRP B  80      -5.430 -33.094 -13.266  1.00 88.44           C  
ATOM   3102  CB  TRP B  80      -4.215 -35.281 -13.508  1.00 88.44           C  
ATOM   3103  O   TRP B  80      -6.637 -32.969 -13.039  1.00 88.44           O  
ATOM   3104  CG  TRP B  80      -5.094 -35.969 -12.523  1.00 88.44           C  
ATOM   3105  CD1 TRP B  80      -6.152 -36.781 -12.797  1.00 88.44           C  
ATOM   3106  CD2 TRP B  80      -4.988 -35.938 -11.094  1.00 88.44           C  
ATOM   3107  CE2 TRP B  80      -6.020 -36.750 -10.570  1.00 88.44           C  
ATOM   3108  CE3 TRP B  80      -4.125 -35.281 -10.203  1.00 88.44           C  
ATOM   3109  NE1 TRP B  80      -6.715 -37.250 -11.633  1.00 88.44           N  
ATOM   3110  CH2 TRP B  80      -5.348 -36.281  -8.352  1.00 88.44           C  
ATOM   3111  CZ2 TRP B  80      -6.207 -36.938  -9.203  1.00 88.44           C  
ATOM   3112  CZ3 TRP B  80      -4.312 -35.469  -8.836  1.00 88.44           C  
ATOM   3113  N   ILE B  81      -4.523 -32.312 -12.750  1.00 87.56           N  
ATOM   3114  CA  ILE B  81      -4.871 -31.328 -11.742  1.00 87.56           C  
ATOM   3115  C   ILE B  81      -5.762 -30.250 -12.359  1.00 87.56           C  
ATOM   3116  CB  ILE B  81      -3.609 -30.688 -11.125  1.00 87.56           C  
ATOM   3117  O   ILE B  81      -6.738 -29.812 -11.742  1.00 87.56           O  
ATOM   3118  CG1 ILE B  81      -2.848 -31.719 -10.273  1.00 87.56           C  
ATOM   3119  CG2 ILE B  81      -3.982 -29.453 -10.297  1.00 87.56           C  
ATOM   3120  CD1 ILE B  81      -1.502 -31.219  -9.766  1.00 87.56           C  
ATOM   3121  N   LEU B  82      -5.352 -29.891 -13.547  1.00 88.12           N  
ATOM   3122  CA  LEU B  82      -6.004 -28.734 -14.156  1.00 88.12           C  
ATOM   3123  C   LEU B  82      -7.176 -29.172 -15.031  1.00 88.12           C  
ATOM   3124  CB  LEU B  82      -5.004 -27.922 -14.984  1.00 88.12           C  
ATOM   3125  O   LEU B  82      -7.727 -28.375 -15.781  1.00 88.12           O  
ATOM   3126  CG  LEU B  82      -3.861 -27.266 -14.211  1.00 88.12           C  
ATOM   3127  CD1 LEU B  82      -2.848 -26.672 -15.180  1.00 88.12           C  
ATOM   3128  CD2 LEU B  82      -4.402 -26.203 -13.258  1.00 88.12           C  
ATOM   3129  N   ARG B  83      -7.535 -30.375 -14.891  1.00 83.56           N  
ATOM   3130  CA  ARG B  83      -8.703 -30.844 -15.625  1.00 83.56           C  
ATOM   3131  C   ARG B  83      -9.945 -30.047 -15.250  1.00 83.56           C  
ATOM   3132  CB  ARG B  83      -8.938 -32.344 -15.359  1.00 83.56           C  
ATOM   3133  O   ARG B  83     -10.242 -29.859 -14.070  1.00 83.56           O  
ATOM   3134  CG  ARG B  83      -9.930 -32.969 -16.312  1.00 83.56           C  
ATOM   3135  CD  ARG B  83     -10.070 -34.469 -16.047  1.00 83.56           C  
ATOM   3136  NE  ARG B  83     -11.039 -35.094 -16.953  1.00 83.56           N  
ATOM   3137  NH1 ARG B  83     -10.789 -37.219 -16.109  1.00 83.56           N  
ATOM   3138  NH2 ARG B  83     -12.250 -36.844 -17.828  1.00 83.56           N  
ATOM   3139  CZ  ARG B  83     -11.359 -36.375 -16.953  1.00 83.56           C  
ATOM   3140  N   GLY B  84     -10.672 -29.531 -16.266  1.00 82.44           N  
ATOM   3141  CA  GLY B  84     -11.891 -28.766 -16.031  1.00 82.44           C  
ATOM   3142  C   GLY B  84     -11.625 -27.328 -15.594  1.00 82.44           C  
ATOM   3143  O   GLY B  84     -12.539 -26.641 -15.148  1.00 82.44           O  
ATOM   3144  N   THR B  85     -10.312 -27.031 -15.602  1.00 82.00           N  
ATOM   3145  CA  THR B  85      -9.945 -25.672 -15.219  1.00 82.00           C  
ATOM   3146  C   THR B  85      -9.812 -24.781 -16.453  1.00 82.00           C  
ATOM   3147  CB  THR B  85      -8.633 -25.656 -14.422  1.00 82.00           C  
ATOM   3148  O   THR B  85      -9.219 -25.188 -17.453  1.00 82.00           O  
ATOM   3149  CG2 THR B  85      -8.375 -24.266 -13.820  1.00 82.00           C  
ATOM   3150  OG1 THR B  85      -8.711 -26.609 -13.359  1.00 82.00           O  
ATOM   3151  N   SER B  86     -10.406 -23.594 -16.438  1.00 80.94           N  
ATOM   3152  CA  SER B  86     -10.234 -22.562 -17.453  1.00 80.94           C  
ATOM   3153  C   SER B  86      -9.320 -21.453 -16.953  1.00 80.94           C  
ATOM   3154  CB  SER B  86     -11.586 -21.984 -17.859  1.00 80.94           C  
ATOM   3155  O   SER B  86      -9.234 -21.203 -15.750  1.00 80.94           O  
ATOM   3156  OG  SER B  86     -12.414 -22.984 -18.422  1.00 80.94           O  
ATOM   3157  N   PHE B  87      -8.555 -21.031 -17.922  1.00 80.06           N  
ATOM   3158  CA  PHE B  87      -7.637 -19.953 -17.578  1.00 80.06           C  
ATOM   3159  C   PHE B  87      -8.070 -18.641 -18.234  1.00 80.06           C  
ATOM   3160  CB  PHE B  87      -6.207 -20.297 -18.000  1.00 80.06           C  
ATOM   3161  O   PHE B  87      -8.633 -18.641 -19.328  1.00 80.06           O  
ATOM   3162  CG  PHE B  87      -5.602 -21.422 -17.219  1.00 80.06           C  
ATOM   3163  CD1 PHE B  87      -5.027 -21.203 -15.969  1.00 80.06           C  
ATOM   3164  CD2 PHE B  87      -5.602 -22.719 -17.719  1.00 80.06           C  
ATOM   3165  CE1 PHE B  87      -4.465 -22.234 -15.234  1.00 80.06           C  
ATOM   3166  CE2 PHE B  87      -5.039 -23.766 -17.000  1.00 80.06           C  
ATOM   3167  CZ  PHE B  87      -4.473 -23.531 -15.750  1.00 80.06           C  
ATOM   3168  N   VAL B  88      -7.906 -17.578 -17.531  1.00 74.50           N  
ATOM   3169  CA  VAL B  88      -8.102 -16.219 -18.047  1.00 74.50           C  
ATOM   3170  C   VAL B  88      -6.777 -15.461 -18.000  1.00 74.50           C  
ATOM   3171  CB  VAL B  88      -9.188 -15.469 -17.250  1.00 74.50           C  
ATOM   3172  O   VAL B  88      -6.051 -15.523 -17.000  1.00 74.50           O  
ATOM   3173  CG1 VAL B  88      -9.312 -14.031 -17.750  1.00 74.50           C  
ATOM   3174  CG2 VAL B  88     -10.523 -16.188 -17.344  1.00 74.50           C  
ATOM   3175  N   TYR B  89      -6.473 -14.906 -19.188  1.00 73.25           N  
ATOM   3176  CA  TYR B  89      -5.273 -14.078 -19.219  1.00 73.25           C  
ATOM   3177  C   TYR B  89      -5.461 -12.820 -18.375  1.00 73.25           C  
ATOM   3178  CB  TYR B  89      -4.918 -13.695 -20.656  1.00 73.25           C  
ATOM   3179  O   TYR B  89      -6.453 -12.109 -18.531  1.00 73.25           O  
ATOM   3180  CG  TYR B  89      -3.756 -12.742 -20.766  1.00 73.25           C  
ATOM   3181  CD1 TYR B  89      -3.957 -11.398 -21.109  1.00 73.25           C  
ATOM   3182  CD2 TYR B  89      -2.455 -13.172 -20.531  1.00 73.25           C  
ATOM   3183  CE1 TYR B  89      -2.889 -10.516 -21.203  1.00 73.25           C  
ATOM   3184  CE2 TYR B  89      -1.379 -12.289 -20.625  1.00 73.25           C  
ATOM   3185  OH  TYR B  89      -0.543 -10.102 -21.047  1.00 73.25           O  
ATOM   3186  CZ  TYR B  89      -1.605 -10.969 -20.953  1.00 73.25           C  
ATOM   3187  N   VAL B  90      -4.504 -12.734 -17.516  1.00 71.75           N  
ATOM   3188  CA  VAL B  90      -4.398 -11.500 -16.750  1.00 71.75           C  
ATOM   3189  C   VAL B  90      -3.037 -10.852 -17.000  1.00 71.75           C  
ATOM   3190  CB  VAL B  90      -4.598 -11.758 -15.234  1.00 71.75           C  
ATOM   3191  O   VAL B  90      -1.996 -11.477 -16.766  1.00 71.75           O  
ATOM   3192  CG1 VAL B  90      -4.598 -10.438 -14.461  1.00 71.75           C  
ATOM   3193  CG2 VAL B  90      -5.895 -12.523 -14.992  1.00 71.75           C  
ATOM   3194  N   PRO B  91      -3.002  -9.656 -17.484  1.00 59.59           N  
ATOM   3195  CA  PRO B  91      -1.699  -9.008 -17.641  1.00 59.59           C  
ATOM   3196  C   PRO B  91      -0.886  -8.984 -16.359  1.00 59.59           C  
ATOM   3197  CB  PRO B  91      -2.066  -7.586 -18.078  1.00 59.59           C  
ATOM   3198  O   PRO B  91      -1.452  -8.852 -15.266  1.00 59.59           O  
ATOM   3199  CG  PRO B  91      -3.465  -7.691 -18.594  1.00 59.59           C  
ATOM   3200  CD  PRO B  91      -4.141  -8.844 -17.906  1.00 59.59           C  
ATOM   3201  N   SER B  92       0.354  -9.281 -16.594  1.00 63.66           N  
ATOM   3202  CA  SER B  92       1.269  -9.406 -15.461  1.00 63.66           C  
ATOM   3203  C   SER B  92       1.061  -8.281 -14.453  1.00 63.66           C  
ATOM   3204  CB  SER B  92       2.719  -9.406 -15.945  1.00 63.66           C  
ATOM   3205  O   SER B  92       1.059  -8.523 -13.242  1.00 63.66           O  
ATOM   3206  OG  SER B  92       3.025 -10.617 -16.609  1.00 63.66           O  
ATOM   3207  N   ALA B  93       0.864  -7.223 -14.969  1.00 58.78           N  
ATOM   3208  CA  ALA B  93       0.754  -6.051 -14.109  1.00 58.78           C  
ATOM   3209  C   ALA B  93      -0.537  -6.090 -13.297  1.00 58.78           C  
ATOM   3210  CB  ALA B  93       0.821  -4.770 -14.938  1.00 58.78           C  
ATOM   3211  O   ALA B  93      -0.639  -5.441 -12.250  1.00 58.78           O  
ATOM   3212  N   LEU B  94      -1.465  -6.867 -13.750  1.00 60.91           N  
ATOM   3213  CA  LEU B  94      -2.768  -6.949 -13.094  1.00 60.91           C  
ATOM   3214  C   LEU B  94      -2.916  -8.266 -12.344  1.00 60.91           C  
ATOM   3215  CB  LEU B  94      -3.893  -6.805 -14.125  1.00 60.91           C  
ATOM   3216  O   LEU B  94      -3.951  -8.516 -11.727  1.00 60.91           O  
ATOM   3217  CG  LEU B  94      -3.988  -5.457 -14.844  1.00 60.91           C  
ATOM   3218  CD1 LEU B  94      -4.984  -5.539 -15.992  1.00 60.91           C  
ATOM   3219  CD2 LEU B  94      -4.383  -4.355 -13.859  1.00 60.91           C  
ATOM   3220  N   ASN B  95      -2.012  -9.156 -12.531  1.00 72.56           N  
ATOM   3221  CA  ASN B  95      -2.084 -10.461 -11.875  1.00 72.56           C  
ATOM   3222  C   ASN B  95      -1.851 -10.344 -10.367  1.00 72.56           C  
ATOM   3223  CB  ASN B  95      -1.075 -11.430 -12.492  1.00 72.56           C  
ATOM   3224  O   ASN B  95      -0.735 -10.055  -9.930  1.00 72.56           O  
ATOM   3225  CG  ASN B  95      -1.253 -12.852 -12.000  1.00 72.56           C  
ATOM   3226  ND2 ASN B  95      -0.572 -13.789 -12.641  1.00 72.56           N  
ATOM   3227  OD1 ASN B  95      -1.998 -13.102 -11.047  1.00 72.56           O  
ATOM   3228  N   PRO B  96      -2.859 -10.469  -9.586  1.00 72.44           N  
ATOM   3229  CA  PRO B  96      -2.686 -10.352  -8.133  1.00 72.44           C  
ATOM   3230  C   PRO B  96      -1.667 -11.352  -7.582  1.00 72.44           C  
ATOM   3231  CB  PRO B  96      -4.086 -10.641  -7.586  1.00 72.44           C  
ATOM   3232  O   PRO B  96      -1.208 -11.195  -6.445  1.00 72.44           O  
ATOM   3233  CG  PRO B  96      -4.973 -10.648  -8.789  1.00 72.44           C  
ATOM   3234  CD  PRO B  96      -4.113 -10.742 -10.016  1.00 72.44           C  
ATOM   3235  N   ALA B  97      -1.418 -12.391  -8.359  1.00 79.19           N  
ATOM   3236  CA  ALA B  97      -0.462 -13.391  -7.910  1.00 79.19           C  
ATOM   3237  C   ALA B  97       0.971 -12.961  -8.203  1.00 79.19           C  
ATOM   3238  CB  ALA B  97      -0.755 -14.742  -8.570  1.00 79.19           C  
ATOM   3239  O   ALA B  97       1.925 -13.633  -7.805  1.00 79.19           O  
ATOM   3240  N   ASP B  98       1.026 -11.797  -8.930  1.00 71.31           N  
ATOM   3241  CA  ASP B  98       2.361 -11.320  -9.266  1.00 71.31           C  
ATOM   3242  C   ASP B  98       3.156 -10.977  -8.008  1.00 71.31           C  
ATOM   3243  CB  ASP B  98       2.273 -10.094 -10.180  1.00 71.31           C  
ATOM   3244  O   ASP B  98       4.312 -11.383  -7.871  1.00 71.31           O  
ATOM   3245  CG  ASP B  98       3.441  -9.984 -11.148  1.00 71.31           C  
ATOM   3246  OD1 ASP B  98       3.889 -11.023 -11.680  1.00 71.31           O  
ATOM   3247  OD2 ASP B  98       3.922  -8.852 -11.375  1.00 71.31           O  
ATOM   3248  N   ASP B  99       2.541 -10.430  -7.191  1.00 65.75           N  
ATOM   3249  CA  ASP B  99       3.240 -10.023  -5.977  1.00 65.75           C  
ATOM   3250  C   ASP B  99       3.643 -11.242  -5.148  1.00 65.75           C  
ATOM   3251  CB  ASP B  99       2.367  -9.086  -5.141  1.00 65.75           C  
ATOM   3252  O   ASP B  99       4.805 -11.383  -4.758  1.00 65.75           O  
ATOM   3253  CG  ASP B  99       2.395  -7.652  -5.637  1.00 65.75           C  
ATOM   3254  OD1 ASP B  99       3.305  -7.293  -6.414  1.00 65.75           O  
ATOM   3255  OD2 ASP B  99       1.502  -6.871  -5.242  1.00 65.75           O  
ATOM   3256  N   PRO B 100       2.635 -12.055  -4.840  1.00 71.25           N  
ATOM   3257  CA  PRO B 100       3.035 -13.234  -4.070  1.00 71.25           C  
ATOM   3258  C   PRO B 100       4.141 -14.039  -4.750  1.00 71.25           C  
ATOM   3259  CB  PRO B 100       1.744 -14.055  -3.979  1.00 71.25           C  
ATOM   3260  O   PRO B 100       5.004 -14.602  -4.074  1.00 71.25           O  
ATOM   3261  CG  PRO B 100       0.673 -13.133  -4.465  1.00 71.25           C  
ATOM   3262  CD  PRO B 100       1.323 -11.898  -5.027  1.00 71.25           C  
ATOM   3263  N   SER B 101       4.121 -14.133  -6.113  1.00 76.31           N  
ATOM   3264  CA  SER B 101       5.133 -14.945  -6.785  1.00 76.31           C  
ATOM   3265  C   SER B 101       6.520 -14.328  -6.637  1.00 76.31           C  
ATOM   3266  CB  SER B 101       4.793 -15.109  -8.266  1.00 76.31           C  
ATOM   3267  O   SER B 101       7.531 -15.023  -6.742  1.00 76.31           O  
ATOM   3268  OG  SER B 101       4.973 -13.883  -8.961  1.00 76.31           O  
ATOM   3269  N   ARG B 102       6.516 -13.148  -6.477  1.00 64.81           N  
ATOM   3270  CA  ARG B 102       7.793 -12.445  -6.398  1.00 64.81           C  
ATOM   3271  C   ARG B 102       8.172 -12.156  -4.949  1.00 64.81           C  
ATOM   3272  CB  ARG B 102       7.738 -11.141  -7.191  1.00 64.81           C  
ATOM   3273  O   ARG B 102       9.102 -11.391  -4.684  1.00 64.81           O  
ATOM   3274  CG  ARG B 102       7.551 -11.336  -8.688  1.00 64.81           C  
ATOM   3275  CD  ARG B 102       7.492 -10.000  -9.430  1.00 64.81           C  
ATOM   3276  NE  ARG B 102       7.402 -10.195 -10.875  1.00 64.81           N  
ATOM   3277  NH1 ARG B 102       5.145  -9.727 -11.008  1.00 64.81           N  
ATOM   3278  NH2 ARG B 102       6.324 -10.258 -12.898  1.00 64.81           N  
ATOM   3279  CZ  ARG B 102       6.293 -10.062 -11.586  1.00 64.81           C  
ATOM   3280  N   GLY B 103       7.465 -13.055  -4.109  1.00 56.31           N  
ATOM   3281  CA  GLY B 103       7.793 -13.016  -2.691  1.00 56.31           C  
ATOM   3282  C   GLY B 103       7.172 -11.836  -1.969  1.00 56.31           C  
ATOM   3283  O   GLY B 103       7.590 -11.484  -0.862  1.00 56.31           O  
ATOM   3284  N   ARG B 104       6.258 -11.344  -2.699  1.00 50.28           N  
ATOM   3285  CA  ARG B 104       5.602 -10.164  -2.143  1.00 50.28           C  
ATOM   3286  C   ARG B 104       4.191 -10.500  -1.672  1.00 50.28           C  
ATOM   3287  CB  ARG B 104       5.562  -9.039  -3.172  1.00 50.28           C  
ATOM   3288  O   ARG B 104       3.342 -10.898  -2.471  1.00 50.28           O  
ATOM   3289  CG  ARG B 104       6.934  -8.516  -3.570  1.00 50.28           C  
ATOM   3290  CD  ARG B 104       6.836  -7.359  -4.555  1.00 50.28           C  
ATOM   3291  NE  ARG B 104       7.957  -7.348  -5.488  1.00 50.28           N  
ATOM   3292  NH1 ARG B 104       7.391  -5.336  -6.469  1.00 50.28           N  
ATOM   3293  NH2 ARG B 104       9.242  -6.477  -7.180  1.00 50.28           N  
ATOM   3294  CZ  ARG B 104       8.195  -6.387  -6.375  1.00 50.28           C  
ATOM   3295  N   LEU B 105       3.928 -11.578  -0.553  1.00 44.62           N  
ATOM   3296  CA  LEU B 105       2.607 -11.969  -0.073  1.00 44.62           C  
ATOM   3297  C   LEU B 105       1.798 -10.742   0.348  1.00 44.62           C  
ATOM   3298  CB  LEU B 105       2.729 -12.945   1.102  1.00 44.62           C  
ATOM   3299  O   LEU B 105       1.345 -10.656   1.491  1.00 44.62           O  
ATOM   3300  CG  LEU B 105       3.000 -14.406   0.743  1.00 44.62           C  
ATOM   3301  CD1 LEU B 105       3.564 -15.148   1.948  1.00 44.62           C  
ATOM   3302  CD2 LEU B 105       1.728 -15.078   0.240  1.00 44.62           C  
ATOM   3303  N   GLY B 106       1.876  -9.617   0.224  1.00 38.50           N  
ATOM   3304  CA  GLY B 106       1.124  -8.492   0.755  1.00 38.50           C  
ATOM   3305  C   GLY B 106      -0.377  -8.656   0.600  1.00 38.50           C  
ATOM   3306  O   GLY B 106      -0.861  -9.742   0.279  1.00 38.50           O  
ATOM   3307  N   LEU B 107      -1.571  -7.621   0.690  1.00 36.94           N  
ATOM   3308  CA  LEU B 107      -3.029  -7.574   0.685  1.00 36.94           C  
ATOM   3309  C   LEU B 107      -3.602  -8.508  -0.379  1.00 36.94           C  
ATOM   3310  CB  LEU B 107      -3.516  -6.145   0.443  1.00 36.94           C  
ATOM   3311  O   LEU B 107      -2.998  -8.688  -1.439  1.00 36.94           O  
ATOM   3312  CG  LEU B 107      -3.355  -5.164   1.608  1.00 36.94           C  
ATOM   3313  CD1 LEU B 107      -3.363  -3.729   1.100  1.00 36.94           C  
ATOM   3314  CD2 LEU B 107      -4.457  -5.379   2.641  1.00 36.94           C  
ATOM   3315  N   SER B 108      -4.750  -9.453   0.154  1.00 32.78           N  
ATOM   3316  CA  SER B 108      -5.617 -10.320  -0.638  1.00 32.78           C  
ATOM   3317  C   SER B 108      -6.234  -9.562  -1.811  1.00 32.78           C  
ATOM   3318  CB  SER B 108      -6.727 -10.906   0.234  1.00 32.78           C  
ATOM   3319  O   SER B 108      -6.855  -8.516  -1.623  1.00 32.78           O  
ATOM   3320  OG  SER B 108      -6.602 -12.320   0.319  1.00 32.78           O  
ATOM   3321  N   ARG B 109      -6.031  -9.297  -2.938  1.00 34.66           N  
ATOM   3322  CA  ARG B 109      -6.879  -8.867  -4.047  1.00 34.66           C  
ATOM   3323  C   ARG B 109      -8.109  -9.758  -4.168  1.00 34.66           C  
ATOM   3324  CB  ARG B 109      -6.094  -8.883  -5.359  1.00 34.66           C  
ATOM   3325  O   ARG B 109      -8.016 -10.977  -4.027  1.00 34.66           O  
ATOM   3326  CG  ARG B 109      -5.219  -7.652  -5.566  1.00 34.66           C  
ATOM   3327  CD  ARG B 109      -4.543  -7.668  -6.930  1.00 34.66           C  
ATOM   3328  NE  ARG B 109      -3.684  -6.500  -7.117  1.00 34.66           N  
ATOM   3329  NH1 ARG B 109      -2.977  -7.102  -9.234  1.00 34.66           N  
ATOM   3330  NH2 ARG B 109      -2.213  -5.168  -8.273  1.00 34.66           N  
ATOM   3331  CZ  ARG B 109      -2.961  -6.258  -8.211  1.00 34.66           C  
ATOM   3332  N   PRO B 110      -9.523  -9.273  -3.725  1.00 31.09           N  
ATOM   3333  CA  PRO B 110     -10.570 -10.164  -4.223  1.00 31.09           C  
ATOM   3334  C   PRO B 110     -10.211 -10.805  -5.566  1.00 31.09           C  
ATOM   3335  CB  PRO B 110     -11.781  -9.242  -4.363  1.00 31.09           C  
ATOM   3336  O   PRO B 110      -9.438 -10.234  -6.336  1.00 31.09           O  
ATOM   3337  CG  PRO B 110     -11.273  -7.887  -3.998  1.00 31.09           C  
ATOM   3338  CD  PRO B 110      -9.820  -8.000  -3.648  1.00 31.09           C  
ATOM   3339  N   LEU B 111     -10.789 -12.078  -5.590  1.00 31.53           N  
ATOM   3340  CA  LEU B 111     -10.750 -12.773  -6.871  1.00 31.53           C  
ATOM   3341  C   LEU B 111     -11.453 -11.969  -7.953  1.00 31.53           C  
ATOM   3342  CB  LEU B 111     -11.391 -14.156  -6.750  1.00 31.53           C  
ATOM   3343  O   LEU B 111     -12.484 -11.344  -7.699  1.00 31.53           O  
ATOM   3344  CG  LEU B 111     -10.531 -15.258  -6.121  1.00 31.53           C  
ATOM   3345  CD1 LEU B 111     -11.414 -16.375  -5.566  1.00 31.53           C  
ATOM   3346  CD2 LEU B 111      -9.547 -15.805  -7.141  1.00 31.53           C  
ATOM   3347  N   LEU B 112     -10.883 -11.297  -8.922  1.00 32.09           N  
ATOM   3348  CA  LEU B 112     -11.633 -10.758 -10.055  1.00 32.09           C  
ATOM   3349  C   LEU B 112     -12.703 -11.742 -10.516  1.00 32.09           C  
ATOM   3350  CB  LEU B 112     -10.688 -10.430 -11.211  1.00 32.09           C  
ATOM   3351  O   LEU B 112     -12.438 -12.938 -10.648  1.00 32.09           O  
ATOM   3352  CG  LEU B 112     -10.047  -9.039 -11.195  1.00 32.09           C  
ATOM   3353  CD1 LEU B 112      -8.570  -9.133 -11.570  1.00 32.09           C  
ATOM   3354  CD2 LEU B 112     -10.781  -8.102 -12.141  1.00 32.09           C  
ATOM   3355  N   ARG B 113     -13.961 -11.539 -10.086  1.00 28.98           N  
ATOM   3356  CA  ARG B 113     -14.852 -12.117 -11.094  1.00 28.98           C  
ATOM   3357  C   ARG B 113     -14.547 -11.555 -12.477  1.00 28.98           C  
ATOM   3358  CB  ARG B 113     -16.312 -11.867 -10.727  1.00 28.98           C  
ATOM   3359  O   ARG B 113     -14.922 -10.414 -12.781  1.00 28.98           O  
ATOM   3360  CG  ARG B 113     -16.875 -12.844  -9.695  1.00 28.98           C  
ATOM   3361  CD  ARG B 113     -18.344 -12.594  -9.422  1.00 28.98           C  
ATOM   3362  NE  ARG B 113     -18.859 -13.508  -8.406  1.00 28.98           N  
ATOM   3363  NH1 ARG B 113     -21.031 -12.711  -8.508  1.00 28.98           N  
ATOM   3364  NH2 ARG B 113     -20.500 -14.414  -7.070  1.00 28.98           N  
ATOM   3365  CZ  ARG B 113     -20.125 -13.539  -8.000  1.00 28.98           C  
ATOM   3366  N   LEU B 114     -13.508 -11.938 -13.188  1.00 28.14           N  
ATOM   3367  CA  LEU B 114     -13.344 -11.539 -14.578  1.00 28.14           C  
ATOM   3368  C   LEU B 114     -14.438 -12.156 -15.453  1.00 28.14           C  
ATOM   3369  CB  LEU B 114     -11.969 -11.961 -15.102  1.00 28.14           C  
ATOM   3370  O   LEU B 114     -14.539 -13.383 -15.555  1.00 28.14           O  
ATOM   3371  CG  LEU B 114     -10.773 -11.188 -14.555  1.00 28.14           C  
ATOM   3372  CD1 LEU B 114      -9.484 -11.977 -14.758  1.00 28.14           C  
ATOM   3373  CD2 LEU B 114     -10.672  -9.820 -15.227  1.00 28.14           C  
ATOM   3374  N   PRO B 115     -15.484 -11.609 -15.578  1.00 26.84           N  
ATOM   3375  CA  PRO B 115     -16.031 -12.109 -16.844  1.00 26.84           C  
ATOM   3376  C   PRO B 115     -15.031 -12.070 -17.984  1.00 26.84           C  
ATOM   3377  CB  PRO B 115     -17.219 -11.164 -17.109  1.00 26.84           C  
ATOM   3378  O   PRO B 115     -14.188 -11.172 -18.031  1.00 26.84           O  
ATOM   3379  CG  PRO B 115     -17.062 -10.078 -16.094  1.00 26.84           C  
ATOM   3380  CD  PRO B 115     -15.945 -10.438 -15.164  1.00 26.84           C  
ATOM   3381  N   PHE B 116     -14.648 -13.266 -18.672  1.00 29.03           N  
ATOM   3382  CA  PHE B 116     -13.734 -13.305 -19.812  1.00 29.03           C  
ATOM   3383  C   PHE B 116     -14.367 -12.656 -21.047  1.00 29.03           C  
ATOM   3384  CB  PHE B 116     -13.328 -14.750 -20.125  1.00 29.03           C  
ATOM   3385  O   PHE B 116     -13.766 -12.633 -22.109  1.00 29.03           O  
ATOM   3386  CG  PHE B 116     -11.914 -14.898 -20.609  1.00 29.03           C  
ATOM   3387  CD1 PHE B 116     -11.617 -14.922 -21.969  1.00 29.03           C  
ATOM   3388  CD2 PHE B 116     -10.867 -15.000 -19.703  1.00 29.03           C  
ATOM   3389  CE1 PHE B 116     -10.305 -15.055 -22.406  1.00 29.03           C  
ATOM   3390  CE2 PHE B 116      -9.555 -15.133 -20.141  1.00 29.03           C  
ATOM   3391  CZ  PHE B 116      -9.273 -15.164 -21.484  1.00 29.03           C  
ATOM   3392  N   GLN B 117     -14.875 -11.367 -21.203  1.00 27.28           N  
ATOM   3393  CA  GLN B 117     -14.812 -10.852 -22.562  1.00 27.28           C  
ATOM   3394  C   GLN B 117     -13.516 -10.070 -22.797  1.00 27.28           C  
ATOM   3395  CB  GLN B 117     -16.016  -9.969 -22.859  1.00 27.28           C  
ATOM   3396  O   GLN B 117     -13.047  -9.367 -21.906  1.00 27.28           O  
ATOM   3397  CG  GLN B 117     -17.234 -10.734 -23.359  1.00 27.28           C  
ATOM   3398  CD  GLN B 117     -18.281  -9.836 -24.000  1.00 27.28           C  
ATOM   3399  NE2 GLN B 117     -19.250 -10.438 -24.656  1.00 27.28           N  
ATOM   3400  OE1 GLN B 117     -18.188  -8.602 -23.922  1.00 27.28           O  
ATOM   3401  N   PRO B 118     -12.344 -10.086 -24.000  1.00 26.73           N  
ATOM   3402  CA  PRO B 118     -11.102  -9.391 -24.344  1.00 26.73           C  
ATOM   3403  C   PRO B 118     -11.211  -7.875 -24.219  1.00 26.73           C  
ATOM   3404  CB  PRO B 118     -10.867  -9.797 -25.797  1.00 26.73           C  
ATOM   3405  O   PRO B 118     -10.266  -7.152 -24.531  1.00 26.73           O  
ATOM   3406  CG  PRO B 118     -12.086 -10.570 -26.188  1.00 26.73           C  
ATOM   3407  CD  PRO B 118     -12.961 -10.711 -24.969  1.00 26.73           C  
ATOM   3408  N   THR B 119     -12.016  -6.891 -23.547  1.00 27.95           N  
ATOM   3409  CA  THR B 119     -12.367  -5.562 -24.031  1.00 27.95           C  
ATOM   3410  C   THR B 119     -11.180  -4.613 -23.922  1.00 27.95           C  
ATOM   3411  CB  THR B 119     -13.570  -4.980 -23.266  1.00 27.95           C  
ATOM   3412  O   THR B 119     -10.320  -4.785 -23.047  1.00 27.95           O  
ATOM   3413  CG2 THR B 119     -14.875  -5.617 -23.734  1.00 27.95           C  
ATOM   3414  OG1 THR B 119     -13.406  -5.230 -21.859  1.00 27.95           O  
ATOM   3415  N   THR B 120     -10.562  -3.652 -24.750  1.00 24.94           N  
ATOM   3416  CA  THR B 120      -9.578  -2.662 -25.156  1.00 24.94           C  
ATOM   3417  C   THR B 120      -9.273  -1.696 -24.016  1.00 24.94           C  
ATOM   3418  CB  THR B 120     -10.055  -1.872 -26.391  1.00 24.94           C  
ATOM   3419  O   THR B 120      -8.133  -1.236 -23.875  1.00 24.94           O  
ATOM   3420  CG2 THR B 120     -10.078  -2.752 -27.641  1.00 24.94           C  
ATOM   3421  OG1 THR B 120     -11.383  -1.377 -26.141  1.00 24.94           O  
ATOM   3422  N   GLY B 121     -10.227  -0.683 -23.375  1.00 23.56           N  
ATOM   3423  CA  GLY B 121     -10.008   0.692 -22.953  1.00 23.56           C  
ATOM   3424  C   GLY B 121      -9.297   0.804 -21.625  1.00 23.56           C  
ATOM   3425  O   GLY B 121      -9.133  -0.193 -20.906  1.00 23.56           O  
ATOM   3426  N   ARG B 122      -8.922   2.074 -20.859  1.00 22.52           N  
ATOM   3427  CA  ARG B 122      -8.039   2.871 -20.031  1.00 22.52           C  
ATOM   3428  C   ARG B 122      -8.266   2.572 -18.547  1.00 22.52           C  
ATOM   3429  CB  ARG B 122      -8.242   4.363 -20.297  1.00 22.52           C  
ATOM   3430  O   ARG B 122      -8.969   3.316 -17.859  1.00 22.52           O  
ATOM   3431  CG  ARG B 122      -7.363   4.914 -21.406  1.00 22.52           C  
ATOM   3432  CD  ARG B 122      -7.543   6.414 -21.578  1.00 22.52           C  
ATOM   3433  NE  ARG B 122      -6.699   6.941 -22.656  1.00 22.52           N  
ATOM   3434  NH1 ARG B 122      -7.457   9.117 -22.453  1.00 22.52           N  
ATOM   3435  NH2 ARG B 122      -5.875   8.578 -24.031  1.00 22.52           N  
ATOM   3436  CZ  ARG B 122      -6.680   8.211 -23.047  1.00 22.52           C  
ATOM   3437  N   THR B 123      -8.766   1.457 -17.984  1.00 22.12           N  
ATOM   3438  CA  THR B 123      -9.500   1.211 -16.750  1.00 22.12           C  
ATOM   3439  C   THR B 123      -8.672   1.625 -15.539  1.00 22.12           C  
ATOM   3440  CB  THR B 123      -9.898  -0.271 -16.625  1.00 22.12           C  
ATOM   3441  O   THR B 123      -7.441   1.534 -15.562  1.00 22.12           O  
ATOM   3442  CG2 THR B 123     -11.406  -0.425 -16.484  1.00 22.12           C  
ATOM   3443  OG1 THR B 123      -9.453  -0.981 -17.781  1.00 22.12           O  
ATOM   3444  N   SER B 124      -9.211   2.250 -14.359  1.00 23.39           N  
ATOM   3445  CA  SER B 124      -9.164   2.740 -12.992  1.00 23.39           C  
ATOM   3446  C   SER B 124      -8.992   1.594 -12.000  1.00 23.39           C  
ATOM   3447  CB  SER B 124     -10.430   3.531 -12.656  1.00 23.39           C  
ATOM   3448  O   SER B 124      -9.695   0.585 -12.086  1.00 23.39           O  
ATOM   3449  OG  SER B 124     -11.586   2.777 -12.961  1.00 23.39           O  
ATOM   3450  N   LEU B 125      -8.094   0.834 -11.680  1.00 24.48           N  
ATOM   3451  CA  LEU B 125      -7.938  -0.485 -11.078  1.00 24.48           C  
ATOM   3452  C   LEU B 125      -8.688  -0.566  -9.750  1.00 24.48           C  
ATOM   3453  CB  LEU B 125      -6.457  -0.806 -10.859  1.00 24.48           C  
ATOM   3454  O   LEU B 125      -8.320   0.102  -8.781  1.00 24.48           O  
ATOM   3455  CG  LEU B 125      -5.727  -1.467 -12.031  1.00 24.48           C  
ATOM   3456  CD1 LEU B 125      -4.281  -0.980 -12.094  1.00 24.48           C  
ATOM   3457  CD2 LEU B 125      -5.777  -2.986 -11.906  1.00 24.48           C  
ATOM   3458  N   TYR B 126     -10.172  -0.664  -9.656  1.00 24.53           N  
ATOM   3459  CA  TYR B 126     -11.086  -0.901  -8.539  1.00 24.53           C  
ATOM   3460  C   TYR B 126     -10.836  -2.270  -7.918  1.00 24.53           C  
ATOM   3461  CB  TYR B 126     -12.539  -0.792  -9.008  1.00 24.53           C  
ATOM   3462  O   TYR B 126     -10.836  -3.287  -8.617  1.00 24.53           O  
ATOM   3463  CG  TYR B 126     -13.531  -0.665  -7.871  1.00 24.53           C  
ATOM   3464  CD1 TYR B 126     -14.188  -1.784  -7.363  1.00 24.53           C  
ATOM   3465  CD2 TYR B 126     -13.812   0.575  -7.309  1.00 24.53           C  
ATOM   3466  CE1 TYR B 126     -15.102  -1.671  -6.320  1.00 24.53           C  
ATOM   3467  CE2 TYR B 126     -14.719   0.700  -6.262  1.00 24.53           C  
ATOM   3468  OH  TYR B 126     -16.266  -0.309  -4.746  1.00 24.53           O  
ATOM   3469  CZ  TYR B 126     -15.359  -0.427  -5.777  1.00 24.53           C  
ATOM   3470  N   ALA B 127     -10.203  -2.588  -6.949  1.00 25.75           N  
ATOM   3471  CA  ALA B 127     -10.258  -3.916  -6.344  1.00 25.75           C  
ATOM   3472  C   ALA B 127     -11.539  -4.113  -5.547  1.00 25.75           C  
ATOM   3473  CB  ALA B 127      -9.039  -4.137  -5.445  1.00 25.75           C  
ATOM   3474  O   ALA B 127     -11.977  -3.209  -4.828  1.00 25.75           O  
ATOM   3475  N   VAL B 128     -12.594  -4.887  -5.918  1.00 24.08           N  
ATOM   3476  CA  VAL B 128     -13.859  -5.227  -5.289  1.00 24.08           C  
ATOM   3477  C   VAL B 128     -13.609  -5.797  -3.895  1.00 24.08           C  
ATOM   3478  CB  VAL B 128     -14.664  -6.238  -6.141  1.00 24.08           C  
ATOM   3479  O   VAL B 128     -12.906  -6.797  -3.744  1.00 24.08           O  
ATOM   3480  CG1 VAL B 128     -15.977  -6.605  -5.445  1.00 24.08           C  
ATOM   3481  CG2 VAL B 128     -14.938  -5.664  -7.531  1.00 24.08           C  
ATOM   3482  N   SER B 129     -13.906  -5.031  -2.676  1.00 25.09           N  
ATOM   3483  CA  SER B 129     -13.898  -5.520  -1.300  1.00 25.09           C  
ATOM   3484  C   SER B 129     -15.125  -6.387  -1.013  1.00 25.09           C  
ATOM   3485  CB  SER B 129     -13.852  -4.352  -0.316  1.00 25.09           C  
ATOM   3486  O   SER B 129     -16.250  -5.906  -1.050  1.00 25.09           O  
ATOM   3487  OG  SER B 129     -12.523  -3.889  -0.149  1.00 25.09           O  
ATOM   3488  N   PRO B 130     -15.188  -7.797  -1.261  1.00 24.61           N  
ATOM   3489  CA  PRO B 130     -16.375  -8.539  -0.866  1.00 24.61           C  
ATOM   3490  C   PRO B 130     -16.766  -8.305   0.591  1.00 24.61           C  
ATOM   3491  CB  PRO B 130     -15.984 -10.000  -1.094  1.00 24.61           C  
ATOM   3492  O   PRO B 130     -15.953  -7.828   1.384  1.00 24.61           O  
ATOM   3493  CG  PRO B 130     -14.516  -9.953  -1.402  1.00 24.61           C  
ATOM   3494  CD  PRO B 130     -14.094  -8.516  -1.464  1.00 24.61           C  
ATOM   3495  N   SER B 131     -18.062  -8.703   1.107  1.00 23.33           N  
ATOM   3496  CA  SER B 131     -18.641  -8.633   2.443  1.00 23.33           C  
ATOM   3497  C   SER B 131     -17.797  -9.422   3.449  1.00 23.33           C  
ATOM   3498  CB  SER B 131     -20.078  -9.172   2.432  1.00 23.33           C  
ATOM   3499  O   SER B 131     -17.266 -10.484   3.127  1.00 23.33           O  
ATOM   3500  OG  SER B 131     -20.828  -8.555   1.409  1.00 23.33           O  
ATOM   3501  N   VAL B 132     -17.406  -8.789   4.637  1.00 23.66           N  
ATOM   3502  CA  VAL B 132     -16.828  -9.500   5.773  1.00 23.66           C  
ATOM   3503  C   VAL B 132     -17.875 -10.445   6.375  1.00 23.66           C  
ATOM   3504  CB  VAL B 132     -16.312  -8.516   6.852  1.00 23.66           C  
ATOM   3505  O   VAL B 132     -18.922 -10.008   6.828  1.00 23.66           O  
ATOM   3506  CG1 VAL B 132     -15.633  -9.273   7.988  1.00 23.66           C  
ATOM   3507  CG2 VAL B 132     -15.359  -7.500   6.234  1.00 23.66           C  
ATOM   3508  N   PRO B 133     -17.844 -11.711   5.980  1.00 22.34           N  
ATOM   3509  CA  PRO B 133     -18.734 -12.508   6.832  1.00 22.34           C  
ATOM   3510  C   PRO B 133     -18.484 -12.273   8.320  1.00 22.34           C  
ATOM   3511  CB  PRO B 133     -18.391 -13.953   6.441  1.00 22.34           C  
ATOM   3512  O   PRO B 133     -17.422 -11.797   8.703  1.00 22.34           O  
ATOM   3513  CG  PRO B 133     -17.375 -13.820   5.359  1.00 22.34           C  
ATOM   3514  CD  PRO B 133     -16.984 -12.375   5.230  1.00 22.34           C  
ATOM   3515  N   SER B 134     -19.391 -12.719   9.383  1.00 21.92           N  
ATOM   3516  CA  SER B 134     -19.391 -12.695  10.844  1.00 21.92           C  
ATOM   3517  C   SER B 134     -18.016 -13.031  11.406  1.00 21.92           C  
ATOM   3518  CB  SER B 134     -20.422 -13.680  11.398  1.00 21.92           C  
ATOM   3519  O   SER B 134     -17.125 -13.477  10.680  1.00 21.92           O  
ATOM   3520  OG  SER B 134     -20.109 -15.008  11.008  1.00 21.92           O  
ATOM   3521  N   HIS B 135     -17.688 -13.695  12.820  1.00 22.80           N  
ATOM   3522  CA  HIS B 135     -16.812 -14.008  13.945  1.00 22.80           C  
ATOM   3523  C   HIS B 135     -15.617 -14.859  13.500  1.00 22.80           C  
ATOM   3524  CB  HIS B 135     -17.578 -14.727  15.047  1.00 22.80           C  
ATOM   3525  O   HIS B 135     -14.789 -15.258  14.320  1.00 22.80           O  
ATOM   3526  CG  HIS B 135     -18.531 -13.844  15.781  1.00 22.80           C  
ATOM   3527  CD2 HIS B 135     -19.875 -13.711  15.695  1.00 22.80           C  
ATOM   3528  ND1 HIS B 135     -18.125 -12.945  16.750  1.00 22.80           N  
ATOM   3529  CE1 HIS B 135     -19.172 -12.305  17.219  1.00 22.80           C  
ATOM   3530  NE2 HIS B 135     -20.250 -12.750  16.594  1.00 22.80           N  
ATOM   3531  N   LEU B 136     -15.422 -15.555  12.320  1.00 23.47           N  
ATOM   3532  CA  LEU B 136     -14.586 -16.672  12.727  1.00 23.47           C  
ATOM   3533  C   LEU B 136     -13.203 -16.203  13.172  1.00 23.47           C  
ATOM   3534  CB  LEU B 136     -14.445 -17.688  11.578  1.00 23.47           C  
ATOM   3535  O   LEU B 136     -12.727 -15.164  12.711  1.00 23.47           O  
ATOM   3536  CG  LEU B 136     -15.523 -18.766  11.492  1.00 23.47           C  
ATOM   3537  CD1 LEU B 136     -15.797 -19.109  10.031  1.00 23.47           C  
ATOM   3538  CD2 LEU B 136     -15.117 -20.000  12.273  1.00 23.47           C  
ATOM   3539  N   PRO B 137     -12.156 -16.672  14.094  1.00 21.72           N  
ATOM   3540  CA  PRO B 137     -10.961 -16.422  14.898  1.00 21.72           C  
ATOM   3541  C   PRO B 137      -9.750 -16.047  14.047  1.00 21.72           C  
ATOM   3542  CB  PRO B 137     -10.742 -17.750  15.625  1.00 21.72           C  
ATOM   3543  O   PRO B 137      -8.680 -15.742  14.586  1.00 21.72           O  
ATOM   3544  CG  PRO B 137     -11.781 -18.656  15.070  1.00 21.72           C  
ATOM   3545  CD  PRO B 137     -12.617 -17.891  14.086  1.00 21.72           C  
ATOM   3546  N   VAL B 138      -9.586 -16.188  12.664  1.00 21.48           N  
ATOM   3547  CA  VAL B 138      -8.328 -16.594  12.062  1.00 21.48           C  
ATOM   3548  C   VAL B 138      -7.375 -15.406  11.977  1.00 21.48           C  
ATOM   3549  CB  VAL B 138      -8.547 -17.203  10.656  1.00 21.48           C  
ATOM   3550  O   VAL B 138      -7.785 -14.305  11.609  1.00 21.48           O  
ATOM   3551  CG1 VAL B 138      -7.211 -17.625  10.039  1.00 21.48           C  
ATOM   3552  CG2 VAL B 138      -9.500 -18.391  10.727  1.00 21.48           C  
ATOM   3553  N   ARG B 139      -5.996 -15.414  12.445  1.00 21.61           N  
ATOM   3554  CA  ARG B 139      -4.781 -14.633  12.664  1.00 21.61           C  
ATOM   3555  C   ARG B 139      -4.242 -14.086  11.344  1.00 21.61           C  
ATOM   3556  CB  ARG B 139      -3.715 -15.484  13.359  1.00 21.61           C  
ATOM   3557  O   ARG B 139      -4.164 -14.812  10.352  1.00 21.61           O  
ATOM   3558  CG  ARG B 139      -3.781 -15.438  14.875  1.00 21.61           C  
ATOM   3559  CD  ARG B 139      -2.639 -16.219  15.508  1.00 21.61           C  
ATOM   3560  NE  ARG B 139      -2.727 -16.203  16.969  1.00 21.61           N  
ATOM   3561  NH1 ARG B 139      -0.791 -17.422  17.297  1.00 21.61           N  
ATOM   3562  NH2 ARG B 139      -2.021 -16.703  19.094  1.00 21.61           N  
ATOM   3563  CZ  ARG B 139      -1.846 -16.781  17.781  1.00 21.61           C  
ATOM   3564  N   VAL B 140      -4.270 -13.016  10.930  1.00 24.91           N  
ATOM   3565  CA  VAL B 140      -4.086 -12.305   9.672  1.00 24.91           C  
ATOM   3566  C   VAL B 140      -2.602 -12.266   9.312  1.00 24.91           C  
ATOM   3567  CB  VAL B 140      -4.648 -10.867   9.750  1.00 24.91           C  
ATOM   3568  O   VAL B 140      -1.787 -11.711  10.055  1.00 24.91           O  
ATOM   3569  CG1 VAL B 140      -4.734 -10.242   8.359  1.00 24.91           C  
ATOM   3570  CG2 VAL B 140      -6.020 -10.867  10.422  1.00 24.91           C  
ATOM   3571  N   HIS B 141      -1.954 -13.391   8.609  1.00 23.67           N  
ATOM   3572  CA  HIS B 141      -0.533 -13.398   8.281  1.00 23.67           C  
ATOM   3573  C   HIS B 141      -0.194 -12.328   7.250  1.00 23.67           C  
ATOM   3574  CB  HIS B 141      -0.115 -14.781   7.766  1.00 23.67           C  
ATOM   3575  O   HIS B 141      -0.958 -12.102   6.309  1.00 23.67           O  
ATOM   3576  CG  HIS B 141       0.235 -15.742   8.852  1.00 23.67           C  
ATOM   3577  CD2 HIS B 141      -0.457 -16.781   9.375  1.00 23.67           C  
ATOM   3578  ND1 HIS B 141       1.432 -15.695   9.531  1.00 23.67           N  
ATOM   3579  CE1 HIS B 141       1.460 -16.672  10.430  1.00 23.67           C  
ATOM   3580  NE2 HIS B 141       0.326 -17.344  10.352  1.00 23.67           N  
ATOM   3581  N   PHE B 142       0.592 -11.289   7.531  1.00 23.67           N  
ATOM   3582  CA  PHE B 142       1.047 -10.125   6.781  1.00 23.67           C  
ATOM   3583  C   PHE B 142       1.938 -10.539   5.617  1.00 23.67           C  
ATOM   3584  CB  PHE B 142       1.801  -9.156   7.695  1.00 23.67           C  
ATOM   3585  O   PHE B 142       3.119 -10.844   5.809  1.00 23.67           O  
ATOM   3586  CG  PHE B 142       0.900  -8.281   8.531  1.00 23.67           C  
ATOM   3587  CD1 PHE B 142       0.363  -7.113   8.000  1.00 23.67           C  
ATOM   3588  CD2 PHE B 142       0.592  -8.625   9.836  1.00 23.67           C  
ATOM   3589  CE1 PHE B 142      -0.470  -6.301   8.766  1.00 23.67           C  
ATOM   3590  CE2 PHE B 142      -0.240  -7.824  10.609  1.00 23.67           C  
ATOM   3591  CZ  PHE B 142      -0.770  -6.660  10.070  1.00 23.67           C  
ATOM   3592  N   ALA B 143       1.696 -11.352   4.703  1.00 23.59           N  
ATOM   3593  CA  ALA B 143       2.602 -11.781   3.645  1.00 23.59           C  
ATOM   3594  C   ALA B 143       2.977 -10.625   2.730  1.00 23.59           C  
ATOM   3595  CB  ALA B 143       1.970 -12.914   2.834  1.00 23.59           C  
ATOM   3596  O   ALA B 143       2.104  -9.891   2.260  1.00 23.59           O  
ATOM   3597  N   SER B 144       4.109  -9.875   2.977  1.00 24.22           N  
ATOM   3598  CA  SER B 144       4.789  -8.797   2.258  1.00 24.22           C  
ATOM   3599  C   SER B 144       5.059  -9.188   0.808  1.00 24.22           C  
ATOM   3600  CB  SER B 144       6.105  -8.438   2.949  1.00 24.22           C  
ATOM   3601  O   SER B 144       5.648 -10.234   0.539  1.00 24.22           O  
ATOM   3602  OG  SER B 144       5.965  -7.254   3.713  1.00 24.22           O  
ATOM   3603  N   PRO B 145       4.375  -8.844  -0.154  1.00 25.02           N  
ATOM   3604  CA  PRO B 145       4.668  -9.312  -1.511  1.00 25.02           C  
ATOM   3605  C   PRO B 145       6.000  -8.781  -2.043  1.00 25.02           C  
ATOM   3606  CB  PRO B 145       3.496  -8.773  -2.332  1.00 25.02           C  
ATOM   3607  O   PRO B 145       6.262  -8.859  -3.246  1.00 25.02           O  
ATOM   3608  CG  PRO B 145       2.777  -7.844  -1.406  1.00 25.02           C  
ATOM   3609  CD  PRO B 145       3.395  -7.961  -0.042  1.00 25.02           C  
ATOM   3610  N   LEU B 146       7.125  -8.445  -1.400  1.00 25.22           N  
ATOM   3611  CA  LEU B 146       8.219  -7.711  -2.035  1.00 25.22           C  
ATOM   3612  C   LEU B 146       8.922  -8.578  -3.074  1.00 25.22           C  
ATOM   3613  CB  LEU B 146       9.219  -7.234  -0.985  1.00 25.22           C  
ATOM   3614  O   LEU B 146       9.938  -8.172  -3.641  1.00 25.22           O  
ATOM   3615  CG  LEU B 146       8.914  -5.902  -0.302  1.00 25.22           C  
ATOM   3616  CD1 LEU B 146       9.594  -5.832   1.061  1.00 25.22           C  
ATOM   3617  CD2 LEU B 146       9.344  -4.734  -1.183  1.00 25.22           C  
ATOM   3618  N   HIS B 147       8.820  -9.625  -3.572  1.00 23.95           N  
ATOM   3619  CA  HIS B 147      10.062 -10.016  -4.227  1.00 23.95           C  
ATOM   3620  C   HIS B 147      10.367  -9.102  -5.414  1.00 23.95           C  
ATOM   3621  CB  HIS B 147       9.992 -11.469  -4.688  1.00 23.95           C  
ATOM   3622  O   HIS B 147      11.312  -9.352  -6.164  1.00 23.95           O  
ATOM   3623  CG  HIS B 147      10.430 -12.445  -3.643  1.00 23.95           C  
ATOM   3624  CD2 HIS B 147       9.719 -13.336  -2.908  1.00 23.95           C  
ATOM   3625  ND1 HIS B 147      11.742 -12.586  -3.252  1.00 23.95           N  
ATOM   3626  CE1 HIS B 147      11.820 -13.523  -2.318  1.00 23.95           C  
ATOM   3627  NE2 HIS B 147      10.609 -13.992  -2.092  1.00 23.95           N  
ATOM   3628  N   VAL B 148       9.648  -8.312  -6.242  1.00 24.56           N  
ATOM   3629  CA  VAL B 148      10.211  -8.117  -7.570  1.00 24.56           C  
ATOM   3630  C   VAL B 148      11.523  -7.340  -7.465  1.00 24.56           C  
ATOM   3631  CB  VAL B 148       9.227  -7.375  -8.500  1.00 24.56           C  
ATOM   3632  O   VAL B 148      11.648  -6.422  -6.648  1.00 24.56           O  
ATOM   3633  CG1 VAL B 148       9.797  -7.270  -9.914  1.00 24.56           C  
ATOM   3634  CG2 VAL B 148       7.875  -8.078  -8.523  1.00 24.56           C  
ATOM   3635  N   ALA B 149      12.703  -7.898  -8.023  1.00 24.91           N  
ATOM   3636  CA  ALA B 149      13.961  -7.215  -8.305  1.00 24.91           C  
ATOM   3637  C   ALA B 149      13.719  -5.906  -9.055  1.00 24.91           C  
ATOM   3638  CB  ALA B 149      14.891  -8.125  -9.109  1.00 24.91           C  
ATOM   3639  O   ALA B 149      13.109  -5.902 -10.125  1.00 24.91           O  
ATOM   3640  N   TRP B 150      13.398  -4.820  -8.508  1.00 24.80           N  
ATOM   3641  CA  TRP B 150      13.391  -3.539  -9.203  1.00 24.80           C  
ATOM   3642  C   TRP B 150      14.664  -3.350 -10.016  1.00 24.80           C  
ATOM   3643  CB  TRP B 150      13.227  -2.389  -8.203  1.00 24.80           C  
ATOM   3644  O   TRP B 150      15.766  -3.322  -9.461  1.00 24.80           O  
ATOM   3645  CG  TRP B 150      12.961  -1.061  -8.852  1.00 24.80           C  
ATOM   3646  CD1 TRP B 150      11.773  -0.620  -9.359  1.00 24.80           C  
ATOM   3647  CD2 TRP B 150      13.898  -0.002  -9.047  1.00 24.80           C  
ATOM   3648  CE2 TRP B 150      13.211   1.053  -9.688  1.00 24.80           C  
ATOM   3649  CE3 TRP B 150      15.258   0.158  -8.742  1.00 24.80           C  
ATOM   3650  NE1 TRP B 150      11.914   0.651  -9.867  1.00 24.80           N  
ATOM   3651  CH2 TRP B 150      15.172   2.383  -9.727  1.00 24.80           C  
ATOM   3652  CZ2 TRP B 150      13.844   2.252 -10.031  1.00 24.80           C  
ATOM   3653  CZ3 TRP B 150      15.883   1.353  -9.094  1.00 24.80           C  
ATOM   3654  N   ARG B 151      14.812  -3.996 -11.211  1.00 22.92           N  
ATOM   3655  CA  ARG B 151      15.922  -3.594 -12.070  1.00 22.92           C  
ATOM   3656  C   ARG B 151      15.672  -2.225 -12.688  1.00 22.92           C  
ATOM   3657  CB  ARG B 151      16.156  -4.633 -13.164  1.00 22.92           C  
ATOM   3658  O   ARG B 151      14.594  -1.974 -13.234  1.00 22.92           O  
ATOM   3659  CG  ARG B 151      16.938  -5.852 -12.703  1.00 22.92           C  
ATOM   3660  CD  ARG B 151      17.234  -6.805 -13.859  1.00 22.92           C  
ATOM   3661  NE  ARG B 151      17.844  -8.039 -13.391  1.00 22.92           N  
ATOM   3662  NH1 ARG B 151      18.219  -8.898 -15.500  1.00 22.92           N  
ATOM   3663  NH2 ARG B 151      18.844 -10.094 -13.648  1.00 22.92           N  
ATOM   3664  CZ  ARG B 151      18.312  -9.008 -14.180  1.00 22.92           C  
ATOM   3665  N   PRO B 152      16.156  -1.033 -12.289  1.00 21.30           N  
ATOM   3666  CA  PRO B 152      16.047   0.206 -13.062  1.00 21.30           C  
ATOM   3667  C   PRO B 152      15.969  -0.040 -14.562  1.00 21.30           C  
ATOM   3668  CB  PRO B 152      17.328   0.970 -12.695  1.00 21.30           C  
ATOM   3669  O   PRO B 152      16.547  -1.011 -15.062  1.00 21.30           O  
ATOM   3670  CG  PRO B 152      18.109   0.017 -11.859  1.00 21.30           C  
ATOM   3671  CD  PRO B 152      17.312  -1.242 -11.688  1.00 21.30           C  
ATOM   3672  N   PRO B 153      15.117   0.708 -15.312  1.00 20.36           N  
ATOM   3673  CA  PRO B 153      15.391   0.475 -16.734  1.00 20.36           C  
ATOM   3674  C   PRO B 153      16.875   0.562 -17.078  1.00 20.36           C  
ATOM   3675  CB  PRO B 153      14.602   1.590 -17.422  1.00 20.36           C  
ATOM   3676  O   PRO B 153      17.625   1.268 -16.391  1.00 20.36           O  
ATOM   3677  CG  PRO B 153      14.164   2.494 -16.328  1.00 20.36           C  
ATOM   3678  CD  PRO B 153      14.523   1.857 -15.008  1.00 20.36           C  
TER    3679      PRO B 153                                                      
ENDMDL                                                                          
END                                                                             
